# Supplementary material for: InDel markers: An extended marker resource for molecular breeding in chickpea
Source: PLoS One. 2019 Mar 18;14(3):e0213999. doi: 10.1371/journal.pone.0213999 (PMC6422259; doi:10.1371/journal.pone.0213999)
Supplement: S1 Table — (XLSX) [file pone.0213999.s001.xlsx]

## Sheet: Sheet1
S1 Table. Detailed primer pair profile for InDels with ≥20 bp size
Marker ID	Status	ID	Forward primer sequence	Forward primer Tm	Forward primer length	Reverse primer sequence	Reverse primer Tm	Reverse primer length	Product size
InDel_Ca1_1	In silico	Ca1:63469-63870	TGAGACATGGGTAGAAAAGGTT	57.006	22	TGGTCTGTATGTTGACTCGGA	58.479	21	232
InDel_Ca1_2	In silico	Ca1:88942-89343	CCCCTACCTTCACCTTCAACC	59.996	21	TGACACGTATCAAACTTGCCA	58.16	21	293
InDel_Ca1_3	In silico	Ca1:393101-393502	TCTCAACCAACCAATAGAAAGCA	58.276	23	TCGATGGGTGAAGGAAGGTC	59.097	20	210
InDel_Ca1_4	In silico	Ca1:424107-424508	ACGAAGTTATGAAAATGCAGCCA	59.494	23	TCATCTTCCCTATTTTCTGGGTTGA	59.747	25	218
InDel_Ca1_5	In silico	Ca1:789046-789447	TCAACGTCGGTAGTGGACAT	58.75	20	GCAGTGTTGATTGTGTGTGGA	59.325	21	201
InDel_Ca1_6	In silico	Ca1:886689-887090	TGCCAAAAAGTTCAGCGAAGT	59.252	21	TGCTTAGGTCAATCCCATTGCA	60.291	22	282
InDel_Ca1_7	In silico	Ca1:897748-898149	CACACACACACACACACACA	59.129	20	AGGTGCAATGTTGATAATGTCAA	57.019	23	220
InDel_Ca1_8	In silico	Ca1:1010172-1010573	GCCAGCAGAACTCCTCTTCA	59.677	20	TAGCGAGCTTGGTGCAGATG	60.461	20	294
InDel_Ca1_9	In silico	Ca1:1028983-1029384	GGTGAGCTCTGATTAGATTAGATGC	59.131	25	AGTGATCAGACAGAGACACCA	58.118	21	282
InDel_Ca1_10	In silico	Ca1:1196087-1196488	GGATTGTGAGTGTTTGTTGCA	58.977	22	TCAATCACGAAAACTGGAATTATGTCT	59.61	27	300
InDel_Ca1_11	In silico	Ca1:1318997-1319398	TGCCATTACCTATATTCTTTTTGGTT	57.398	26	AGAGCACCAAAAAGTTGCACA	59.176	21	224
InDel_Ca1_12	In silico	Ca1:1390448-1390849	GTTTGGAGGGGACAGAAGGG	59.962	20	TCCCTAAGTGTCTATTTGGGAGT	58.304	23	203
InDel_Ca1_13	In silico	Ca1:1390458-1390859	GTTTGGAGGGGACAGAAGGG	59.962	20	TCCCTAAGTGTCTATTTGGGAGT	58.304	23	203
InDel_Ca1_14	In silico	Ca1:1559800-1560201	TCCTTGCTATGCTGCACAGT	59.674	20	ACCGTCAGGGAATATTGCAGA	59.163	21	201
InDel_Ca1_15	In silico	Ca1:1635291-1635692	TTGTAGTGATTTTACTCTCTTTTGTCA	57.392	27	TGTCTCCTCTCCGGTGGAAG	60.612	20	285
InDel_Ca1_16	In silico	Ca1:1750004-1750405	TTTTTCTTCTTGACTTGGCAAGT	57.341	23	AAAGTGCCACGCTTTTGGTC	59.898	20	201
InDel_Ca1_17	In silico	Ca1:1781090-1781491	TGGTTATGGGACGCAGAAGG	59.748	20	AACCAGTACCTGCTACTCGC	59.469	20	228
InDel_Ca1_18	In silico	Ca1:1781162-1781563	AGAGTGCATTCTCCAGTGCT	59.017	20	TCAAACCCAATAAAACAAGCACA	57.655	23	244
InDel_Ca1_19	In silico	Ca1:1832200-1832601	AAGCCTCCAAGGAACCAACC	60.179	20	CGCCGAACTCTCTGGTAGTG	60.179	20	266
InDel_Ca1_20	In silico	Ca1:1838633-1839034	ACTGCTTGTCAAGTTTGGGC	59.253	20	TGTTTAAGCAAATATTCCATGACAAAA	57.23	27	206
InDel_Ca1_21	In silico	Ca1:1851473-1851874	TTTGCACCGTCTCTCTCCAC	59.966	20	AGCCACCAATCACCATGTACA	59.646	21	233
InDel_Ca1_22	In silico	Ca1:1853659-1854060	TGGTGCAATATCAATAGTGGTAGAGT	59.9	26	TGCATGGCCAACAACCAATG	59.965	20	211
InDel_Ca1_23	In silico	Ca1:1856936-1857337	AGTTCCAATTGCAATGCACCA	59.307	21	TCAGAGTTTGGTCTGCTTTGTCT	60.118	23	223
InDel_Ca1_24	In silico	Ca1:1861348-1861749	AAATCTGCCACAGTCACCGG	60.606	20	TCCACAGTGCTTGCCGTTTA	60.179	20	277
InDel_Ca1_25	In silico	Ca1:1862686-1863087	TGCTTGGAACGTGGTCACAA	60.393	20	GGAAGGACACGTGTCGGTTA	59.685	20	242
InDel_Ca1_26	In silico	Ca1:1868233-1868634	TCCTTGAGAAGTGGTTCATGGT	59.289	22	TGGACCACTTGATAGGTGTGA	58.385	21	219
InDel_Ca1_27	In silico	Ca1:1912187-1912588	TCAAACCGTTGGAAACCTATCT	57.639	22	ACCACAAATTCAATTCACACACT	57.403	23	282
InDel_Ca1_28	In silico	Ca1:1918444-1918845	TGTTAGAGATTGGACACTCATTCA	57.641	24	AGTTGGAGCACATCTAAACAACA	58.54	23	208
InDel_Ca1_29	In silico	Ca1:1930925-1931326	AGCTGCGAAACATGAAAACAA	57.565	21	TGACTTTGACGCCAACCAGT	60.107	20	259
InDel_Ca1_30	In silico	Ca1:1951072-1951473	TTTTGGCAAAACGACTCGATT	57.298	21	AATGGAACCAAGCGCGTAGA	60.037	20	295
InDel_Ca1_31	In silico	Ca1:1971451-1971852	ACTCATATCGCATTGCTTGTGG	59.385	22	TGTTGAAGGGAAGGAAGTAGATCC	59.775	24	240
InDel_Ca1_32	In silico	Ca1:1992181-1992582	TTGAGGGAGGATCTTGGGGA	59.579	20	ACATGAAGGAATACAGCTCGGT	59.498	22	269
InDel_Ca1_33	In silico	Ca1:2003228-2003629	TCGGATAAAATACTACGTCATGACT	57.732	25	TGCAGCAAAAGAATTAAGAGTACACA	59.738	26	292
InDel_Ca1_34	In silico	Ca1:2010261-2010662	CGTGTCTCTGCTACAACGCT	60.387	20	CCAAGAGTGAGTGAGTGGGT	58.948	20	212
InDel_Ca1_35	In silico	Ca1:2017726-2018127	ACAAAACTCAGTCAAACATGCCT	59.299	23	GCTACATGCCTCTCTTGGACT	59.516	21	217
InDel_Ca1_36	In silico	Ca1:2056837-2057238	TGTGGAAGGACGTTGTCAAT	57.369	20	TCAATCCTCCTTCCGCGAAC	60.108	20	226
InDel_Ca1_37	In silico	Ca1:2097214-2097615	GCCTGAAGTGCTCTCTGGTT	59.964	20	CGGAAGCTTCTGCGCAATTT	60.11	20	221
InDel_Ca1_38	In silico	Ca1:2108786-2109187	CGTAGGAGGATTCTGAACCTCG	59.966	22	TGCTCATACCAATGGCAGTGA	59.718	21	243
InDel_Ca1_39	In silico	Ca1:2114131-2114532	TTGCTACTACACCAAATTCAAACA	57.299	24	AGAGACGTGTGGGATAGATTGT	58.634	22	248
InDel_Ca1_40	In silico	Ca1:2249788-2250189	CCCTCGACCCTGCACTACTA	60.395	20	TGTGCACTTGAGAAATCAGTGT	58.455	22	270
InDel_Ca1_41	In silico	Ca1:2288923-2289324	CCTCCTGAAAAATGTTATCTTTGCCT	60.071	26	TGGATAAGGCTTTGATTTTTGTTTTTGT	59.697	28	256
InDel_Ca1_42	In silico	Ca1:2296903-2297304	ACTGGCTACTGTTACAGCAGA	58.752	21	TCCAACTGAAAAGTCTGAAGGA	57.229	22	300
InDel_Ca1_43	In silico	Ca1:2306830-2307231	AGTTTTGACGAACGGCCAAC	59.621	20	TGCGACGATCCTGAAACAGT	59.683	20	204
InDel_Ca1_44	In silico	Ca1:2311841-2312242	ACAATCCAACACAACCAAAAGT	57.183	22	GGAGAGGGAAGCTGATCTACG	59.389	21	201
InDel_Ca1_45	In silico	Ca1:2312542-2312943	TCTTTCTGGGGTTCGTCTGC	59.965	20	ATCTTTCCAGGATGCGCCAA	60.034	20	214
InDel_Ca1_46	In silico	Ca1:2331445-2331846	TCTGCACGACAAGCCATCTT	59.965	20	CGGTATAGGTTTCGGCGTCA	59.899	20	216
InDel_Ca1_47	In silico	Ca1:2333151-2333552	CGGTTCGTGCTTTTGTCGTT	59.973	20	TGGGGTATATGCGAGAAAGCG	60.27	21	220
InDel_Ca1_48	In silico	Ca1:2344207-2344608	GCATGGACGTACACTTAATTTTGG	58.907	24	AAATGACTAACGAAAAATGAAGTTGAA	57.204	27	218
InDel_Ca1_49	In silico	Ca1:2354506-2354907	ACTTGCGGGTATGACATGCA	60.036	20	GGCATTCACTCACCTTCCCA	59.962	20	226
InDel_Ca1_50	In silico	Ca1:2358552-2358953	AGTCATTGAAGTATGAGTGAAAATAGAT	57.223	28	TGCTCATAAAACCTTGACACTCT	58.027	23	215
InDel_Ca1_51	In silico	Ca1:2360489-2360890	TAAGCCCATGCGATCCTTGG	60.179	20	TGCTGCCGAATCATACCATGT	60.134	21	214
InDel_Ca1_52	In silico	Ca1:2371711-2372112	AGCATCAAGATGGCAAACCT	57.773	20	TGCTCCCTGTCATTTCTAACACA	59.928	23	241
InDel_Ca1_53	In silico	Ca1:2382027-2382428	AGTAATTGGAAAAAGACGTTGAAGA	57.438	25	ACCTAGGGTGTGTGTGTGTG	59.532	20	298
InDel_Ca1_54	In silico	Ca1:2386390-2386791	TGTATCCCGTGTTTGTTTATCTATCA	58.442	26	TGAGACACGTGTTTTTAACCGA	58.48	22	211
InDel_Ca1_55	In silico	Ca1:2394377-2394778	GCAGCTGTCTATACCTCGGC	60.319	20	AGCCTCTCCTTCCTTAATGGA	57.863	21	300
InDel_Ca1_56	In silico	Ca1:2415339-2415740	TGCCTTAGTTGTGAGAGGGG	59.016	20	ACCAAGGTTGACTTCGAACTT	57.723	21	209
InDel_Ca1_57	In silico	Ca1:2439015-2439416	ACGTTGACGATTTCAGAGTCA	57.635	21	AGTTTATAGTCGTTCTACAAATCGTGT	58.975	27	200
InDel_Ca1_58	In silico	Ca1:2464571-2464972	TCAGGGATCGTACCTCGTCC	60.465	20	GCAATTTTGGCAAAAGTAAGGCT	59.185	23	239
InDel_Ca1_59	In silico	Ca1:2467767-2468168	TGAGACCATCCGTTCTTCACA	59.032	21	AGAAACCCTAACCCTAATTCCCA	58.811	23	207
InDel_Ca1_60	In silico	Ca1:2479412-2479813	TTCAATACACTCCTCACGCTT	57.322	21	ACCCAAACGACAAAAGAAAATGA	57.668	23	220
InDel_Ca1_61	In silico	Ca1:2515007-2515408	TACCATCCCCCAAGATGCCT	60.328	20	ATGCTCCTTAGAACTCTTTTTACATT	57.13	26	263
InDel_Ca1_62	In silico	Ca1:2515010-2515411	TACCATCCCCCAAGATGCCT	60.328	20	ATGCTCCTTAGAACTCTTTTTACATT	57.13	26	263
InDel_Ca1_63	In silico	Ca1:2542803-2543204	CAGCCAAGAAGACAGGGGAG	60.036	20	GCGTTCCTCTTTCCTCTGCT	60.037	20	235
InDel_Ca1_64	In silico	Ca1:2548540-2548941	TCAATTTGTCACATCATATTGGACGA	59.403	26	AGGTCATGTGTTTGGTAGTTTTATT	57.167	25	244
InDel_Ca1_65	In silico	Ca1:2566829-2567230	TGACCAATGAGTTGCACATGAG	59.184	22	ATGCCAGAAATAAACCGGCT	57.856	20	232
InDel_Ca1_66	In silico	Ca1:2583310-2583711	TGGTGAATATTTGACTGTTCGGA	58.099	23	GGGAGGCCGAAGCTACATTT	60.107	20	288
InDel_Ca1_67	In silico	Ca1:2610096-2610497	CTTGTGCTGCTAGGTCCTCC	60.108	20	AGTTTTGTTTTTGGTTCGGCT	57.397	21	223
InDel_Ca1_68	In silico	Ca1:2631599-2632000	CTTCCTCCTCCTCCTCCTCC	60.106	20	TGAAGAGGAAGAGGAGGTGGA	59.567	21	251
InDel_Ca1_69	In silico	Ca1:2646941-2647342	ACCATTTAGTATAATTTTCCCCAATGT	57.499	27	TCTCTCTTGAACATGTCACTTTCTCT	59.959	26	207
InDel_Ca1_70	In silico	Ca1:2674316-2674717	CAAACGCTGTGTGGACCAAG	59.971	20	CGTTCCCGACGTATTATTGTTAA	57.052	23	241
InDel_Ca1_71	In silico	Ca1:2677570-2677971	ACGTTGGTTTCCATTTCATGTT	57.336	22	AACTATATCCATATTAAACCTCGTTTCA	57.066	28	254
InDel_Ca1_72	In silico	Ca1:2698191-2698592	TTACAAATGGGTCGGGTCGG	60.036	20	TGAGTGGTGCCCAACATATGA	59.367	21	213
InDel_Ca1_73	In silico	Ca1:2699872-2700273	GGCGGTGTGACCCTCTTATT	59.748	20	TGGGTCAAGTTAAAACTCTCACCT	59.835	24	220
InDel_Ca1_74	In silico	Ca1:2702813-2703214	TGGATGATTGTGGTCCCTCC	59.081	20	AGTAGAAGGAATTAGTCTTCCAATTACT	58.045	28	218
InDel_Ca1_75	In silico	Ca1:2703436-2703837	AGGTGGGGTAGTTTTGCTGT	59.149	20	AGGAAAGGATGGAGTACTGTACA	58.315	23	238
InDel_Ca1_76	In silico	Ca1:2724125-2724526	ATCAACCGATCTCGCACACT	59.467	20	TACACTGTGGCCAGATCACG	59.754	20	270
InDel_Ca1_77	In silico	Ca1:2738482-2738883	TCCTTCATTTGCCACACCGA	59.89	20	CAACCCGCTGCTTGTGAAAA	59.898	20	211
InDel_Ca1_78	In silico	Ca1:2774251-2774652	ACCGACGACGTAAACAACTT	57.792	20	ACTCGGTAGTTTTGAATTCCAAGA	58.383	24	223
InDel_Ca1_79	In silico	Ca1:2776891-2777292	TGGTTTGGACATCAGTTCTATATTATTT	57.42	28	TTTGGATTCAATCGGATTAATTGTTTT	57.282	27	300
InDel_Ca1_80	In silico	Ca1:2785266-2785667	TTCTGGCCGGTGATTATTTCT	57.355	21	AGTGTGATTGTGTGCCATCAC	59.118	21	206
InDel_Ca1_81	In silico	Ca1:2789647-2790048	TGTTGAAACGTTGTTGATCTTAGA	57.088	24	ACAAGAAACAACACTCTCTCGGT	60.119	23	252
InDel_Ca1_82	In silico	Ca1:2793849-2794250	CGTGTGGTGTGGGGATTCTT	60.251	20	TCCACTTTCTTCCAGTTGTTTTT	57.006	23	228
InDel_Ca1_83	In silico	Ca1:2798658-2799059	GGACATGCGTTGTACCCCAA	60.607	20	ACAAGAGTGGATAAGGGGCA	58.331	20	245
InDel_Ca1_84	In silico	Ca1:2831425-2831826	TCTCTCTTTATAATGCTGTGGTACT	57.338	25	AGAAGTTGCTTGACAATTTGGCT	59.614	23	225
InDel_Ca1_85	In silico	Ca1:2860970-2861371	TGGAAAAATCAATTGGGGACTGG	59.418	23	GTAGGTTGCGCTGTGTTTGG	60.04	20	204
InDel_Ca1_86	In silico	Ca1:2902994-2903395	GCTTTTGCTATGCTGCTATGCA	60.224	22	TCAGTCAATTGTTGGGTCATGT	58.169	22	275
InDel_Ca1_87	In silico	Ca1:2912772-2913173	GGGGAAATGCATTACAAGAGTGA	58.984	23	AGGCGGATAAAAAGAACAAATGCA	60.022	24	201
InDel_Ca1_88	In silico	Ca1:2945218-2945619	TAGGCGGCACTGACTTTTGT	59.892	20	GCAGTGGGTTGAAGACGGAT	60.322	20	224
InDel_Ca1_89	In silico	Ca1:2971493-2971894	AGCAGAGATTTAAACTGTTTGCTAA	57.489	25	TGTGAGATATATGACCCATTCTTTCCT	59.707	27	238
InDel_Ca1_90	In silico	Ca1:2980202-2980603	TTCAAGTGTGTGCCCTGACC	60.465	20	TGTCACACATACACATGCACT	57.875	21	259
InDel_Ca1_91	In silico	Ca1:2994733-2995134	GTTGAAACTCACGCCACCAC	59.971	20	AGCAATGAGTCTTCCACCGG	60.036	20	212
InDel_Ca1_92	Validated on agarose gel	Ca1:3003510-3003911	CATGGGTTAGTTTAGTTAGCAGCA		24	TCAATCAAGATTTTGCATTTATTTCTCA		28	201
InDel_Ca1_93	In silico	Ca1:3004837-3005238	CAGGGGCATTTTGGGCATTT	59.671	20	ACCATAGGTTGTCGTCGAGT	58.458	20	258
InDel_Ca1_94	In silico	Ca1:3017038-3017439	TGTTGACAATGCTTCATAATCAAAAGT	58.857	27	AGGGCCACATTGTGCTTCAT	60.252	20	221
InDel_Ca1_95	In silico	Ca1:3017044-3017445	TGTTGACAATGCTTCATAATCAAAAGT	58.857	27	AGGGCCACATTGTGCTTCAT	60.252	20	221
InDel_Ca1_96	In silico	Ca1:3038469-3038870	TGCTACCATTTGATTATTGCTGTGT	59.581	25	GGCACATGCATTCCCGGATA	60.537	20	222
InDel_Ca1_97	In silico	Ca1:3053923-3054324	TGACCGTGTGTTTTTCTCCA	57.595	20	GCAAAAGTGCCTCGCTGAAA	59.969	20	246
InDel_Ca1_98	In silico	Ca1:3055337-3055738	TGAGTGATTGGATCGGATGGG	59.582	21	TGGAAGCTACGAGACAAGAAGA	58.845	22	200
InDel_Ca1_99	In silico	Ca1:3094032-3094433	TTTTCTCCTAATGATGAGGTGCTCT	59.809	25	AATATCACACATGGTTAAAGATAAACGA	57.927	28	200
InDel_Ca1_100	In silico	Ca1:3112851-3113252	TGCCTACAATATTGCTTGGTAATAGC	59.793	26	TCCATTCATCTGTCCCAAAACA	57.889	22	285
InDel_Ca1_101	In silico	Ca1:3120299-3120700	ACAAACCACCCAATATCACGT	57.851	21	TGAAAACTCTGGTTCCCGTT	57.279	20	245
InDel_Ca1_102	In silico	Ca1:3120347-3120748	CCCTTGAAAGCCTCATTTGCA	59.38	21	CGTGAATCGTTTACCATTACCTAA	57.109	24	232
InDel_Ca1_103	In silico	Ca1:3121805-3122206	ACGGTCCATGTTTTTGAGCAG	59.391	21	AGTGGTCGTAATTGCGTGAT	57.62	20	205
InDel_Ca1_104	In silico	Ca1:3123558-3123959	CAACGCGACAAAGGATTTGGA	59.734	21	GACAGGCTGTGAGGAAGACC	60.037	20	228
InDel_Ca1_105	In silico	Ca1:3123560-3123961	CAACGCGACAAAGGATTTGGA	59.734	21	GACAGGCTGTGAGGAAGACC	60.037	20	228
InDel_Ca1_106	In silico	Ca1:3132069-3132470	GAATCGGACCTACGTTCGGT	59.547	20	TCGTTTCTTCTTCGTTTGTCATCT	58.952	24	293
InDel_Ca1_107	In silico	Ca1:3140523-3140924	TCGTGGACCCTACTTTGTTAAGG	59.993	23	TACCACCATCACACCCATGG	59.377	20	275
InDel_Ca1_108	In silico	Ca1:3145557-3145958	TCTTTCCCTCCCTCCTTTGT	57.866	20	GGGTGTTCTACATGTCAAGCG	59.268	21	223
InDel_Ca1_109	In silico	Ca1:3163537-3163938	AGGATTCTGCATTCAGCTGCT	60.065	21	AGTTTCTGTTGTACTGTGGCT	57.439	21	210
InDel_Ca1_110	In silico	Ca1:3168577-3168978	CAAGTTTGTTAGCATTAATAGGAGATGT	58.401	28	ATCATAATGAAGTATGTATCAAACAGGT	57.267	28	201
InDel_Ca1_111	In silico	Ca1:3191025-3191426	GGCCTGGCTGTTTTTGTTGA	59.536	20	TGATTCAGTGAAGCAATGAGGA	57.709	22	214
InDel_Ca1_112	In silico	Ca1:3204805-3205206	ACTGATACTCTCTGATTGCAAGT	57.326	23	TCATGATGTCAGAAAGGGGGA	58.439	21	233
InDel_Ca1_113	In silico	Ca1:3247558-3247959	GCCCAAGAAAAAGGTTGGCC	60.25	20	ATCATATGTGATATGTCCTTTTGGAAA	57.355	27	202
InDel_Ca1_114	In silico	Ca1:3248375-3248776	AGGATAGCGATGTGGGCATG	59.964	20	ACCGACGTCTGAGTGGAATG	59.756	20	288
InDel_Ca1_115	In silico	Ca1:3292118-3292519	TCGATGGTAGAGTGCAGATGC	59.932	21	TCAGGAGCCAATGTCCCTTC	59.379	20	252
InDel_Ca1_116	In silico	Ca1:3303619-3304020	TGGGATGCATCTTGTCTGCT	59.378	20	GTCCAACGGCCAAGCAAAAA	60.179	20	298
InDel_Ca1_117	In silico	Ca1:3340930-3341331	TGGAAAACAAAGGGGCCAAAC	59.789	21	TGAAAGAGATTGACCGAGATTTAGA	57.83	25	278
InDel_Ca1_118	In silico	Ca1:3372538-3372939	TTCTTCTCAGGGTGTGTGCC	59.891	20	GCTTACGAGAACATACATGTAGCC	59.555	24	252
InDel_Ca1_119	In silico	Ca1:3392010-3392411	TCTCATTTGGGAGACTTCCGT	58.743	21	TGTCCTCTCTCCCATTTGCA	58.639	20	280
InDel_Ca1_120	In silico	Ca1:3397975-3398376	TGTCAGATGTGATGTTCAGGTCT	59.42	23	TGTGCTTGCTTGATGTCCTCT	59.927	21	203
InDel_Ca1_121	Validated on agarose gel	Ca1:3475102-3475503	TTTTGGGAGGTGGCAAAGTT	58.127	20	AGAGATTGAATTTTGGCAGCCA	58.833	22	249
InDel_Ca1_122	In silico	Ca1:3499584-3499985	ACTCTTCCGTCTCATTTTAGATGT	57.712	24	GGATAATGGGACCACGCGAT	59.965	20	290
InDel_Ca1_123	In silico	Ca1:3506375-3506776	AATGAGTATTTATTAGGACCAGAGGT	57.431	26	ACGATAGAATTCTTAACATGTGTCCT	58.443	26	200
InDel_Ca1_124	In silico	Ca1:3509794-3510195	TGTCACTCTAAGTTTTGATGCAAA	57.308	24	GGTGCATGGGAGGAAGAAGG	60.395	20	232
InDel_Ca1_125	In silico	Ca1:3531583-3531984	AAAGTACTCCCCCTCACCCT	59.503	20	GCCTGATCTTGCGTGACCTA	59.824	20	206
InDel_Ca1_126	Validated on agarose gel	Ca1:3574295-3574696	ACTTAACCAAGCGGATCATGTG	58.99	22	AGAGGAAGCTGGTGATGGGA	60.253	20	200
InDel_Ca1_127	In silico	Ca1:3638677-3639078	TTGGAGGCGAGGGTGATACT	60.325	20	CTCTAATGGTAAGAAGGGGACACA	59.53	24	200
InDel_Ca1_128	In silico	Ca1:3679554-3679955	ACACCAAAATAACATACATCTGGACT	58.825	26	CCCATTTGACACTTCACATGGT	59.107	22	234
InDel_Ca1_129	In silico	Ca1:3689215-3689616	AGGGATTGGATGTGGAAGTTGT	59.62	22	AGGCCAAATGCAATAATTTCACA	57.837	23	223
InDel_Ca1_130	In silico	Ca1:3721689-3722090	TCACGTTGTCCTTACAAAATTGTCT	59.413	25	GAACCACCGCCAAAAAGGG	59.634	19	247
InDel_Ca1_131	In silico	Ca1:3758022-3758423	TCCTGTTAAGGTGCATGCTT	57.415	20	CCCTGAGTAATCTCCACGCG	60.249	20	216
InDel_Ca1_132	In silico	Ca1:3869269-3869670	TCAGTCAATATGAACCCAATTCCT	57.922	24	GTGACTTATGTGGTGTTTGAGCA	59.436	23	299
InDel_Ca1_133	In silico	Ca1:3929721-3930122	GCCTAACATTTGTGGCAAGGC	60.673	21	ACAGCCAGAAGAAGAATTTGGT	58.163	22	300
InDel_Ca1_134	In silico	Ca1:3971706-3972107	ACATCGCCAAAATAGAGCTACCA	60.118	23	TGATGAGCAGATTGGCCAGG	60.107	20	217
InDel_Ca1_135	In silico	Ca1:4019331-4019732	TGGTGAGAGAAATCCACGGT	58.652	20	AGTGAGAGGATGACATAAAAGAGCT	59.575	25	255
InDel_Ca1_136	In silico	Ca1:4029334-4029735	CCATGAATTATTTTCCTTCGGCCA	59.901	24	TCAAGCCAGTCATTCGTCGT	59.683	20	232
InDel_Ca1_137	In silico	Ca1:4043741-4044142	AGTTAGGCTTATTCCAGCATGA	57.222	22	AGGACCAAGTCGGAAGAAAAAGA	59.864	23	287
InDel_Ca1_138	In silico	Ca1:4059230-4059631	TCAATCTAGGAGCAAAGTGTACACA	59.988	25	TCCCATGCCATTGTAATCACA	57.621	21	200
InDel_Ca1_139	In silico	Ca1:4064519-4064920	TATTCGGGACCCATGACCCA	60.327	20	AGGGATGATTCAACCAACAAATACA	58.984	25	212
InDel_Ca1_140	In silico	Ca1:4071927-4072328	TCCCTTACTCGTTGAGCCAA	58.656	20	TCTCCGTGCATCGCTTAAGT	59.469	20	298
InDel_Ca1_141	In silico	Ca1:4093927-4094328	TGTCAAGTTGCAAATTTGAATCTTACA	59.022	27	GGCATCTATAGTTGACTTTCAATCCA	59.232	26	289
InDel_Ca1_142	In silico	Ca1:4098808-4099209	TGCTCTTGTGCATTCAAAGAGT	58.783	22	TGAAGGCTTAAGCTCTTCGGG	60.066	21	201
InDel_Ca1_143	In silico	Ca1:4122238-4122639	AACAAAAAGCTAAAGAAAATGATCAACT	57.72	28	TCGGGTTTGAGGGAGTTTGAG	59.928	21	200
InDel_Ca1_144	In silico	Ca1:4146846-4147247	TTCACCACGGGTTGAGCATT	60.179	20	AGTGCTGGAAATGAGGATGGA	59.082	21	210
InDel_Ca1_145	In silico	Ca1:4167787-4168188	CACACAAAGTGCTTGCTCAA	57.435	20	TGTCCTTCGTCCACTATGCA	58.738	20	210
InDel_Ca1_146	In silico	Ca1:4171770-4172171	ACAGCTAAACAGAAGTACCACT	57.042	22	GCATGTGGCTTCCCATTTGG	60.108	20	282
InDel_Ca1_147	In silico	Ca1:4185890-4186291	TCCATACGTAGCTTGGAACGA	58.906	21	TGAAATATTGGATGGATTCAAGGAAA	57.393	26	291
InDel_Ca1_148	In silico	Ca1:4197714-4198115	TTCTCCGCTGTGTGGTTTTT	58.242	20	TCGAGCTGGGTAGGACCATA	59.446	20	233
InDel_Ca1_149	In silico	Ca1:4237373-4237774	GCGACTAAAATTGCAATTTAGCCT	58.898	24	TCAAATTTCTTGTATTTTGCAGGAATT	57.442	27	234
InDel_Ca1_150	In silico	Ca1:4285955-4286356	TCAATAGAGCTCGAACAATACATCT	57.956	25	CAGAGTAGAAGCTTTAGATCATCAGGA	59.986	27	201
InDel_Ca1_151	In silico	Ca1:4316492-4316893	TTGGCCCCATGTGAAAGTGT	60.106	20	TGAATTGGTCTCCATAACTAAACTTACA	58.904	28	207
InDel_Ca1_152	In silico	Ca1:4326764-4327165	ATCAAAGGGAAAACCACTACCCA	59.859	23	CAGCACAAGCATACCTGTGC	59.83	20	200
InDel_Ca1_153	In silico	Ca1:4373778-4374179	ACTGTTGGCTCATCGTTACTCT	59.437	22	ACCAAATGGCTACTCTGATGGT	59.422	22	217
InDel_Ca1_154	In silico	Ca1:4398930-4399331	TGCTTCTGCGGTGAGTTCTT	59.893	20	CTAGCCGCTGACCCTTTCAA	60.036	20	229
InDel_Ca1_155	In silico	Ca1:4399570-4399971	TACTCCCATTCCCTCGGACA	59.663	20	TTTGCATGCCACTGAGCAAC	59.968	20	203
InDel_Ca1_156	In silico	Ca1:4408278-4408679	ACTGTGGTGTTAGAATGGGAGA	58.752	22	TTCCCCGTCTGCATAACGAG	59.825	20	245
InDel_Ca1_157	In silico	Ca1:4423401-4423802	AAAGAGTCCTTTAGCAAAGTTTGC	58.408	24	TGTTTGCTATGTCCATTTAAATGAATT	57.059	27	266
InDel_Ca1_158	In silico	Ca1:4424135-4424536	TGACTAGCAAGCATGTTGAGT	57.593	21	TCGAGATCTCTATCAAAAGTACCTT	57.117	25	247
InDel_Ca1_159	In silico	Ca1:4479927-4480328	TTGCAGGAGTTGGGAAAGCA	60.106	20	CACCATGTGACCAATTTTAGTCCC	60.082	24	265
InDel_Ca1_160	In silico	Ca1:4516475-4516876	TGTCAATGGTAAATTGCAATGAACA	58.481	25	CACAATTGTTCCCCCAAAAGGT	59.562	22	233
InDel_Ca1_161	In silico	Ca1:4547244-4547645	TGTCGAACACACCAACGCTA	59.897	20	ACGGATCAAAGCATTGGACA	57.801	20	238
InDel_Ca1_162	In silico	Ca1:4571909-4572310	CAAAAGAATTTTGTGAAGTTGTAACTTT	57.033	28	AGCAGCTTTCGCTATAGCTCT	59.314	21	247
InDel_Ca1_163	In silico	Ca1:4584283-4584684	ACAATGTGTCTTCTGCTTTTGTGA	59.601	24	TCTCTCACACACCCATGTTCT	58.671	21	238
InDel_Ca1_164	In silico	Ca1:4607440-4607841	TGTGGAATTTGAAATGTTTGTTTAAAGT	58.086	28	AGGCTGAGGATGAAGCATGG	59.817	20	200
InDel_Ca1_165	In silico	Ca1:4641589-4641990	GGCTAGTCTGCGAATGAGGG	60.25	20	TGCCCTTCATTTCCATGGGA	59.291	20	296
InDel_Ca1_166	In silico	Ca1:4668216-4668617	CAGGATCACCATTGCGACCT	60.108	20	GGTATTAGACCGATACCGTGATT	57.617	23	201
InDel_Ca1_167	In silico	Ca1:4679222-4679623	TCGTTGGCATACTCACACTACT	59.176	22	AGAAGGTTTTGTGAAGCAAACA	57.2	22	227
InDel_Ca1_168	In silico	Ca1:4726036-4726437	AGAGAGGGAAGCAAGCATGA	58.717	20	CTCGGGTGGATGGAAAGGAG	59.821	20	299
InDel_Ca1_169	In silico	Ca1:4726237-4726638	TTTCCATCCACCCGAGTTCG	60.037	20	AAACGGGTCAGTTCCTGCAT	59.89	20	254
InDel_Ca1_170	In silico	Ca1:4767843-4768244	TGTTAATTTTTCCTATTGGCCCTCT	58.739	25	TGGCCCCAAAAATTTGTATTCTT	57.425	23	257
InDel_Ca1_171	In silico	Ca1:4826053-4826454	CATGCATCACGGGGATCTGA	59.893	20	GGACAATCTTTTCCTAAAGGGGC	59.552	23	203
InDel_Ca1_172	In silico	Ca1:4837443-4837844	ACCAAAAACTTGACTTGCCCA	58.816	21	TTTCCTGCCACGCCTACTTT	59.89	20	205
InDel_Ca1_173	In silico	Ca1:4837499-4837900	ACCAAAAACTTGACTTGCCCA	58.816	21	TTTCCTGCCACGCCTACTTT	59.89	20	205
InDel_Ca1_174	In silico	Ca1:4884484-4884885	AGTGTATTTCGTTGGTTTCGAAGA	58.948	24	TGTCAATGACTCTAATATTTGCTAGATT	57.281	28	224
InDel_Ca1_175	In silico	Ca1:4922749-4923150	CGTTTTCGGACTTAAAATTTCAACCA	59.527	26	TCCTTCCTCTCCTCTCAATGAGT	59.988	23	278
InDel_Ca1_176	In silico	Ca1:4950322-4950723	AACTCGATCTCAGCATCCGG	59.613	20	GCAGCAACTGGTTTGGGAAC	60.249	20	270
InDel_Ca1_177	In silico	Ca1:4960896-4961297	TGCACTTCCTTCAATAAATGTGTT	57.596	24	AGAGCCAACGGGTTTCATGT	59.89	20	259
InDel_Ca1_178	In silico	Ca1:4988707-4989108	TGATACCGTGGCTTGAATAAAAGT	58.75	24	TCAAGATAAAAACAGAGAACAAAGCA	58.005	26	254
InDel_Ca1_179	In silico	Ca1:5059446-5059847	TGTGATGACATTCATGCACATGT	59.24	23	TTGGATGAGAATGTGAAATTTTCAAAA	57.389	27	229
InDel_Ca1_180	In silico	Ca1:5082753-5083154	TGAATCTGCAAAATGGAAATTGGT	58.133	24	TGGATTGGTTGATAATGATGTCCA	58.236	24	227
InDel_Ca1_181	In silico	Ca1:5086386-5086787	TGGCTGATTATATGGCTTCAACCT	60.141	24	AGGATGGAAATTGAACCGCA	57.786	20	236
InDel_Ca1_182	In silico	Ca1:5086432-5086833	TGGCTGATTATATGGCTTCAACCT	60.141	24	AGGATGGAAATTGAACCGCA	57.786	20	236
InDel_Ca1_183	In silico	Ca1:5095338-5095739	CACCGGTGGATCTGCAGAAT	60.108	20	CGCTATGCACGATTGACAACA	59.607	21	203
InDel_Ca1_184	In silico	Ca1:5131921-5132322	AGAGGCAATAGAGTGAAGTTGT	57.101	22	TCTACGGTGGATCGGACTCC	60.465	20	232
InDel_Ca1_185	In silico	Ca1:5163422-5163823	CAGAACTCCTTCGGGGCTTT	59.963	20	TTCTTCACAGGCTGGTCAGG	59.602	20	295
InDel_Ca1_186	In silico	Ca1:5169505-5169906	TTTTCAATCCCCTCGTCCGT	59.312	20	AATGATGATATGATTGATTCGAATCCA	57.543	27	200
InDel_Ca1_187	In silico	Ca1:5200956-5201357	TGGTTCACTCTTCTTTAAACCTTATCA	58.785	27	CGCTCTCCTCCTTAGACACAC	59.867	21	270
InDel_Ca1_188	In silico	Ca1:5261292-5261693	GGTCATTGATTGATTCTCACGGG	59.686	23	TGAACGAAAATATTTACATTTTGCAGT	57.53	27	297
InDel_Ca1_189	In silico	Ca1:5394005-5394406	CTTCGATCGGTTGTGTTTGAGT	59.199	22	ACATTGGGATCCGTATGGGC	59.89	20	201
InDel_Ca1_190	In silico	Ca1:5400036-5400437	CGTTTGTGCCCAAGTGGATG	60.039	20	TGCAGTTGTTGAAGCAGAAACA	59.509	22	228
InDel_Ca1_191	In silico	Ca1:5419217-5419618	AGTCTCGAAGTAGCTAGATGCA	58.453	22	TGGCAATGCACCATACCACA	60.252	20	230
InDel_Ca1_192	In silico	Ca1:5419779-5420180	TCCGTAAACTAGAAGGTATTCTCGAC	59.962	26	ACCAAGGAGTTGCATATGGGA	59.078	21	294
InDel_Ca1_193	In silico	Ca1:5440853-5441254	TGAAGGTCCTTAAAACAGGCTCA	59.862	23	AGCTAACTGTAAGCTTGCTTGT	58.255	22	257
InDel_Ca1_194	Validated on agarose gel	Ca1:5459088-5459489	CTCAATTATACTTCTCAACAAAAAGTGT	57.169	28	CCCGTCTTATTTTTGCTGTCACA	59.748	23	211
InDel_Ca1_195	In silico	Ca1:5484114-5484515	GGACGAAATTTTGATTGAGAAAGTGG	59.637	26	AGCAAACAAATAATTATGCTTGAAAGA	57.291	27	257
InDel_Ca1_196	In silico	Ca1:5497629-5498030	TGCAGCTGAAAAAGTTGGGA	58.226	20	CGATAGTGCTCAAGTCTACATGT	58.074	23	223
InDel_Ca1_197	In silico	Ca1:5512544-5512945	ACGAACTCTAGTGATGTGGCA	59.107	21	ACGTTTGATGAGTAATTAGAGCGT	58.592	24	209
InDel_Ca1_198	In silico	Ca1:5528365-5528766	GCCACACTTTTCTGTTTTGCC	59.067	21	GAACTGTATGCTCACGGGCT	60.108	20	204
InDel_Ca1_199	In silico	Ca1:5580691-5581092	TGGACATTAACAGTCACTGATGAGT	59.988	25	TGCTGTTTTAACCCTTTCACCC	59.304	22	218
InDel_Ca1_200	In silico	Ca1:5606305-5606706	CACAACCTTAGTATGCGCGC	59.974	20	ATTTGGTCACGCACGTTCAC	59.693	20	271
InDel_Ca1_201	In silico	Ca1:5607403-5607804	ACAATTTTTCATTTTTCTTGTCCCTT	57.194	26	AGTCTCAAAGATCGTACTCTCGT	58.745	23	234
InDel_Ca1_202	In silico	Ca1:5635739-5636140	AAGTGACTGATTTTGGTCGGA	57.515	21	AAAGAAAATTGGGATCAGTTCTCTT	57.154	25	204
InDel_Ca1_203	In silico	Ca1:5638873-5639274	TTGCTCCCGTCTCTCCTTTG	59.678	20	TGGATTGCGATTTACTGCAGT	58.29	21	217
InDel_Ca1_204	In silico	Ca1:5698272-5698673	TCACAGATGCGACACTTGTGA	59.932	21	TGACGAATTTTTATAAAGGGAGGAAA	57.361	26	240
InDel_Ca1_205	In silico	Ca1:5752142-5752543	CCTCCAAAATGCTTGCACGT	59.685	20	AGAACTTAGGAATTGGATGGTGGA	59.46	24	203
InDel_Ca1_206	In silico	Ca1:5754869-5755270	ACAATTCTGTGAAGACATTGCAGT	59.418	24	TGTTCAATGGTTTAGCAGCCA	58.408	21	242
InDel_Ca1_207	In silico	Ca1:5823064-5823465	AGAGCTAGTGTTTGTGTGAATTGA	58.632	24	ACCGCTTAAACCACGTCCAA	60.179	20	208
InDel_Ca1_208	In silico	Ca1:5916374-5916775	TTCAGGTACAATTGTTGCACAA	57.009	22	GGTTAGCCCTCAACAACTTCT	57.858	21	276
InDel_Ca1_209	In silico	Ca1:5935164-5935565	ACCAACACAATCAACCCAAGC	59.588	21	TGCAAGCACCAACAACAACC	60.108	20	204
InDel_Ca1_210	In silico	Ca1:5980549-5980950	TGCTGCAGAGTTCCACAAAA	58.239	20	TGGGGAACTGAATTCACGGA	58.939	20	288
InDel_Ca1_211	Validated on agarose gel	Ca1:6040586-6040987	TGATGGTTTGTCGTTCTAAGTTCA		24	TGTTTTTGATTGAACAAACCTTTTGA		26	220
InDel_Ca1_212	In silico	Ca1:6046637-6047038	GCAGCTCGAGATATTCAGGCT	59.999	21	GCATCCAGGGTCACAATCCA	60.034	20	292
InDel_Ca1_213	In silico	Ca1:6118361-6118762	ACTAAACGACCATCCAACAACA	58.189	22	TGTGTGATAGAGCAACCCCT	58.343	20	299
InDel_Ca1_214	In silico	Ca1:6151473-6151874	ACAATCACTGTTGTTCCGCA	58.326	20	GCTGTGATAACTGATAATGCCCA	58.863	23	226
InDel_Ca1_215	In silico	Ca1:6155565-6155966	TGTGTGAATTATCCGAAGTCTTCA	58.21	24	CGCATAAGCAAGACGGAAGC	59.973	20	269
InDel_Ca1_216	In silico	Ca1:6158103-6158504	TGCGTTACCTAGTTTGGTTTTCA	58.802	23	TCTCAAAAATATGGTCGATTATCGTT	57.343	26	213
InDel_Ca1_217	In silico	Ca1:6165543-6165944	TACGCAACGTGACACATTCG	59.221	20	AGTGAACTTTCTAGAACTTCTAGGGT	59.217	26	202
InDel_Ca1_218	In silico	Ca1:6201540-6201941	TCCGAAGACGATCGCATTGT	59.827	20	TCGGTGATTGGCAAAAACAAA	57.473	21	294
InDel_Ca1_219	In silico	Ca1:6216695-6217096	TCAACCCTTGATCCCTTGGC	59.96	20	TGAAATTGCGAGTCATGGGC	59.189	20	221
InDel_Ca1_220	In silico	Ca1:6234827-6235228	TGTCCCAATTGATCACATGATTGA	58.737	24	ATTGCTGCATGTGCCTATGG	58.963	20	202
InDel_Ca1_221	In silico	Ca1:6236595-6236996	TCAAAAAGAGAAGTGTTTTTACTGACA	58.211	27	TCTGTTACGAAAATGCAATGTCGT	59.788	24	215
InDel_Ca1_222	In silico	Ca1:6280568-6280969	TGTGATGATTGTTGAAGGTTGCA	59.364	23	TGAAGAGTTGCTATGGTCGGA	58.824	21	273
InDel_Ca1_223	In silico	Ca1:6285863-6286264	AGGTAGGAGAAAGTGCAAATGT	57.627	22	GGTGGTTGGAGTGTGTGAGA	59.532	20	208
InDel_Ca1_224	In silico	Ca1:6298388-6298789	TGAGGCATATGTCCAGATACTTCA	59.099	24	TCTCACAAACTTGTCCCACCT	59.156	21	214
InDel_Ca1_225	In silico	Ca1:6328776-6329177	TGCTGCTACCCTGAAGTTTCA	59.58	21	GCAGTGATGAGGGAACTGAGA	59.448	21	207
InDel_Ca1_226	In silico	Ca1:6345670-6346071	AGAGGAGATGAGAATTGAAGCTCA	59.284	24	AGAAGCTAGAAGAAGGATGTGGA	58.643	23	204
InDel_Ca1_227	In silico	Ca1:6379751-6380152	GGAGAGGGAACTAGCAAGGG	59.166	20	TCTTGATTGGACTTTGGACCTT	57.547	22	241
InDel_Ca1_228	In silico	Ca1:6388593-6388994	GAGGTTGGAAGGAGAAGAAGGT	59.36	22	AGTGCTTTACGAGTAACAAGGAGA	59.72	24	229
InDel_Ca1_229	In silico	Ca1:6398799-6399200	AGGAGTCATAAATTTTGTCGCCT	58.41	23	GCAACAGCCAACAATCTACGT	59.465	21	204
InDel_Ca1_230	In silico	Ca1:6400858-6401259	ACATCCAACAACTTTCTTGAAGCT	59.354	24	GCTGCATCAACGTTCCTTTGT	60.001	21	227
InDel_Ca1_231	In silico	Ca1:6417939-6418340	TGTGTATGTTTGGTTGAGCAC	57.019	21	ACAAAGTAACCACCACTAGAACGA	59.9	24	201
InDel_Ca1_232	In silico	Ca1:6428295-6428696	TCCCAAAAGGTTGTGGCTGT	60.033	20	CCTCCACGTGATGCAAGCTA	60.108	20	261
InDel_Ca1_233	In silico	Ca1:6457869-6458270	AGTTAGGGTTTTGCAAAGGAATT	57.113	23	CGACAAATCACAACGACAATATGT	58.382	24	300
InDel_Ca1_234	In silico	Ca1:6462391-6462792	ACCAACCATAGATATGAGTAGATTCA	57.273	26	AGCTTTGTTACGCATCACTTAAGT	59.245	24	264
InDel_Ca1_235	In silico	Ca1:6465430-6465831	ACATTGTGTATGAATGAACCTGTT	57.101	24	ACGTACAATCGTACCTGAACCT	59.178	22	212
InDel_Ca1_236	In silico	Ca1:6497312-6497713	AGATGGTGTCATGGGTTATTGTCT	59.772	24	TCAGACACAAAATGCAACAACCA	59.806	23	266
InDel_Ca1_237	Validated on agarose gel	Ca1:6514245-6514646	TCAAAGTTTATTCATTGAGTTACTCACA	57.978	28	ACTTTGACGATATTGAATCTTGCA	57.258	24	240
InDel_Ca1_238	In silico	Ca1:6519967-6520368	CAAGAGACGATCGTCCGAGG	59.972	20	TCGTGGACGCGATTCATCAT	59.898	20	241
InDel_Ca1_239	In silico	Ca1:6528754-6529155	AGATGTCATTCGATCTCTCAAAAGT	58.361	25	ACCATATGCACGAAGTTTAATACCA	58.883	25	262
InDel_Ca1_240	In silico	Ca1:6529886-6530287	CCAACGGAACAAGTGACTGC	59.692	20	ACCTTCGTGTGTAAATGCATTCA	59.182	23	260
InDel_Ca1_241	In silico	Ca1:6555353-6555754	TGGCATCTTAGAACCAAGATGACT	59.774	24	TGCTTCAAGATGATGTGGCA	57.797	20	255
InDel_Ca1_242	In silico	Ca1:6594253-6594654	TGTGGAAGAAGAAGAACGCT	57.089	20	GTGTCATTGTCTCAGTAGTTTTGCA	59.992	25	239
InDel_Ca1_243	In silico	Ca1:6607371-6607772	TGTGAAGTTTGGTTTGGTTTGGT	59.675	23	TGACCCGAAAAGTGAACGCT	60.179	20	289
InDel_Ca1_244	In silico	Ca1:6626112-6626513	TTGGTGGTTGATGCTTTGCG	59.968	20	TGGGTGATCAAAAGTGCAGA	57.345	20	283
InDel_Ca1_245	In silico	Ca1:6634472-6634873	TGAAGACTATGAAGCACAGACACA	59.961	24	AGTTCACCTCCCTTGGAAGG	58.932	20	201
InDel_Ca1_246	In silico	Ca1:6656013-6656414	GGTTGGAGGGTAGGGAGGAA	60.253	20	ATGGAGGGGAGAGGAGAAGG	59.733	20	249
InDel_Ca1_247	In silico	Ca1:6739742-6740143	TGGTATGTGTAGAATGCATCACG	58.881	23	CAGGGCCTTAAACATCTTTGAGT	58.918	23	234
InDel_Ca1_248	In silico	Ca1:6819881-6820282	GCTTCCAGCATGGTACCTGT	60.035	20	CGTGAGCTACTGGACTTCTGG	60.135	21	279
InDel_Ca1_249	In silico	Ca1:6846655-6847056	GCTCCTCTTGGCTGGTACTC	59.823	20	ACCCTTTAGGAGCCTTGTGT	58.554	20	228
InDel_Ca1_250	In silico	Ca1:6847588-6847989	ACAGGCTTTCTTTTGTCTTTACCT	58.799	24	TGCTAACTTGATTACGAAAGACTCA	58.548	25	269
InDel_Ca1_251	In silico	Ca1:6853986-6854387	AGTGTCGTCTTGTTGGGTAGT	58.963	21	AGTTGACGAGGAGTTAAAATTGGA	58.383	24	221
InDel_Ca1_252	In silico	Ca1:6856036-6856437	TCGAACTGAGACCTTGCAGT	58.959	20	TCACCTCTGCCTTTATGTTTTTCC	59.477	24	208
InDel_Ca1_253	In silico	Ca1:6944422-6944823	CCTCCTGCAACTCTGACTGG	60.037	20	GCACTCAAGGCTACCCCAAA	60.251	20	250
InDel_Ca1_254	In silico	Ca1:6978217-6978618	AAAATAGCGGCCATCCCACA	60.034	20	TCACATCATGAACAAAAGGAAACT	57.286	24	264
InDel_Ca1_255	In silico	Ca1:7116692-7117093	TTCCGGTGTTCGACGAAACT	59.897	20	AAGGAGCTCGCATCCAAAAA	58.09	20	297
InDel_Ca1_256	In silico	Ca1:7142223-7142624	TCCCACGACTTCAACATGGT	59.238	20	TGGAAAAGTCGCCGAAAACG	59.695	20	202
InDel_Ca1_257	In silico	Ca1:7182893-7183294	ACGAGCACCTCAAAAACAGC	59.337	20	AGCATATGTAAGGAAGGTTGCT	57.49	22	239
InDel_Ca1_258	In silico	Ca1:7208797-7209198	ATACAAGCGTGTGAGCGAAG	58.65	20	GGTCGGGTCACTATACACACA	59.179	21	230
InDel_Ca1_259	In silico	Ca1:7210593-7210994	GGTCATGCCCAAGTAGTTGC	59.189	20	AAAATGCAGACTCATCGAAGAAA	57.053	23	221
InDel_Ca1_260	In silico	Ca1:7260394-7260795	TCCCTTGATACATGTGAACTAGTCT	59.042	25	ACTGATGCATCACAACCCTGT	59.926	21	248
InDel_Ca1_261	In silico	Ca1:7290159-7290560	GCAGTGGAAAATGGTTGTCCC	59.999	21	ACGTCAGAAATATTGGGGGTGT	59.692	22	214
InDel_Ca1_262	In silico	Ca1:7323762-7324163	TCGATCTCGAAGACAAAGACTTGA	59.784	24	AGTTTATCGTGTAAAAATGTGTTTTCA	57.21	27	201
InDel_Ca1_263	In silico	Ca1:7338717-7339118	CCCACATGATTGGTACGCCA	60.394	20	AGGTAAAGTAAGCATAGTTACAGCTCT	59.876	27	205
InDel_Ca1_264	Validated on agarose gel	Ca1:7359906-7360307	TGCTTGAAGCCCAAACTCAAG	59.317	21	AGCTTATTGGAGTTGGCAGCT	59.995	21	234
InDel_Ca1_265	In silico	Ca1:7368939-7369340	ACGTAGCACTGCTTCATAGTCA	59.508	22	TCATTCAAGTTCAACTAGGGAGCA	59.958	24	246
InDel_Ca1_266	In silico	Ca1:7420097-7420498	CAGTCGACAGCAGTTCCAGT	59.967	20	AGTTGTCGTTGTCAGTCAGCT	59.863	21	298
InDel_Ca1_267	In silico	Ca1:7423628-7424029	TGTTCATCTCAATCTCAATTCTAATACA	57.23	28	TGAAGTGTGTTTACATTTGTTTTGCT	59.129	26	232
InDel_Ca1_268	In silico	Ca1:7469200-7469601	ACAACAATTGGTTAATTTTCGGTTCA	58.958	26	ACAACTGGAAGCCCAACTAACT	59.825	22	226
InDel_Ca1_269	In silico	Ca1:7493526-7493927	GCTCCATTACTCTGCGCCAA	60.744	20	TGCATACCTTTACAGCTGACTCA	59.739	23	202
InDel_Ca1_270	In silico	Ca1:7504004-7504405	TCCCAAAGTTTTGAGGCATAACT	58.521	23	TCCAACACTTTTAAACATGTTATGAACA	58.814	28	253
InDel_Ca1_271	In silico	Ca1:7507590-7507991	GCTGAAGACGAGGGCTAAGG	60.179	20	CAGCCTTGGATTCCCTTCTCT	59.437	21	299
InDel_Ca1_272	In silico	Ca1:7537461-7537862	CCATCACTCAAAAGGATTTTCCGA	59.541	24	TGTTGGAGAATTATGACATCAAAATGGA	59.852	28	284
InDel_Ca1_273	In silico	Ca1:7615445-7615846	TTGGTCAGCCATTCGACTCT	59.023	20	AATGAGCCAGCTCCTGATGT	59.082	20	241
InDel_Ca1_274	In silico	Ca1:7629790-7630191	TTGCACACATCTCCACTGGG	60.251	20	GAGGTTCCATAGGCTGCTCC	59.892	20	207
InDel_Ca1_275	In silico	Ca1:7640100-7640501	CAATGGGCTTTGACGATGCA	59.473	20	AACCAACCACCCCATTGTCA	59.737	20	299
InDel_Ca1_276	In silico	Ca1:7643504-7643905	GCTTATCAACATCTGACACTTCCA	59.062	24	TCAAGAGATGTCTCAAAGGCCT	59.091	22	218
InDel_Ca1_277	In silico	Ca1:7671739-7672140	TGCTCTCCTACTCCCTCCAC	60.033	20	GGTTTGCGTAACATGCGTGT	60.041	20	208
InDel_Ca1_278	In silico	Ca1:7685346-7685747	TGCATTGGAGGGTCTGAATCT	59.082	21	CACGTTTACGCTCCAACAGC	60.111	20	246
InDel_Ca1_279	In silico	Ca1:7699542-7699943	AAAGTTGTCTTAAAATATTGGGCCT	57.446	25	CTACTTAGTTGCTCACACTACACG	59.148	24	200
InDel_Ca1_280	In silico	Ca1:7702231-7702632	AGAGGTTTGAACGGGAATGAT	57.279	21	AGGCACTTGTTATTTGTTAAGGAA	57.03	24	230
InDel_Ca1_281	In silico	Ca1:7704906-7705307	TGAGACATGGTAAAGAGAATTATTCAA	57.042	27	ACCCCCAACTCAACTTGACC	59.815	20	248
InDel_Ca1_282	In silico	Ca1:7754187-7754588	GGAAGCTTGGATCAGAGGCA	59.746	20	TGCCTTTGATCATGTTGTCTCTG	59.245	23	206
InDel_Ca1_283	In silico	Ca1:7754211-7754612	GGAAGCTTGGATCAGAGGCA	59.746	20	CCGCGGCCTCTAATCATGTT	60.533	20	239
InDel_Ca1_284	In silico	Ca1:7874687-7875088	TTGTTGGGAAGTGAGGAGGC	59.89	20	ACAAATATATCTCAAATTAATGCTTGCA	57.086	28	283
InDel_Ca1_285	In silico	Ca1:7903605-7904006	TCAGTTTTAAACCAGTTCAATCACTGA	59.662	27	GCAAAAAGCAGGGGTGTAAA	57.099	20	218
InDel_Ca1_286	In silico	Ca1:7911616-7912017	GCTCATTACTTGCTGTCATTTCGT	60.143	24	TGGGTTGCTTGTCGGTTGTA	59.819	20	265
InDel_Ca1_287	In silico	Ca1:7932621-7933022	CGTGGACTCCGAATTGGTCA	60.038	20	GCTTTGTTGAAGGAAATTAGTTGCG	60.108	25	201
InDel_Ca1_288	In silico	Ca1:7936000-7936401	CGGAGCGCTATAGCACTGTA	59.408	20	TCAGGCAAGCATACCAGCAA	59.962	20	210
InDel_Ca1_289	In silico	Ca1:7973762-7974163	AGCATTGTCTCATCTGTCCCG	60.135	21	TGGCTTCTCTACTTGCTGCA	59.313	20	261
InDel_Ca1_290	In silico	Ca1:7980839-7981240	CCTTCAAATCGTTAAGGCCAGT	58.918	22	GGAGCTTCCAGAGGAATCGG	59.894	20	261
InDel_Ca1_291	In silico	Ca1:7985443-7985844	AGTCATACCTCTTTGATGCAAGT	57.829	23	TGCTTTTGTGTCTTATTCTTGCT	57.227	23	278
InDel_Ca1_292	In silico	Ca1:7989174-7989575	GCTTTCTGTCCCATCCACCA	59.962	20	TCTGAACCATCTGATATCAATCCA	57.248	24	295
InDel_Ca1_293	In silico	Ca1:7989175-7989576	GCTTTCTGTCCCATCCACCA	59.962	20	TCTGAACCATCTGATATCAATCCA	57.248	24	295
InDel_Ca1_294	In silico	Ca1:7991563-7991964	CGGTGCCACGTGTATAGTCA	59.828	20	TGGCATGGGAGAGAATCAAAT	57.325	21	248
InDel_Ca1_295	In silico	Ca1:8003644-8004045	TGTCATTCTTCTTCATCAGATGTTGT	59.061	26	AGGGACACAAAATATAATTGAGCCA	58.806	25	201
InDel_Ca1_296	In silico	Ca1:8007519-8007920	ATTTTTCCATGACACTGGATTCTT	57.077	24	CACTTCTTGTGCAGCTGTG	57.16	19	200
InDel_Ca1_297	In silico	Ca1:8036082-8036483	TCAGAAACCTATCAATCCGTATGG	58.146	24	AGGTTGCAAAGTCACGCTCT	60.179	20	211
InDel_Ca1_298	In silico	Ca1:8042478-8042879	TCGGAACCTCCAATTGTATGCT	59.761	22	TGTACATTTGGTGCTTTGTGCT	59.307	22	211
InDel_Ca1_299	In silico	Ca1:8073409-8073810	AGTACGTACGTGCTTTGTTCA	57.917	21	TGGCTCACTATTCCCCTCCA	59.956	20	214
InDel_Ca1_300	In silico	Ca1:8076887-8077288	AGCCATGTGGAAAGCGATGA	60.035	20	AAGATTGAGGTTACAAACAAGATGT	57.176	25	234
InDel_Ca1_301	In silico	Ca1:8094326-8094727	ACGATGTGGCAGTCCATAATT	57.718	21	ACACACACCAAACCCAACAC	59.108	20	300
InDel_Ca1_302	In silico	Ca1:8094838-8095239	ACAAACGACAGAGCACAAGA	57.69	20	AGTGATTGAGTATGACCACATGT	57.573	23	222
InDel_Ca1_303	In silico	Ca1:8099911-8100312	ACCCACAAGTATAATATTTTGTGGCT	59.105	26	TGATGTGACATGACTTTGAATTGTGA	59.737	26	202
InDel_Ca1_304	In silico	Ca1:8107570-8107971	TGCTTTTGTGCAATTGGGTGT	59.791	21	TCAATCAACCCCTTCCACGG	59.962	20	215
InDel_Ca1_305	In silico	Ca1:8207164-8207565	CGACTAATGTTCTAGGCGTATTTT	57.176	24	AGGACACTCATTTTTCTTTGACGA	58.877	24	254
InDel_Ca1_306	In silico	Ca1:8210617-8211018	AAATGTTTCACTAAAAAGTAAAGAGGCG	59.603	28	AGGACTAGGAGACTTGTATCTCT	57.013	23	200
InDel_Ca1_307	Validated on agarose gel	Ca1:8220332-8220733	GGTTGAGATACTACCACATAAGGGT	59.634	25	ACACGGGCTTCCTTTGATGT	59.89	20	218
InDel_Ca1_308	Validated on agarose gel	Ca1:8247977-8248378	TCTTGAATGTATCTTGAGTATCTCCA		26	ACGATCACTTGAGGATGCGA		20
InDel_Ca1_309	In silico	Ca1:8267863-8268264	TGGTTGCCTTTTTCCAAAAGT	57.009	21	TGGAAACACTTCTGCTAGCTAGA	59.168	23	289
InDel_Ca1_310	In silico	Ca1:8280339-8280740	TCGAGTAGAGGCGAGTCGAT	59.896	20	TGACCTTTATTAAGTTATCAATGAGTCA	57.17	28	201
InDel_Ca1_311	In silico	Ca1:8374682-8375083	GGGCGGCATTAACAACGAAA	59.759	20	TGAAGTTTGCCGGTTTGTTTTCT	60.056	23	205
InDel_Ca1_312	In silico	Ca1:8430090-8430491	GTCATCAGGTCATGGGCTGG	60.465	20	TCACGGCATACATTGAAATAATAAAAGT	58.609	28	204
InDel_Ca1_313	In silico	Ca1:8576907-8577308	GTTGCAAGGCCTAAGTGTGC	60.039	20	GTCGACCTTGTTCTTAAAGCACT	59.192	23	217
InDel_Ca1_314	In silico	Ca1:8603168-8603569	CAGGAGACGGATGCAGTTCA	59.753	20	ACAAGCTGATTCGGCCATTT	58.451	20	251
InDel_Ca1_315	In silico	Ca1:8603788-8604189	AATTCCGGCGGAAGACCTTC	60.393	20	TCCGGAAGAATCTTAAAGGAGGTG	60.081	24	273
InDel_Ca1_316	In silico	Ca1:8610838-8611239	ACGACCAGACGTTCAGTGTA	58.688	20	TCCCTATATTGTCTCCATTGTCCA	58.776	24	263
InDel_Ca1_317	In silico	Ca1:8668156-8668557	GCTACAGGCCATGAGAGGTG	60.179	20	ATGGCAAGTGAGTGACCAGT	59.233	20	267
InDel_Ca1_318	Validated on agarose gel	Ca1:8861581-8861982	AACATTATTGGCACGTTGTCCA	59.112	22	TCCTTACCAACCCCAATGTCC	59.644	21	200
InDel_Ca1_319	In silico	Ca1:8980397-8980798	ACCAAAATGAACAAAAACTTGAGGT	58.528	25	TGCTGTTTGTCTTCCTCTTCCT	59.56	22	284
InDel_Ca1_320	In silico	Ca1:9243938-9244339	ACCATTCAAATGAAGAGTGATGCA	59.232	24	TGTGATTTAAAAGTACCGAACTACATCA	59.389	28	203
InDel_Ca1_321	In silico	Ca1:9297741-9298142	TTGAATTGTTTATGAGCATGCTTTT	57.034	25	ACATTTCAATTACAACCTCAAGCA	57.596	24	299
InDel_Ca1_322	In silico	Ca1:9322241-9322642	AATGCCTTTTCGTTTTCAATTCAA	57.083	24	TGGGCCAATATTAAGAAAATGCA	57.053	23	212
InDel_Ca1_323	In silico	Ca1:9465653-9466054	CCCACTCTGTTCTCCATTCTCC	60.093	22	CATCATCAACAGCAGCAGCA	59.191	20	279
InDel_Ca1_324	In silico	Ca1:9561466-9561867	TGACACCTACCACTCTGCCA	60.471	20	ACCCTAACGCCTTTGTTGGT	59.816	20	273
InDel_Ca1_325	In silico	Ca1:9891791-9892192	ACTAGAGAAGAGTCACTTAAAGTTGT	57.76	26	TGCTTAACTACCTTTAAAGCATATAGAG	57.565	28	255
InDel_Ca1_326	Validated on agarose gel	Ca1:9904535-9904936	TGTGCACGACTTATTATCCTTTTGT		25	ACCATTTGGAGGTGATTAATTTTCGT		26
InDel_Ca1_327	In silico	Ca1:10402733-10403134	AGGTCGGCATGTCAGTCATA	58.515	20	ACACATGTATCTAGTGCGTCCT	58.975	22	206
InDel_Ca1_328	In silico	Ca1:10415897-10416298	CTGCGATCGGAGTAGGTTGG	60.249	20	AGGTGCCATTAGTGCTCCAA	59.302	20	226
InDel_Ca1_329	In silico	Ca1:10711280-10711681	GGTAGTCACCGGTCAAGTTGT	59.93	21	GTGGCCAAAACCCAAACAGG	60.179	20	216
InDel_Ca1_330	In silico	Ca1:10721729-10722130	ACTGGCACAAACCAATCGTT	58.601	20	AGTTTGTGTGCCCTTTCCTT	57.841	20	213
InDel_Ca1_331	In silico	Ca1:10749260-10749661	GGTTGAGCAAATGAGCATGGT	59.453	21	GGAGGGCTCAGATGTTCACC	60.107	20	254
InDel_Ca1_332	In silico	Ca1:10846845-10847246	AGTGAAGAAAAAGACAAATATAGAGCCA	59.38	28	ACAAATTAATATTGAATGAAAGGTGGGT	58.476	28	200
InDel_Ca1_333	In silico	Ca1:10949844-10950245	CGTTTTGGTGAGGTGTTCTTCA	59.319	22	TCCAACTATAAAAAGTTTTGCGTACA	58.072	26	210
InDel_Ca1_334	In silico	Ca1:11091943-11092344	TGGATGATGTGAGTCTCGACT	58.272	21	ACGTTCACACCATCCATCCA	59.31	20	287
InDel_Ca1_335	In silico	Ca1:11103726-11104127	ATCTCCCTCACCTCCTCCAC	60.032	20	GAAGGAGATGGTGGTGGTGG	60.035	20	252
InDel_Ca1_336	In silico	Ca1:11459732-11460133	TGGTATGCCACTTCTTGTCCA	59.298	21	TGGTCAAACTTACCGCAGCT	59.892	20	201
InDel_Ca1_337	In silico	Ca1:11565032-11565433	CACATGTTTCAGAAGGCAGCC	60.068	21	GCCACCTTCTCAGAAGCTGT	59.964	20	264
InDel_Ca1_338	In silico	Ca1:11571169-11571570	AATGAGTGTATTAAGGGCATTGTTT	57.519	25	TCAACCAAATAAAGTGTAAAGAAGTCA	57.82	27	287
InDel_Ca1_339	In silico	Ca1:11598841-11599242	ACAGGGAGTTGAAGTAGGAGGA	59.888	22	GGTGGTTTGTGGGCCATTTT	59.528	20	285
InDel_Ca1_340	In silico	Ca1:11643874-11644275	TTCCTACCAACGACAGGTGC	59.966	20	TTCCCTCGCAACATTCAACA	58.026	20	239
InDel_Ca1_341	In silico	Ca1:11780066-11780467	GCAAAATGCGGTAAGTTTGACG	59.596	22	AAGCGAAGGTCATAGACGCA	59.469	20	286
InDel_Ca1_342	In silico	Ca1:11868114-11868515	CAAGTATGCAACAACCTTCCAA	57.417	22	AGATCGTCCTTCACATAGCGT	58.975	21	275
InDel_Ca1_343	In silico	Ca1:11905913-11906314	TCCAATAGCCCCTAAGAAAGACA	58.891	23	TTTGCCAGGACCAGTGTGG	60.153	19	298
InDel_Ca1_344	Validated on agarose gel	Ca1:11993586-11993987	GATCCGTAGCCGTGTGGAAT	59.896	20	GGTGAGAAACTGAACAATCTCTGT	58.94	24	263
InDel_Ca1_345	In silico	Ca1:11994456-11994857	GGAGATCTTCAGGTGGGTCG	59.538	20	TGGTGGAGAATGTTTATGGTCT	57.073	22	226
InDel_Ca1_346	In silico	Ca1:12025942-12026343	TCACCTGCATTCCCTACAGA	58.049	20	GGAGCAGTTAGGGGGTTGTT	59.596	20	221
InDel_Ca1_347	In silico	Ca1:12035554-12035955	CGACAGACAACGGAAATCACAC	60.097	22	TCCAGTTTGGACCAAAATTCTGT	58.714	23	256
InDel_Ca1_348	In silico	Ca1:12069784-12070185	TGAACTTTCTTCCCAACACAGA	57.771	22	TCAACAAATGCCAAATTCAACTCA	58.332	24	203
InDel_Ca1_349	In silico	Ca1:12070171-12070572	CTAGCAAACAAACAAACGCGC	59.813	21	GCAATCCAAGGCATATGGGC	59.681	20	200
InDel_Ca1_350	In silico	Ca1:12102509-12102910	GTGCTTGACACTCGTGGAAT	58.487	20	ACACAACACAACCCAAGTCA	57.792	20	248
InDel_Ca1_351	In silico	Ca1:12113800-12114201	CTGCATTGCACCACCACTTC	60.039	20	GTCCAAAACGGTTACAGCGT	59.061	20	268
InDel_Ca1_352	Validated on agarose gel	Ca1:12123863-12124264	TCCAACGACATTAACACATGATGA		24	AGGAGACATTCAATAAACAATATGTCT		27
InDel_Ca1_353	In silico	Ca1:12137570-12137971	GCAATTCCAAAGATTGTGAGTGGA	60.022	24	TCCCTAATTTTCACTCCAACCACA	60.141	24	205
InDel_Ca1_354	In silico	Ca1:12166990-12167391	AAGTTTCTCAACCGCCACCT	59.817	20	TCGTTCCTTTGCCTTTTCACC	59.321	21	200
InDel_Ca1_355	In silico	Ca1:12197176-12197577	AGTCCACCCAATGTAATTGTCCA	59.925	23	AGCATGGTCCCTTACATGAATGT	60.053	23	252
InDel_Ca1_356	In silico	Ca1:12206024-12206425	TCGCCTGCAATCGTTACAGA	59.755	20	GGTGCATGTTCTTGTCGGGA	60.605	20	296
InDel_Ca1_357	In silico	Ca1:12207583-12207984	AGCACGCAAAACACGAACAA	59.831	20	GCGTGTGCTAGACTCAACCT	60.038	20	273
InDel_Ca1_358	In silico	Ca1:12226366-12226767	CCTTGCTAGCGAAACCAAGC	59.831	20	AGTGTGTGTGTTAGGTGGCT	59.163	20	212
InDel_Ca1_359	In silico	Ca1:12240707-12241108	AAAAAGATGCTAAGTTTTTGGTAACTT	57.115	27	CGACGTTCGAGGCATGGAAT	60.806	20	260
InDel_Ca1_360	In silico	Ca1:12248988-12249389	AATCCCTCGCTTCACCACAG	60.036	20	TTTGGGTATGTGGGAGGTGC	59.961	20	215
InDel_Ca1_361	In silico	Ca1:12278825-12279226	TGATAACTATGGAATACACTCTCTTCC	58.139	27	TCGAAGTTTCATTTAGAGTCAAAGTGA	59.291	27	295
InDel_Ca1_362	In silico	Ca1:12326399-12326800	CAACCACTGCTCACATGCAC	60.04	20	CATGGCAGGAGGAAGAAGCT	59.745	20	213
InDel_Ca1_363	In silico	Ca1:12335313-12335714	CTGCTCGACCGAGAAATGGT	60.109	20	TTTATTCGCCTAAGCCACCTT	57.64	21	285
InDel_Ca1_364	In silico	Ca1:12345264-12345665	TTTCGCACGAATCAGCCTCA	60.32	20	GCAGCTTGCAACAGGTACAC	60.04	20	221
InDel_Ca1_365	In silico	Ca1:12345883-12346284	GCCCCAAGCAATTGTGAACC	60.321	20	TGGCCACAATATGCAGACCT	59.375	20	283
InDel_Ca1_366	In silico	Ca1:12395202-12395603	AGTTGTAATGCGCCGACAAT	58.551	20	TTCTGCACTTTGGCTGTCGT	60.464	20	211
InDel_Ca1_367	Validated on agarose gel	Ca1:12466848-12467249	TGAGATATTACAGTTGTGTACGCA	58.043	24	AGTTATAAGACCACAAGAGCAATTATG	57.886	27	232
InDel_Ca1_368	In silico	Ca1:12474854-12475255	TCGCGTCTTTCCTGTTTTCAG	59.135	21	ATCAACAAATCCGCACACCG	59.479	20	232
InDel_Ca1_369	In silico	Ca1:12510073-12510474	CGAGTCATCGTCAATTAAGTGGT	58.826	23	TGATTCATGGACATTTTTATCTATGCA	57.866	27	205
InDel_Ca1_370	In silico	Ca1:12519448-12519849	ATGGATTCCCCCTACCCCAA	59.951	20	GGCTTCCATTATGGCCGACT	60.179	20	227
InDel_Ca1_371	In silico	Ca1:12542808-12543209	AATGGATTCCCTTGTACATCTCT	57.017	23	GCGGACCCGTCATAAGTCC	60.227	19	230
InDel_Ca1_372	In silico	Ca1:12578635-12579036	TCGCACAACAACGCAAATCT	59.34	20	GGGAGAAAAGAAAAGAGGATTTGCA	59.989	25	213
InDel_Ca1_373	Validated on agarose gel	Ca1:12582437-12582838	AGCCCATCCATCGCTTTCTT		20	AGTCCGAATCTGAGTTCGCG		20
InDel_Ca1_374	In silico	Ca1:12620711-12621112	ACTCGTTTCATTAAATGGTATTTTGAGA	58.294	28	ACAGAAACCTAGAGCTCCCA	57.673	20	285
InDel_Ca1_375	In silico	Ca1:12644389-12644790	TGGAAGGAAGGAAATTTACAAAAGGT	59.386	26	TTTTGCGGTTGGGTGCTAAC	59.614	20	204
InDel_Ca1_376	In silico	Ca1:12705282-12705683	GATCCCCACCCGATAACACC	59.892	20	GAAAAAGTCAACCTCGCCGG	59.763	20	223
InDel_Ca1_377	In silico	Ca1:12706642-12707043	ACGTGGCAAAAGATGAAACACA	59.575	22	TCACGTTTGAGTCTTCAATCTCA	58.056	23	213
InDel_Ca1_378	In silico	Ca1:12730816-12731217	ATGGTTATTGCCATGCCACG	59.254	20	GGAGCATACACTATTTCATTGGAGG	59.529	25	228
InDel_Ca1_379	In silico	Ca1:12780735-12781136	TCATAACCGCTCGAATCTGCT	59.591	21	AATTGGCAACGGAATGGAGG	58.815	20	202
InDel_Ca1_380	In silico	Ca1:12795253-12795654	AATAGGCGTGCATGCAAACC	59.827	20	TGAGACCATGACATGTCAACCA	59.628	22	271
InDel_Ca1_381	In silico	Ca1:12815682-12816083	TCTTCCTATGGATTGTGTGGCA	59.424	22	ACTTCCCCTTTGTTTGAGCT	57.244	20	286
InDel_Ca1_382	In silico	Ca1:12820877-12821278	TCACCGGTGCACCACAAATA	59.891	20	CCTATAACTGTTGGCTGCACC	58.983	21	216
InDel_Ca1_383	Validated on agarose gel	Ca1:12870644-12871045	TGAGAGGTAATTTAGAAGCTTTATCATT	57.215	28	TGTGTGTAATGGATTGAGTATCTCT	57.576	25	266
InDel_Ca1_384	In silico	Ca1:12925203-12925604	CGGTGACTAACTTGAGGGGT	59.026	20	CGCCACTTATCGGTTCAATCC	59.402	21	219
InDel_Ca1_385	In silico	Ca1:12932707-12933108	CCTTTCCTTACAAACACACGCA	59.644	22	CTGTGTACGCATGCATCGTG	59.975	20	300
InDel_Ca1_386	In silico	Ca1:12932890-12933291	TCCAAAACACGATGCATGCG	60.11	20	GCTGCGTCTATGCTCTCCTT	59.896	20	206
InDel_Ca1_387	In silico	Ca1:12963145-12963546	GCTTGTCCTCTCACCCCAAA	59.89	20	ATTCAGGTTCTGGTGCTGGC	60.61	20	230
InDel_Ca1_388	In silico	Ca1:13030119-13030520	TCCAATGACAAACCTTGAGGCT	60.158	22	AGAGAGACAGTGAGTTGGGA	57.315	20	209
InDel_Ca1_389	In silico	Ca1:13044943-13045344	GAGGAAACTGTGCTCCAGCA	60.25	20	GGTAATGTTCACCAACGAAGGT	58.856	22	239
InDel_Ca1_390	In silico	Ca1:13047779-13048180	ACATTGACACCGATTTTGTTGA	57.09	22	TCCCCTTTCTTCCCTCACCT	59.804	20	265
InDel_Ca1_391	In silico	Ca1:13060814-13061215	ACTTCTAAACGAAAACACAATTCAGA	58.019	26	TGGATGAAGTTTAAGCGTTCCA	58.254	22	211
InDel_Ca1_392	In silico	Ca1:13080992-13081393	ACCGCACACGTGAATTTTGG	59.97	20	AGCCTCTTGACACACTAAAACA	57.849	22	253
InDel_Ca1_393	In silico	Ca1:13083300-13083701	TGTGCGACACATGTAGCCTA	59.108	20	ACAGAACAAAACTCGTGTGTGG	59.581	22	200
InDel_Ca1_394	In silico	Ca1:13092309-13092710	TGGTTTGAGATTGTTAGCATTGGA	58.924	24	AGGCTTTGGGTCATTTGAGA	57.022	20	228
InDel_Ca1_395	In silico	Ca1:13131746-13132147	TGAGTTCCATTAAGACTCGACTT	57.276	23	GTGTATGTGTGTGCGCCATG	60.179	20	293
InDel_Ca1_396	In silico	Ca1:13133530-13133931	GCAAGGACCAAAGCAAACGT	59.898	20	ACTGACCAAAAGAACAAGGACTG	59.052	23	253
InDel_Ca1_397	In silico	Ca1:13204181-13204582	TGGATAGTTGCTTTTTATACCCCTCA	60.069	26	ACTACTGGAAATTCCACTCATTCT	57.62	24	253
InDel_Ca1_398	In silico	Ca1:13207492-13207893	TGAACAGTGGAAACTCGATGGA	59.633	22	ACCTCGAAAGCCTCTGCAAA	59.891	20	234
InDel_Ca1_399	In silico	Ca1:13276165-13276566	TGTGCTTTTATACTTCACAAAGTGGT	59.68	26	GTCATAAAGTCTTATATCCGTCCCCT	59.789	26	240
InDel_Ca1_400	In silico	Ca1:13307508-13307909	TGTTCTACCTTTGCCCCATT	57.009	20	TGTTGTACCGTGCATTAGTGT	57.885	21	203
InDel_Ca1_401	In silico	Ca1:13339079-13339480	GGCTTCGAGAAGGTTGAGGT	59.678	20	TTTGCACCTCCCAGTCTCAC	59.891	20	271
InDel_Ca1_402	In silico	Ca1:13346807-13347208	AGTGAGTCCCATTTATCTCCAAA	57.221	23	TGGTTTGGGAGCTACAATGT	57.03	20	203
InDel_Ca1_403	In silico	Ca1:13365593-13365994	TACCGGCGTTGGAGGGATTC	61.963	20	ATGAATTATTTGCCATAGCGTTATTGT	58.64	27	200
InDel_Ca1_404	In silico	Ca1:13398089-13398490	ACGATGTACTCACCTTTTATCTCA	57.474	24	GTAAGGCCACCAAAGCAAGC	60.038	20	287
InDel_Ca1_405	In silico	Ca1:13463873-13464274	ACTCTCGTGCACTAGAGAAAAGA	59.178	23	TGGTCAAGTGGTTACAATGATTGA	58.619	24	272
InDel_Ca1_406	In silico	Ca1:13472850-13473251	AGTCACTTAGAATATGCGACATGA	57.851	24	ACGTGAGTTTCGGTTGGTGA	59.824	20	265
InDel_Ca1_407	In silico	Ca1:13505350-13505751	GGAACCACTCAAAAATGCCCC	59.998	21	AGTTGGGATAGTACCGTACCCT	59.754	22	281
InDel_Ca1_408	In silico	Ca1:13510970-13511371	AGGGTGGACACTTCTGCATG	59.963	20	CCTCCAAACAGAATCTTGGTCC	58.915	22	299
InDel_Ca1_409	In silico	Ca1:13511778-13512179	CTAGCACGGGTGTCCACAAA	60.25	20	ACTCAACTTGGTCCCACTGG	59.526	20	239
InDel_Ca1_410	In silico	Ca1:13547884-13548285	GGGTGGTTTAGGAGTTGGGG	59.961	20	CAAGGGTCGTGTGGTCTTCA	59.894	20	212
InDel_Ca1_411	In silico	Ca1:13586064-13586465	GAATCCCACCTTCGTGACCA	59.676	20	TGTGCAAGCTAGTGTCGTGA	59.612	20	236
InDel_Ca1_412	In silico	Ca1:13587635-13588036	ACCAGAATGATCTTTTATAAACCAGAA	57.246	27	TGACATTTCACACATGTTATGCTCA	59.527	25	201
InDel_Ca1_413	In silico	Ca1:13634363-13634764	GATGACCCGACAATTTGCCA	58.827	20	TCGAGAACACTAGCAATCACA	57.066	21	217
InDel_Ca1_414	In silico	Ca1:13694859-13695260	TGGCTGGTGACTATTAAAGAAGAGT	59.752	25	TCAACCCCAACATCTATTTGCA	58.228	22	286
InDel_Ca1_415	In silico	Ca1:13700041-13700442	TGCACCAAGACCATGCATGA	60.251	20	TCGTTGTCGGTCTGATCCTTG	60.068	21	221
InDel_Ca1_416	In silico	Ca1:13748397-13748798	GTGGGGCGAATCGAACCTAA	60.108	20	CACGGTCCATCTATGCCTCC	59.966	20	291
InDel_Ca1_417	In silico	Ca1:13753954-13754355	TGGAAAATTTGTGACAAAAGTTACCA	58.613	26	TGCAATTGGGCTATGGGTTG	58.807	20	253
InDel_Ca1_418	In silico	Ca1:13781973-13782374	TCGCCACTGCTTGATCAAGT	59.965	20	AAGCAAGCCAAAGCCATTCG	60.038	20	251
InDel_Ca1_419	In silico	Ca1:13788239-13788640	TGTTTAGCCTTTCGATGGTAGA	57.188	22	ACTACACAAGCGCCTAACCA	59.317	20	235
InDel_Ca1_420	Validated on agarose gel	Ca1:13831265-13831666	CGTGGAAACATTTGTGGTGGG	60.27	21	TGAGAAAATGTAGGGAGAAAAACAGA	58.713	26	293
InDel_Ca1_421	In silico	Ca1:13843599-13844000	TGGCAAACTAGGATTGGAAAAGT	58.521	23	AGAACTATGTGCATGTGTGGA	57.299	21	231
InDel_Ca1_422	In silico	Ca1:13888586-13888987	GGGTACCGGTTACAATGTTCA	57.943	21	ACCAATGCTTGCTCGATCCA	60.035	20	234
InDel_Ca1_423	In silico	Ca1:13927300-13927701	TGTGTATGTTGGGGGTTGTGT	59.784	21	TGGTCTAGAATTTGGAGCGCA	59.722	21	216
InDel_Ca1_424	In silico	Ca1:13946795-13947196	TCCAAAAATTCTAAGGTGATTTACGGT	59.551	27	TGTGTGTGTGTATTCTTTGTATTTGA	57.785	26	202
InDel_Ca1_425	In silico	Ca1:13993087-13993488	TCAAGGGCCTATAACTTTTGCA	57.959	22	TGGCAGCCTTTTTGTTCATTT	57.443	21	298
InDel_Ca1_426	In silico	Ca1:14028294-14028695	GGCTCCTTTTTGTCCTCCCA	59.888	20	TGGCTAGGAATGCTTGGTGG	60.034	20	276
InDel_Ca1_427	In silico	Ca1:14029785-14030186	AGATCAGAGACAGCAGCAGC	59.824	20	ATAATGTATGCATGCAGTGTGAGG	59.482	24	200
InDel_Ca1_428	In silico	Ca1:14033488-14033889	ACTGCCATAAAACGGTTAAACATCT	59.524	25	TGCTTTTCATGTTGCATGTGC	58.863	21	290
InDel_Ca1_429	In silico	Ca1:14106710-14107111	TGTCTCAGTTGATTGGGAAGGT	59.289	22	CACTCATACCCTCCAAAGCA	57.213	20	286
InDel_Ca1_430	In silico	Ca1:14109854-14110255	ACGAATGGAATATGATCAACTCCT	57.82	24	AGGAAGTGGAGGGTGCCTAA	60.179	20	201
InDel_Ca1_431	In silico	Ca1:14115921-14116322	GTCGAGCACTCTGTCCCATT	59.752	20	TGCAACTAATGGTGTGCTTTATCC	59.842	24	209
InDel_Ca1_432	In silico	Ca1:14154891-14155292	CAATGAAGAGCCATTGGTCGA	58.641	21	ACGAGGCTAGTATAAAAGCTAAAGGA	59.677	26	281
InDel_Ca1_433	In silico	Ca1:14185214-14185615	TCCAATTCACTTTACATTCAGATACAA	57.486	27	ACTCGTCGGTTACTTGTGATT	57.345	21	227
InDel_Ca1_434	In silico	Ca1:14185848-14186249	TGCAGTAGAACAGTTGAAGTGTC	58.88	23	TGTTGTTAAACACTTCATCATTCACA	58.234	26	226
InDel_Ca1_435	In silico	Ca1:14192466-14192867	TGGATTAATCGTTTTGCTCATGTGT	59.817	25	ATCTGTTGTCGCACACTGGT	59.893	20	226
InDel_Ca1_436	In silico	Ca1:14209326-14209727	AGTCAACGTTAGAACTTCCTTTTT	57.003	24	ACTTAGTAAGAATGAGATACGATAAGGA	57.539	28	201
InDel_Ca1_437	In silico	Ca1:14226454-14226855	AGGGAGGTGCAGAGGTAGAG	60.033	20	TTTATGGCCAGAGGGGTTGG	59.665	20	255
InDel_Ca1_438	In silico	Ca1:14226966-14227367	GTTGCAATTGGACTCGGCAA	59.686	20	TGAAGATTTGCCCATCATATGCA	58.783	23	233
InDel_Ca1_439	In silico	Ca1:14283887-14284288	TCCGCTTTCGTTCACTTCCA	59.895	20	ACGACACTTGCATCCTTTATATAGC	59.303	25	230
InDel_Ca1_440	In silico	Ca1:14312531-14312932	GATGATGGACCATGTGCAGC	59.333	20	TTTAGTGCATTCCGCGTGAC	59.206	20	213
InDel_Ca1_441	In silico	Ca1:14330980-14331381	TCCCATTCGCCGTGAGTTAC	60.109	20	TCCACCTATACCCAAAACAATTGT	58.354	24	237
InDel_Ca1_442	In silico	Ca1:14404459-14404860	GCTTGCTGCGAGGGTTAGTA	60.108	20	CTGCATTGCAAACGGGACAT	59.756	20	203
InDel_Ca1_443	In silico	Ca1:14411983-14412384	ACCGGGAATACGACATCCTA	57.63	20	GCGGACCCAAAAATTATGAGCA	59.835	22	261
InDel_Ca1_444	In silico	Ca1:14420285-14420686	TGTAAAATGAGGGATGCCTCTCT	59.217	23	AGTGGGGATTGAGTCATGGA	58.029	20	207
InDel_Ca1_445	In silico	Ca1:14420965-14421366	CACCGCGAACATTGATGAGC	60.248	20	TGGAGTATTTGTTGTTCATCCGT	58.352	23	231
InDel_Ca1_446	In silico	Ca1:14471953-14472354	ACTATACAAACAAGTCTTTTACGATGT	57.515	27	GCTTTTCCCGACTCCAAGCT	60.607	20	220
InDel_Ca1_447	In silico	Ca1:14475810-14476211	GGATTGTGAGGATGAGAAACGG	59.061	22	CGCACAGCACAATGAAAACAC	59.482	21	235
InDel_Ca1_448	In silico	Ca1:14512442-14512843	TGTGCATCTCCACTGGTGAT	59.013	20	GGAAGCTCACTCCCCATACG	59.895	20	217
InDel_Ca1_449	In silico	Ca1:14522941-14523342	TGAAATCTATTTGCTGGAACCACA	58.924	24	TGTTTTCATATTTGGTCTTCATGGT	57.462	25	205
InDel_Ca1_450	In silico	Ca1:14602456-14602857	AGCAGAGGTAAAAATGATCAAGCT	58.74	24	ACCATAAGCCGAGTTTTGCT	57.8	20	286
InDel_Ca1_451	In silico	Ca1:14610505-14610906	CCTCACAGGGTAGTTATTTGCTC	58.808	23	GGTAGTCCGAACTGAACCAA	57.174	20	289
InDel_Ca1_452	In silico	Ca1:14630263-14630664	ACCATAACGACGACTAAATGATTGA	58.665	25	GCTTCACCTCTTAGACCGTCA	59.455	21	275
InDel_Ca1_453	In silico	Ca1:14630821-14631222	AGCTGCAACAACTAAGCCCA	60.179	20	TTTGTGGGGGCAAATGCAAC	60.179	20	251
InDel_Ca1_454	In silico	Ca1:14653348-14653749	GCAGTTATGTTCGTGGTCCC	58.916	20	ACCAAACCCCAATACACCCC	59.884	20	201
InDel_Ca1_455	Validated on agarose gel	Ca1:14675860-14676261	GCGTGTTGTGGAGCTAGCTA	60.109	20	CCCACCAGTTGTTGTTTCAGC	60.202	21	214
InDel_Ca1_456	In silico	Ca1:14708275-14708676	TCGCCAATGAAGACACAACA	58.04	20	TTGGAGACGCTCAGCATGTT	59.965	20	265
InDel_Ca1_457	In silico	Ca1:14717967-14718368	TGTTGCTTTGTCCATGCAGA	58.31	20	TGGGGATTCCAGGACTTACC	58.408	20	240
InDel_Ca1_458	In silico	Ca1:14749253-14749654	TCCACACATTTTGCATGTCTCT	58.511	22	AGTGATGGGAGACATTTGGCT	59.362	21	288
InDel_Ca1_459	In silico	Ca1:14859448-14859849	ACCTGACATGGCTAGCTTCA	58.721	20	GTTCCACCAAACGCATCACA	59.334	20	295
InDel_Ca1_460	In silico	Ca1:14870589-14870990	AGCGATTTATCCATATTTTATAGTAGCA	57.234	28	AATTAATCGTTTATTTTCATGTTACGGT	57.273	28	243
InDel_Ca1_461	In silico	Ca1:14907526-14907927	ATTCTCCCCTCCCCTCTAACT	59.052	21	TCAGAATGAATGGTATTTTTGTCACCA	59.768	27	200
InDel_Ca1_462	In silico	Ca1:14920119-14920520	GAATGAAGGTGCTGCACTGC	60.109	20	CTGAGAACTTTGTTGGCAGGC	60.001	21	284
InDel_Ca1_463	In silico	Ca1:14922817-14923218	TTGCACGCCAAACAACCAAA	60.037	20	GCAAGGAGCCTTTGACAGATC	59.258	21	207
InDel_Ca1_464	In silico	Ca1:14954307-14954708	CAATTGTCAGCCTGGAAAGTCA	59.113	22	TGCTTAGTGTGAAATTGGGTGG	59.11	22	228
InDel_Ca1_465	In silico	Ca1:14970971-14971372	CGGAAGTATCGGATCAAATACGG	59.081	23	CGAAGCATGTTTGGACTGCC	60.11	20	226
InDel_Ca1_466	In silico	Ca1:15049622-15050023	TGTTGAACGTAAGAATTACACAGGT	58.95	25	AAAACTTAATATCTCATCTATTCCACGA	57.074	28	243
InDel_Ca1_467	In silico	Ca1:15106484-15106885	ACGTCACTATCGCACGAATT	57.727	20	CATTAGGGGGACAGGTGAGC	59.819	20	300
InDel_Ca1_468	In silico	Ca1:15111493-15111894	ATGCTTGAAGCTTGTTATTACATTGC	59.467	26	ACAAGACTCGGGTTTCAAGCA	60.134	21	200
InDel_Ca1_469	In silico	Ca1:15121952-15122353	CATGACGGGATGGGACGAAA	60.108	20	ACCTTGCTCATCTCGTGGTT	59.313	20	230
InDel_Ca1_470	In silico	Ca1:15139090-15139491	TCATCGGTACTTGCAACCACT	59.654	21	CACTGTTGACATTGAGCCTGC	60.069	21	273
InDel_Ca1_471	In silico	Ca1:15153333-15153734	TCGCTGTAAATGAAAACTCCAGC	59.812	23	TTTGCAGTTTGATGGCCGTG	59.968	20	239
InDel_Ca1_472	In silico	Ca1:15168423-15168824	GGAAAACTCACCGTGCAACC	59.97	20	TGGAACTGAGGTTGGTTTTGT	57.906	21	234
InDel_Ca1_473	In silico	Ca1:15178347-15178748	GGGAGAATGAATGAAGGGAAGGA	59.797	23	CGTTTCTGCCGTCCTCATCA	60.39	20	218
InDel_Ca1_474	In silico	Ca1:15400734-15401135	CCAATTTAGAAGATGTTGATTGTCCA	58.17	26	CCAAGTGAGAAAGCAAAGCACA	59.9	22	200
InDel_Ca1_475	In silico	Ca1:15438971-15439372	TGTCACAACCACTTACACCACA	60.027	22	CGTTTACGAGTCGACGCAAC	59.911	20	261
InDel_Ca1_476	In silico	Ca1:15462994-15463395	ACTTCCACGAATCCCCCAAA	59.225	20	AGACAACTCTTCACGGGTCA	58.59	20	211
InDel_Ca1_477	In silico	Ca1:15497953-15498354	GTCACCTGCATGAACACAACA	59.325	21	TGCTACAATTTGAGGGACACGA	59.962	22	217
InDel_Ca1_478	In silico	Ca1:15553363-15553764	GCACACCACATTGACACTCA	58.692	20	GCACTGTTACCGGTCAAAACA	59.328	21	244
InDel_Ca1_479	In silico	Ca1:15567616-15568017	TTTTTATTCGTAAACTTAGTCTCTAGCT	57.201	28	TGATGTATCATTCAAAACATTGTATGGA	58.124	28	202
InDel_Ca1_480	In silico	Ca1:15588407-15588808	ATCTCACTTTAGTGAAGTAAGATTTTGT	57.547	28	CAACCCAAAGACCCACACGT	60.75	20	205
InDel_Ca1_481	In silico	Ca1:15591745-15592146	GTTCAGCTGCATAGGTACCTCA	59.831	22	ACAGATCATGACAAAGGGACGA	59.433	22	200
InDel_Ca1_482	In silico	Ca1:15597042-15597443	ACTCGAGCTCCGACAAACTC	59.759	20	TCACCAAACTCTGTTCTCACACA	60.055	23	202
InDel_Ca1_483	In silico	Ca1:15614028-15614429	AGTGTCGTGTTTGGTGTTTGT	58.844	21	GTGTTGTCAATTGCTGAACGC	59.219	21	203
InDel_Ca1_484	In silico	Ca1:15640909-15641310	AGTGATGATGCATGCGAACT	57.966	20	TCAGTTCCGGGTGACATTGC	60.605	20	201
InDel_Ca1_485	In silico	Ca1:15645761-15646162	GGTGCGGCTTTGACATTGTT	59.968	20	AGCGTTCCTCCATGTGTTCA	59.604	20	279
InDel_Ca1_486	In silico	Ca1:15647593-15647994	GTGTGGTACCGGTGTGATGT	59.966	20	TGTATGCGTCAATCTGCAATAGC	59.752	23	247
InDel_Ca1_487	In silico	Ca1:15648046-15648447	ATGCAGCCCAGAAGATGACG	60.463	20	GGGGGTGTATTTTGCATGCA	59.099	20	272
InDel_Ca1_488	In silico	Ca1:15692058-15692459	ATCCGAGTCACGTGGTGTTC	60.039	20	CGACGAGATGAAGCAAACCG	59.633	20	276
InDel_Ca1_489	In silico	Ca1:15720804-15721205	TTGGGGTGGCCGACATAAAA	59.887	20	AATGTTTGAATTTTGTTGCATTTTTGT	57.579	27	200
InDel_Ca1_490	In silico	Ca1:15723606-15724007	TCTTCACGCGTCCCTTATGT	59.107	20	TGTCGATGTTGAAGCTTTGCA	59.054	21	235
InDel_Ca1_491	In silico	Ca1:15762283-15762684	GGTTGATGTGAGCGATGTGC	59.902	20	TCCAGGAGAACCAATAAACAGCA	59.926	23	208
InDel_Ca1_492	In silico	Ca1:15786809-15787210	TGATGGTGATCAACAAAGTCCTCT	59.958	24	CAATGAGTTGTTCTGCATGTGC	59.016	22	219
InDel_Ca1_493	In silico	Ca1:15856696-15857097	TGAACACGCATCATGACATGC	59.869	21	TTCTTGGTTGTGTGAAATTGTCA	57.349	23	218
InDel_Ca1_494	In silico	Ca1:15861679-15862080	TCAAACTCAAGCACAGGTGA	57.292	20	TGCCCTAATTTCTATGATACACACG	59.011	25	248
InDel_Ca1_495	In silico	Ca1:15864447-15864848	CCACTTGACTTGTGATACACCC	58.926	22	TGTTGCAAAAGCTTCAAGGCT	59.518	21	276
InDel_Ca1_496	In silico	Ca1:15872990-15873391	GCCATTCATTGTGATGGGCC	59.895	20	AAAGAGGTGAGAGGAAAAAGTTTTT	57.518	25	243
InDel_Ca1_497	In silico	Ca1:15877922-15878323	ATATCGCGCTCCCCCAAAAA	60.107	20	TGGCACCTTGTAAAAGGGTGT	60.064	21	228
InDel_Ca1_498	In silico	Ca1:15926078-15926479	ACGATGTGAATTTTGAATTGGTCCA	59.989	25	AGTTTGGGTAAATTATAAACCCCAAA	57.492	26	262
InDel_Ca1_499	In silico	Ca1:15941909-15942310	TGTGAGGACAAGGAACCGTG	59.894	20	GTCTGCTCCAGCTTGAGAGG	60.108	20	251
InDel_Ca1_500	In silico	Ca1:15962964-15963365	AGCCCTACTACCAAAAGTCTTCA	59.092	23	TTTCATTGGAGACTGACATTTTGA	57.042	24	232
InDel_Ca1_501	In silico	Ca1:15964570-15964971	CAACTTCTCTCGACACGCCT	60.039	20	TCATTGGTTCAGCGGCTTCA	60.251	20	231
InDel_Ca1_502	In silico	Ca1:15998975-15999376	TGTCGTGGTTCAAAATAACAATTGA	58.204	25	TGAGTTTGTGACCATCTAGTAGCT	59.227	24	232
InDel_Ca1_503	In silico	Ca1:16000984-16001385	GTGGATAATAGTGGAAGTGGACCA	59.837	24	AGTGGTCAAATGTTTCAATCCCA	58.778	23	247
InDel_Ca1_504	In silico	Ca1:16032976-16033377	TTGAAGATACTATGACACGCTCA	57.424	23	CCATTGATTCCCTTGCACAGT	58.826	21	200
InDel_Ca1_505	In silico	Ca1:16073293-16073694	GCTGAATCGTAAAAATAGTCCTCCC	59.763	25	TCCAGTTTTGGTCTTCAAACAGA	58.405	23	209
InDel_Ca1_506	In silico	Ca1:16085578-16085979	TGATGCCTACGCCACAATTG	58.906	20	ACCACTTTCATGCACTCTGGA	59.579	21	204
InDel_Ca1_507	In silico	Ca1:16090339-16090740	TGCATTACTAGCCGGAGACA	58.519	20	TGTCTCCCATACCCACATCTCA	60.293	22	203
InDel_Ca1_508	In silico	Ca1:16156446-16156847	GGATCGCGTGAGATATTTTGCT	59.197	22	AGTGCAGATTTTAGACAATAACAATTCA	58.5	28	269
InDel_Ca1_509	In silico	Ca1:16169889-16170290	TTTCCCCAGGACACATGGTC	59.596	20	TTCCTCCCCTCACCCTTTCC	60.845	20	276
InDel_Ca1_510	In silico	Ca1:16216273-16216674	CTCTGTCATTGGGCTCCACA	59.674	20	AGAATAGCAATTTCGATTTCTTATGGA	57.658	27	269
InDel_Ca1_511	In silico	Ca1:16323556-16323957	AATAGACAGCACACGCCCTC	60.108	20	CACAATGAGGTGAAGTAGGGGA	59.428	22	261
InDel_Ca1_512	In silico	Ca1:16336700-16337101	ACCTTGAGGCAAAGATCAAAACA	59.04	23	TGCGCAATATTCATCAAATGGGT	59.616	23	234
InDel_Ca1_513	In silico	Ca1:16400138-16400539	TCGAGATATCCTTTTGTGTCTGA	57.085	23	CATCATCTCTGCTCTCCTCCA	58.682	21	200
InDel_Ca1_514	In silico	Ca1:16408716-16409117	AGGAGGGTCTTTTTGGCAAGA	59.501	21	TCGAACCCGAGACAAAACGT	59.897	20	200
InDel_Ca1_515	In silico	Ca1:16417289-16417690	GCTTGTTTTGGATAGCCGTTT	57.702	21	AGTGTAGATCGCGTAGTATGTTGT	59.665	24	233
InDel_Ca1_516	In silico	Ca1:16418806-16419207	GGGACTTCACACGGTCACAA	60.179	20	CGATTCAAACATGTATTTTATACGTCCA	58.942	28	262
InDel_Ca1_517	In silico	Ca1:16439965-16440366	TGAGGAATGCTAGCAACACACT	59.961	22	TCATAACAAGGGTCATATGATGTGA	57.864	25	285
InDel_Ca1_518	In silico	Ca1:16450783-16451184	CCTTAGGCACCAAAGACGGA	59.676	20	CCACTCCAATGTCTAGCCCA	59.088	20	230
InDel_Ca1_519	In silico	Ca1:16461742-16462143	CCGCACTCCTTTGTTTGCAG	60.318	20	TTGGAGCTGCCCTTTTACGT	59.89	20	264
InDel_Ca1_520	In silico	Ca1:16468606-16469007	GCGAGGTTAAGAACAATCCCG	59.336	21	TGCAGTGACAACTTTACAATCATGT	59.701	25	268
InDel_Ca1_521	In silico	Ca1:16495844-16496245	GTGTGGCCTTTGGTTGAGGA	60.467	20	GCGGCGACTCCATTCAATTC	59.972	20	244
InDel_Ca1_522	Validated on agarose gel	Ca1:16506947-16507348	AGAGGGGGAGATGGAGAAAGA	59.346	21	TGGAAGAACCAAAACTGTCGA	57.73	21	203
InDel_Ca1_523	In silico	Ca1:16518935-16519336	TGTTGATTGAGAAACAGCGGAG	59.192	22	TTATTATGTTAATAGAGTGCTCATGCA	57.223	27	249
InDel_Ca1_524	In silico	Ca1:16571557-16571958	GTGATAAGCACGCGCATGAA	59.627	20	ACAAAACAATCTTCGATGGAGAGT	58.691	24	201
InDel_Ca1_525	In silico	Ca1:16591761-16592162	ACCAATTTGGGTGAAATCTTCAA	57.115	23	TGGCTTAAACTTCGTATAAATCCCG	59.475	25	244
InDel_Ca1_526	In silico	Ca1:16627909-16628310	ACCTGATTGATGTATTGCAGCTC	59.118	23	AACGTTGCAAATTGAAATGGGT	58.197	22	200
InDel_Ca1_527	In silico	Ca1:16643282-16643683	GAAAATGGGGTGAGTGCTGC	59.755	20	TTGCATAATTAAAAATGTTGTGGCT	57.024	25	218
InDel_Ca1_528	In silico	Ca1:16691588-16691989	CGACGATTCTTACAATTGACTTGGT	59.88	25	CGCCATAAAATGCGATTGTCG	58.964	21	228
InDel_Ca1_529	In silico	Ca1:16698610-16699011	TGCAGTGTTTCTTGCCTTACT	58.069	21	TGGAGTCACTAAGAAATTGGCCT	59.669	23	259
InDel_Ca1_530	Validated on agarose gel	Ca1:16706941-16707342	AATATGTTAGGCGCCACACA	57.588	20	AAGTTGAAATGGTTGTCACTGCA	59.553	23	218
InDel_Ca1_531	In silico	Ca1:16716207-16716608	CCCCACCTAGCTATCTCCCA	59.809	20	ACAACCGCCGCAAATATCTT	58.541	20	299
InDel_Ca1_532	In silico	Ca1:16785294-16785695	AGACGGATCAAATGCCACAA	57.801	20	GGCTCACCTGAATCATGTATAGGT	59.959	24	262
InDel_Ca1_533	In silico	Ca1:16869779-16870180	TGGGTTAGATCAACTTTAAGCCT	57.486	23	TTGTTCTTTCTCCCCAGCCA	59.15	20	261
InDel_Ca1_534	In silico	Ca1:16915439-16915840	TTGCAGCTGGAAAAAGACGC	59.969	20	AGTGAGAAGCAGATTCAGACGT	59.439	22	240
InDel_Ca1_535	In silico	Ca1:16940676-16941077	TGCCTTTTAAGCTCTCAAACACA	59.049	23	ACAACCACCATTATCTAAGTGACTGA	60.014	26	247
InDel_Ca1_536	In silico	Ca1:16947868-16948269	GAGTTGATCGGGTCGACCTG	60.179	20	CCTCTAGACTCGTTCGTCGC	59.973	20	271
InDel_Ca1_537	In silico	Ca1:16970375-16970776	TCTGGAGTCATCCCATGTACA	57.885	21	TGGCCCATGTGCGAATTACT	60.035	20	204
InDel_Ca1_538	In silico	Ca1:16971480-16971881	TGCTGTAGAAATGCCCCACA	59.596	20	CCGACAATGCATGCAATTTCC	59.071	21	247
InDel_Ca1_539	In silico	Ca1:16974749-16975150	AACGTCTGAGTGTCGGTGTC	59.97	20	AGGTCCAGAATCACGCATTT	57.503	20	237
InDel_Ca1_540	In silico	Ca1:16980970-16981371	TCCTCCCACAAGCTACAAGC	59.675	20	GCATCGCAGTTGGATGATCA	58.698	20	200
InDel_Ca1_541	In silico	Ca1:16992011-16992412	TCCACATTGTTTCATGACGGA	57.867	21	ACCCCAAAAAGAGGACATCTCA	59.284	22	200
InDel_Ca1_542	In silico	Ca1:16994178-16994579	TACTCCGAGTCATGGCGTTG	59.827	20	TGACTCTCTTGTGGACACGG	59.326	20	254
InDel_Ca1_543	Validated on agarose gel	Ca1:17001443-17001844	TCGATGTGACATTCTCTGGATGA	59.299	23	TCCATCATTGATTCATTGGTCAACT	59.046	25	216
InDel_Ca1_544	In silico	Ca1:17109202-17109603	TGAAATGCTTCACTAAATTAGCAATTCA	58.972	28	AGTGAATGATACAACAACAACTCATCA	59.555	27	250
InDel_Ca1_545	In silico	Ca1:17193162-17193563	TGGCTGACCCAATCCATTACT	59.078	21	TAAATGTGAGTCATATCGAACCAAACT	59.178	27	200
InDel_Ca1_546	In silico	Ca1:17220098-17220499	AGCTCTCTCATCACAACTCTTG	57.809	22	ATGGAAAATTTGGGTTTTGTTTCAT	57.105	25	201
InDel_Ca1_547	In silico	Ca1:17286710-17287111	ACTGAGTTATTCTACTCGATCTCCA	58.642	25	AATCGTACTCCCTCCCTCCC	60.106	20	200
InDel_Ca1_548	In silico	Ca1:17339780-17340181	ACAGGGTGTTTCCTTGGTCC	59.815	20	CAGCCCGATTGCTCCACTAA	60.108	20	218
InDel_Ca1_549	In silico	Ca1:17359217-17359618	ACTGGTGAGGCAGCTCAATC	60.036	20	ACATGTGTCGTGCGTAGAACT	60.001	21	226
InDel_Ca1_550	In silico	Ca1:17458792-17459193	AGAATGAAATTTGTGGTTTATGATGGA	58.185	27	CCTCCAACACGCACGATTTG	60.11	20	280
InDel_Ca1_551	In silico	Ca1:17473379-17473780	AGCCCACATTATTTAGTATGGGAGT	59.627	25	TCTCAAACTATCAAACACAAACTCA	57.142	25	218
InDel_Ca1_552	In silico	Ca1:17517638-17518039	TGGTTTGCTGTATTAAAAGTTTCAAGA	58.529	27	TGTATATGAAAAACTTGGTAGCAAGT	57.37	26	202
InDel_Ca1_553	In silico	Ca1:17666631-17667032	TTCATCTCCCTTTTTGTGCATTGA	59.412	24	ATGAAAAGTGGTGAGTGATACTGC	59.303	24	200
InDel_Ca1_554	In silico	Ca1:17700531-17700932	ACAGCAGAGGTTATGGCACC	60.035	20	TCACACTTACAATTTTCATGACTCA	57.2	25	262
InDel_Ca1_555	In silico	Ca1:17778861-17779262	ACCGCCATAATTCTGCTGGA	59.454	20	AGTTCCCGTCCAATGGCAAA	60.179	20	256
InDel_Ca1_556	In silico	Ca1:17810210-17810611	ATTTGTGCCTTTAAACCAAGAGGC	60.503	24	TTTCTGGAATCAATTTTAAATTTCTGGA	57.063	28	200
InDel_Ca1_557	In silico	Ca1:17818664-17819065	TGAGTCTCCTTAGTTTTTGTGGT	57.632	23	AGTTGAACTGTGAAGGATACATTTT	57.176	25	297
InDel_Ca1_558	In silico	Ca1:17868963-17869364	AGTAAAACGAAAAGAATCGCAATGA	58.335	25	ACATTGCACGGATTCTTAGCA	58.29	21	252
InDel_Ca1_559	In silico	Ca1:17881150-17881551	AGGAGTAATAAACATCCCTCATGTACT	59.431	27	AGAGGCAAAACTGTTGGGTGA	60.064	21	251
InDel_Ca1_560	In silico	Ca1:17924807-17925208	AGGAAAGGAGAGGAATTGGCG	60.065	21	ATAGAACGTGGGTGGTGGTG	59.676	20	253
InDel_Ca1_561	In silico	Ca1:17934092-17934493	AGATGATAATGACTGTTCCCGCT	59.611	23	CGTTTTCGTGAGTATCCATGAAGT	59.374	24	275
InDel_Ca1_562	In silico	Ca1:17967347-17967748	TCTTGTCACTAGCACTGATGATGA	59.536	24	ACGGTTAAAAGTAGACTCCTCTGT	59.168	24	257
InDel_Ca1_563	In silico	Ca1:18091380-18091781	AGTGAACCCCGTGACATTCA	59.238	20	TGAAGCAATGACTCCTCTTTGT	57.909	22	222
InDel_Ca1_564	In silico	Ca1:18102809-18103210	TGAGTTGTCCATCTTCGAACAGA	59.679	23	TGTCAGAGTGTTGGCGTGAA	59.823	20	206
InDel_Ca1_565	In silico	Ca1:18132417-18132818	AAAGCCCGCATCATCTCCAT	59.816	20	TCCAAACGGAGCCTAAAAACCT	60.159	22	200
InDel_Ca1_566	In silico	Ca1:18149486-18149887	GGAGAGAACGCAGCGTATCT	59.617	20	CCCGAGTACATGGTTTGGCA	60.322	20	287
InDel_Ca1_567	In silico	Ca1:18352164-18352565	TGCTAGCACATATCCTCTCTCTC	58.921	23	TGTCTTTCACTGTGACACTTGTC	59.067	23	283
InDel_Ca1_568	In silico	Ca1:18363675-18364076	TGATGAAACGTTTGCACCCG	59.691	20	ACCTCTCATACCAAGCTCTAGGA	59.794	23	201
InDel_Ca1_569	In silico	Ca1:18388879-18389280	TGAACTTGCTTGATTCATGACCT	58.599	23	TCTGAAAGGAGAACATTCTTGGA	57.433	23	231
InDel_Ca1_570	In silico	Ca1:18435264-18435665	GGCTTTGATTTGGGAGAAAAGGG	60.307	23	AGGACGGGTTATGCGGTTTT	59.963	20	236
InDel_Ca1_571	In silico	Ca1:18486484-18486885	TGGATTCACATGCCATAAGAGGT	59.797	23	TGTGGTTGTAAAAAGCTAGGTGT	58.471	23	210
InDel_Ca1_572	In silico	Ca1:18501988-18502389	TGAGACACACAAAAAGCAACCC	59.835	22	TCTGCATGTGTTGGATGCCA	60.251	20	267
InDel_Ca1_573	In silico	Ca1:18513911-18514312	ACCCAAGATCATATTCCTGTAGTTCA	59.613	26	TGAATTATCGTATTAGCTTCAACGT	57.003	25	243
InDel_Ca1_574	In silico	Ca1:18514197-18514598	TCAACTACACAAAAGAAAAGAACCGT	59.85	26	TTTGGACCTGCACTTGGAGT	59.449	20	268
InDel_Ca1_575	In silico	Ca1:18514267-18514668	ACCCTCAACCACATAAAACTTGC	59.679	23	ACCGCGTGATCAACAAAGTG	59.414	20	248
InDel_Ca1_576	In silico	Ca1:18611211-18611612	TTGTTGTGTGTGCGCTTCTG	59.901	20	GAATTAGCGGCATCGGCAAC	60.317	20	265
InDel_Ca1_577	In silico	Ca1:18664298-18664699	GCACAGTGCAGCAACGTAAT	59.762	20	TCAATTTTTGTAAAATGACACTAACTGT	57.255	28	291
InDel_Ca1_578	In silico	Ca1:18680473-18680874	TCTAGACAGGTGGAGGTGGG	59.959	20	TGTCAAGTGCTTCATACAACCT	57.915	22	219
InDel_Ca1_579	In silico	Ca1:18702834-18703235	ACCGAGTGTGAATGCGTCTT	59.966	20	TGAATTCATGAGTCAATTAATGAATGCA	58.813	28	242
InDel_Ca1_580	In silico	Ca1:18729146-18729547	TGAACCCTATTTTTGATGTTACAATGT	58.135	27	AAAACATGACCAAAAACCTTTTTCT	57.006	25	212
InDel_Ca1_581	In silico	Ca1:18798521-18798922	GTTGTCAAGGCACGCATGTT	59.969	20	GCGGTGTTGACTTGAGCAGA	60.88	20	265
InDel_Ca1_582	In silico	Ca1:18843471-18843872	GAGTTTCTCTCCGGCTCAAGA	59.454	21	TCTTCTTTTGGTGGCTCACTCT	59.56	22	293
InDel_Ca1_583	In silico	Ca1:18886264-18886665	TCAAAATTTTCAAACAAAACCCATGA	57.659	26	AGTGAAGTGGCACAAATAGAGT	57.642	22	223
InDel_Ca1_584	In silico	Ca1:18949758-18950159	TGCGCGGGTTGAAATCTAGT	60.037	20	TGGGGTGCATAATCAAGTTGA	57.552	21	293
InDel_Ca1_585	In silico	Ca1:18982559-18982960	TGAGTCATTTGATTCCCTGCGA	60.027	22	ACAAAGTCCAACTGTTTGACTCC	59.305	23	229
InDel_Ca1_586	In silico	Ca1:18995318-18995719	TGCATTTTTCATTTTCCATTTGCA	57.613	24	AGCATGTGTTTAGATTATTAATTGCAAA	57.46	28	287
InDel_Ca1_587	In silico	Ca1:19021802-19022203	GCACGGACCATGCATTTCAC	60.457	20	AGCATGTCACTCTTAATTGGGA	57.425	22	260
InDel_Ca1_588	In silico	Ca1:19026864-19027265	AGCCACTCCATCACAACCAA	59.522	20	TCATCGAAGTAATTCCTTTGAGGA	57.706	24	289
InDel_Ca1_589	In silico	Ca1:19045755-19046156	TTGCCTCCAATGCAAGCATG	59.752	20	TCTGGCCTTAACTTCCTGACA	58.665	21	263
InDel_Ca1_590	In silico	Ca1:19081322-19081723	GCTCTTTTCGCAGACTTGGC	60.11	20	GAACTGCGTTAGCCATCAACA	59.196	21	273
InDel_Ca1_591	In silico	Ca1:19094961-19095362	CCCTGAGCCAACAACCTTCT	59.889	20	CAAAAGGGCACATCACATGCA	59.999	21	224
InDel_Ca1_592	In silico	Ca1:19230231-19230632	GGCTCACCTAGAAAATCGAGC	58.794	21	GTGGTCAGCGATGGTTGTTG	59.762	20	267
InDel_Ca1_593	In silico	Ca1:19281470-19281871	AGGTCTGCCGTAATTGATGTT	57.65	21	TGCGACTTTCATTGATTTCTATTTTGT	58.918	27	213
InDel_Ca1_594	In silico	Ca1:19286922-19287323	TTGGCGCTTTGGTTTCCATG	59.967	20	AACGGAAAGTCCATGGCTGT	59.89	20	251
InDel_Ca1_595	In silico	Ca1:19330050-19330451	AGAGATAGAGAGCACTTTAGTCCA	58.239	24	CCAATGGTATGTTTGAGAGGAGGA	60.08	24	260
InDel_Ca1_596	In silico	Ca1:19350363-19350764	TATAAAAGCAATAGTCTTTTTGGTGTGA	58.234	28	ATAACTTATTGGATAATCGTGCAAGA	57.097	26	200
InDel_Ca1_597	In silico	Ca1:19380732-19381133	AGGCTCCAATCTAAAACGGGA	59.087	21	TCTGTTGGGCTTTATTCTTTAAGCT	58.99	25	203
InDel_Ca1_598	In silico	Ca1:19402409-19402810	TGCTGTGTCTATCACTATCCGT	58.712	22	TGTCTCCAGCTGCATTAGGC	60.108	20	228
InDel_Ca1_599	In silico	Ca1:19414588-19414989	TGTGGGAATGTAGAGAGTGGA	57.816	21	TGTGCCACTACAATACAAAAACACA	59.874	25	201
InDel_Ca1_600	In silico	Ca1:19436621-19437022	TGATGGAGAATGGTTGAGCC	57.575	20	TCAATCCTTTATATGTTCAGTGGCT	58.337	25	202
InDel_Ca1_601	In silico	Ca1:19594043-19594444	TGTGTTTGGAACTTGGGATTGT	58.63	22	TCGTCTCTATTGGTGAATGTTTTTCT	59.065	26	268
InDel_Ca1_602	In silico	Ca1:19664993-19665394	CCAATAAAATTTGCTACTTTTGAACCGT	60.065	28	TGAGAGGCCAGTAACAAACACT	59.562	22	248
InDel_Ca1_603	In silico	Ca1:19943619-19944020	TGACACAAGAAAACAGAGCACT	58.39	22	ACTCTACGAAATTGAACGAGGACA	60.023	24	204
InDel_Ca1_604	In silico	Ca1:19977975-19978376	GGGTTCAACAAGGAGACGCC	61.235	20	TGGCAACTACAATTTCATTGGCA	59.677	23	279
InDel_Ca1_605	In silico	Ca1:20031168-20031569	TGAATTTCATCTTGTGTTGCGA	57.173	22	GATTGACACAGACACGGGGT	59.965	20	285
InDel_Ca1_606	In silico	Ca1:20107155-20107556	TGCGATGCAAACACAACTATT	57.086	21	ACCCAAGAGCTTGACAGGTT	59.153	20	233
InDel_Ca1_607	In silico	Ca1:21640179-21640580	CGACCTCGCACTAGGATTTT	57.705	20	TGCGGGCACATCTACTCAAA	59.677	20	282
InDel_Ca1_608	In silico	Ca1:21666634-21667035	TCAACCATCCACTCCAATCCA	59.008	21	ACTGGAGCTTGTTGACTAGTCG	60.03	22	284
InDel_Ca1_609	In silico	Ca1:21672833-21673234	TGGAAAGAACACTACAAAGCAAA	57.094	23	ACGTTTATCCACCCAAAATACCA	58.336	23	206
InDel_Ca1_610	In silico	Ca1:21687663-21688064	TGGTTCCCCCAATATGCTTGT	59.639	21	GTTGCCAAACCAGAAGTCGT	58.978	20	244
InDel_Ca1_611	In silico	Ca1:21715922-21716323	ACGTGATTGTTGCAAACGGG	59.97	20	AGTCGCATGTAATGTTCCATTAAA	57.248	24	291
InDel_Ca1_612	In silico	Ca1:21746672-21747073	TGGCAAGCACACTCAAGGAA	60.107	20	ATCCAAACAGAGCCTTGGGG	59.96	20	298
InDel_Ca1_613	In silico	Ca1:21799864-21800265	CCCAAAACCTGTCATCGAATATT	57.165	23	CGAGCAGGTCTGTCTGTGAT	59.47	20	262
InDel_Ca1_614	In silico	Ca1:21825643-21826044	ACGAGAGTGTCCTGCTAAACC	59.727	21	AAAACAAGAGTTTCAAATTCAAACCCA	59.337	27	200
InDel_Ca1_615	In silico	Ca1:21831310-21831711	TGTTACAATTGTAAGGATCAAAGACA	57.316	26	AGAGAGAGAGGGAATTGGATGA	57.722	22	258
InDel_Ca1_616	In silico	Ca1:21860820-21861221	AGCATGGACAACCTGTTGGA	59.522	20	AGTTCACAAGCAAATCTCAACAA	57.419	23	204
InDel_Ca1_617	In silico	Ca1:21870289-21870690	CAAAATGCCCGATGCTCCAG	59.898	20	GCAACCCCATATCACCCACA	60.034	20	233
InDel_Ca1_618	In silico	Ca1:21918205-21918606	AAAATGGGATCGCGCATAGC	59.407	20	CTTTCACCGTTCCTCCTCTGT	59.655	21	291
InDel_Ca1_619	In silico	Ca1:21973327-21973728	ACTCACCTTGTTTCCTCCAGT	58.872	21	TGTTCTAAGGTGCTCAAGAGGT	59.027	22	202
InDel_Ca1_620	In silico	Ca1:22073704-22074105	GTTGGGATGAGACCTACCGG	59.536	20	TTCGCCGGTTGGTCTCATC	60.079	19	229
InDel_Ca1_621	In silico	Ca1:22105700-22106101	TGCCTCAACTCGCACTACAA	59.609	20	TGAGTTCACTAATCACGGCGT	59.729	21	217
InDel_Ca1_622	In silico	Ca1:22302099-22302500	ACACACATTAATTTCATAAGTGGGGG	59.846	26	AGTTATCCCATACTTTGCACTAGGA	59.334	25	202
InDel_Ca1_623	In silico	Ca1:22334077-22334478	TGAAATGAAAATTAGCTTAGTGACCA	57.597	26	AGATGAACTGCTGCCTGTCA	59.311	20	226
InDel_Ca1_624	In silico	Ca1:22351618-22352019	TCCCTTGCCTTTGTTGTCTCA	59.786	21	CACTTTTGTGGGAAGATCAAATGT	58.154	24	218
InDel_Ca1_625	In silico	Ca1:22372629-22373030	GCATGGGACGTCAAAGATGC	59.901	20	GGCAGAGTATTCGGTCCACA	59.465	20	248
InDel_Ca1_626	In silico	Ca1:22384576-22384977	AGGGAAAGGATGAGAAGATGTAGT	58.715	24	TCTCTCTCTGTCTCAGTGAGGA	59.09	22	206
InDel_Ca1_627	In silico	Ca1:22469152-22469553	TGTGATCCATTTACCAAATCACCA	58.671	24	AGGTGACAACTGTCTAGTTAACTCT	59.166	25	221
InDel_Ca1_628	In silico	Ca1:22570288-22570689	ACGTATGTTAATGTGGTGCGA	58.038	21	ATATACCAAAGGTGTAGTTAGCAATAAT	57.045	28	201
InDel_Ca1_629	Validated on agarose gel	Ca1:22580770-22581171	TGTCAAAAGTTGATGTAGATTAGTATGT	57.394	28	CACTAGGGATGAGAATATGACATACCA	59.821	27	224
InDel_Ca1_630	In silico	Ca1:22653262-22653663	GCATGAGAGAGACGTCATCCA	59.593	21	ACACTCACAATTAATAATCACTCTTTTC	57.011	28	246
InDel_Ca1_631	In silico	Ca1:22744750-22745151	TGCTCCCATACAAATCAGATTCA	57.885	23	TCTGGAGGAGAAAGCGGTTC	59.391	20	218
InDel_Ca1_632	In silico	Ca1:22857014-22857415	TGGATTTGTATTTTGAAAGAGTATGTGA	58.02	28	GCAAGGACTCAAAACTGGTGT	58.976	21	215
InDel_Ca1_633	In silico	Ca1:22995271-22995672	AGGCAAAAAGAAATGCTTAACCA	57.711	23	TCAAAGGCTCAACAAAACAAAGA	57.601	23	291
InDel_Ca1_634	In silico	Ca1:23025362-23025763	ACATCGTTGTGAAGGTTGTTACC	59.437	23	CCCTGGTTTCACCACCACAT	60.179	20	274
InDel_Ca1_635	In silico	Ca1:23069990-23070391	TTTGCTTTGCTTGATTTTGTTCTT	57.26	24	TGCATAAATTGAGGGGGAGCT	59.429	21	247
InDel_Ca1_636	In silico	Ca1:23145793-23146194	ACGAGACCATCACTTGACAAA	57.531	21	CCAATGGTAGGATAACTTTGCACC	59.902	24	241
InDel_Ca1_637	In silico	Ca1:23159082-23159483	TGTCCCTTTGGTTAGAGCGG	59.676	20	TGGCAGTTAAAACCACTCTCA	57.431	21	248
InDel_Ca1_638	Validated on agarose gel	Ca1:23180395-23180796	TGGTTTGATAAAAAGCAGAACGT	57.492	23	TGTGAGGAATTGACGTTACCCA	59.631	22	203
InDel_Ca1_639	In silico	Ca1:23187230-23187631	AGAAGACCATACACGATTTTATACCT	57.98	26	AGAGAAACAAGTTCAAATGAATCACA	58	26	246
InDel_Ca1_640	In silico	Ca1:23192084-23192485	ATTGTCGATTTTTAAAATAAGAGGACCA	58.285	28	ACCTGTTCACATAAACACCATGT	58.53	23	200
InDel_Ca1_641	In silico	Ca1:23227340-23227741	TGGATGTACTTTCTCCCCTCT	57.508	21	CAGCGCATCAGGCACATCTA	60.531	20	297
InDel_Ca1_642	In silico	Ca1:23238755-23239156	ACCAAATATTTCCCAGAGGTTCA	57.73	23	ACGGAGGAGGATGAGTGCTT	60.616	20	267
InDel_Ca1_643	In silico	Ca1:23276792-23277193	ACAATGCGCATGAAAGATCAA	57.146	21	TCTTCTTGTTGTCTTGTAGCAAGT	58.572	24	229
InDel_Ca1_644	In silico	Ca1:23295409-23295810	ACCACTCGAAAAATATTATGTAACTGGG	59.959	28	GAGGGCTCGAAGTCTCAAACA	59.999	21	230
InDel_Ca1_645	In silico	Ca1:23301725-23302126	CTGCAATTACAGGCACGACA	58.844	20	CGACAATTACACGCCCACAC	59.835	20	219
InDel_Ca1_646	Validated on agarose gel	Ca1:23305793-23306194	TGCCTTAGTTGGGGTTTGTTG	58.964	21	AATCCTGAACTTTCACTCCACA	57.562	22	224
InDel_Ca1_647	In silico	Ca1:23376369-23376770	CCGGTCTAATCGATTCGCCA	59.968	20	GCACCCCAGTTTTGAGGGTA	59.888	20	243
InDel_Ca1_648	In silico	Ca1:23383003-23383404	GCCTTCAGCCTTATAGAACGC	59.132	21	GCAAGTAGTTGAGTGGAAGTGT	58.532	22	278
InDel_Ca1_649	In silico	Ca1:23385999-23386400	AGTGGTACATGTAACATCCTAAATCA	58.143	26	TGTTTGTTTGATTTTGTTTGACTCCT	58.842	26	295
InDel_Ca1_650	In silico	Ca1:23388499-23388900	ACGAGCATGATGTTACAAAAGGC	60.12	23	CCCGTTGAACACAACCCCTA	59.891	20	238
InDel_Ca1_651	In silico	Ca1:23392877-23393278	ACCATTACTTTTTACTTTTTCTGCCA	58.213	26	AGAGACTCACACCTATTCTTATGGT	58.801	25	244
InDel_Ca1_652	In silico	Ca1:23393176-23393577	TGACCATGTAGCGTCAAGTCA	59.384	21	ACTTGTTTGGTAGGTGAGTTCAC	58.803	23	281
InDel_Ca1_653	In silico	Ca1:23482656-23483057	ATGATTGTTGTGGAAAGAGTCAGA	58.376	24	ACACTGTTTACCAAGGTGCCA	60.064	21	200
InDel_Ca1_654	Validated on agarose gel	Ca1:23488622-23489023	TCAAACCCAGCAACACAAGC	59.541	20	CTGTCAATTGAGTTGCGACGA	59.208	21	240
InDel_Ca1_655	In silico	Ca1:23494885-23495286	ATCATGCGACGGGATAGGTG	59.682	20	AGCGCGAATCTCTGTTCCAA	60.037	20	207
InDel_Ca1_656	In silico	Ca1:23516077-23516478	AGTCAGTAGCAAAAACAGGACA	57.849	22	TGTGGTTGTGATTGTGCCCT	60.106	20	239
InDel_Ca1_657	In silico	Ca1:23566551-23566952	ACCCATTAGAGTGAAAAATTGACGT	59.232	25	ATTTCTTGACGAGCTTATGAAATCT	57.144	25	213
InDel_Ca1_658	In silico	Ca1:23607041-23607442	GTGCTAGAAATCCACCCCCA	59.376	20	GCGGTCCCTAATGCAATTGC	60.249	20	229
InDel_Ca1_659	In silico	Ca1:23608563-23608964	TGGTTGCAGTCAGACACATCT	59.582	21	ACACCAAATCGGCGAGACTT	59.965	20	229
InDel_Ca1_660	In silico	Ca1:23641282-23641683	TGTGTTTCATGGGTCAGGTCT	59.226	21	TCGTAAGTTTTTATTTATCAACGGGA	57.455	26	202
InDel_Ca1_661	In silico	Ca1:23673160-23673561	CCGCTTCGGTGATCATTCTG	59.067	20	GTGTGCCTGGACTACAAGCA	60.25	20	300
InDel_Ca1_662	In silico	Ca1:23680317-23680718	GTCACGGATTTGATTCTTACATCCC	59.992	25	TCCTGTCGGAAATAGCTCGT	58.529	20	205
InDel_Ca1_663	In silico	Ca1:23835683-23836084	ACCCAGTAATTTCGTCGGCA	59.678	20	TATCCTGGGGACTTCGTGGT	59.958	20	225
InDel_Ca1_664	In silico	Ca1:24006773-24007174	TGTGAGACCGTGAGACTATCCT	60.026	22	CACCAAGATGGAGGATGTGGA	59.439	21	239
InDel_Ca1_665	In silico	Ca1:24031098-24031499	GGGAGCTTTTGAATTGGGGC	59.75	20	TCCCCAGTTTTAGTCCCCCA	60.104	20	269
InDel_Ca1_666	In silico	Ca1:24060774-24061175	ATGAAGTGTCGGTGCTACGT	59.398	20	TCGGAACTCAACCCAAACCT	59.159	20	207
InDel_Ca1_667	In silico	Ca1:24063750-24064151	CCGAATTGGTTTTCAGTTCAAAAA	57.345	24	AGGGGTAGACAAAGTTCAGTTCT	59.025	23	241
InDel_Ca1_668	In silico	Ca1:24165283-24165684	TCAAGTACGTACGTGAACTCAGT	59.439	23	CGAGACTCATTGGTGGGTGG	60.392	20	229
InDel_Ca1_669	In silico	Ca1:24250689-24251090	TGCATCTGGATCCAACACAGA	59.37	21	GTCATGTGTTGCGAGCATCC	59.902	20	261
InDel_Ca1_670	In silico	Ca1:24329635-24330036	TCGTTTATCGAGGTGCCACC	60.109	20	TCGATAAACGATACGGGCCC	59.685	20	227
InDel_Ca1_671	In silico	Ca1:24471195-24471596	CGCAATGCATACATGGACCC	59.688	20	TCTCTTCGCACCTCATTGATT	57.383	21	220
InDel_Ca1_672	In silico	Ca1:24533262-24533663	TGAGTGACCTCTTGTCCAAGT	58.601	21	AGCATTCGAGAGGGGGACTA	59.738	20	268
InDel_Ca1_673	In silico	Ca1:24533310-24533711	TGAGTGACCTCTTGTCCAAGT	58.601	21	AGCATTCGAGAGGGGGACTA	59.738	20	268
InDel_Ca1_674	In silico	Ca1:24596303-24596704	ACCATCAAGTATTGGAAGGAACA	57.745	23	TGCCATAAAGGGTGTCAAGCA	60.203	21	270
InDel_Ca1_675	Validated on agarose gel	Ca1:24624605-24625006	TCAACTTTGTGACGTTTACCAGC	59.936	23	ATGCATTTTGAACCCAATTCTGA	57.513	23	200
InDel_Ca1_676	In silico	Ca1:24649384-24649785	GTGATTGCCTTCATTGCCTGT	59.453	21	AGATTCAATGAACACTTGGACAAA	57.286	24	248
InDel_Ca1_677	In silico	Ca1:24686614-24687015	ACGACGGGTTCAAGTGTGAA	59.824	20	TGCCTAATGTGGGACTTATGTTGA	60.019	24	278
InDel_Ca1_678	In silico	Ca1:24760206-24760607	TGGTCGAAATCATGCATTGAAGT	59.242	23	TGACCGTCAAAGTAGGAATGATCA	59.778	24	261
InDel_Ca1_679	In silico	Ca1:24779789-24780190	TGTTTTGGTTTGTATGTTGTTCCA	57.962	24	GCTCAATTTCACTTCCTTACGGC	60.426	23	242
InDel_Ca1_680	In silico	Ca1:24789320-24789721	AGAGAACTTCCCGCTTTTCGT	59.93	21	TCTATTTTAATTGTGGATTACGGTGAA	57.549	27	203
InDel_Ca1_681	In silico	Ca1:24848824-24849225	CAATGAGTTTGGCACGTATGGA	59.253	22	TTAACTAAGTCAATGGAGAGAAGAGT	57.576	26	200
InDel_Ca1_682	In silico	Ca1:25046130-25046531	TGAACTGAGTTCACGTACGTG	58.277	21	TGAGCACAAAACTCCACAGGT	60.065	21	205
InDel_Ca1_683	In silico	Ca1:25049990-25050391	ATCTACCAAATACCCGACATGAT	57.174	23	GTGTAAATTTTTGCACGCATGA	57.037	22	231
InDel_Ca1_684	In silico	Ca1:25095660-25096061	TGTTCAAAACACACTCACATCTCC	59.665	24	TTTGCGTCACACCTCCTGAG	60.25	20	233
InDel_Ca1_685	In silico	Ca1:25147244-25147645	AGAAGAACTGGTCATATTGGATTCA	58.038	25	TGGAGTTTTGAGCTTGAGTTCT	57.844	22	249
InDel_Ca1_686	In silico	Ca1:25161221-25161622	TGGTCGTATAGCCTGTGTTCT	58.546	21	GCACAAAAGTTGAGCAGTTCCT	59.9	22	254
InDel_Ca1_687	In silico	Ca1:25171827-25172228	TCTTCCCTTGGGATGAGTCAC	59.091	21	TCAAATATGCTAAGGAATTTTGGGA	57.03	25	241
InDel_Ca1_688	In silico	Ca1:25193680-25194081	ACAATTGTAGGGCCAGAGGT	58.627	20	TGGAAGTGCGTAAGTGTTAGTCT	59.68	23	239
InDel_Ca1_689	In silico	Ca1:25214660-25215061	TGGTGCAACCGACTTGAGAT	59.604	20	TGAGTGATCAGTGGCGTCTC	59.472	20	234
InDel_Ca1_690	In silico	Ca1:25239128-25239529	ACCACAATCCAAACCACATGT	58.323	21	CAGAACGTTCTTGATTTGGCCA	59.707	22	235
InDel_Ca1_691	In silico	Ca1:25254058-25254459	GTCCTAATGACAATTATTAGTATGACCT	57.125	28	ACTCTGCTCCTAAATGATAAATGCA	58.64	25	205
InDel_Ca1_692	In silico	Ca1:25316960-25317361	GTGCCGAAAAATGGTTGGTCA	59.932	21	AGGACAGATGATGACAAGAGGA	58.282	22	242
InDel_Ca1_693	In silico	Ca1:25500162-25500563	TGTCCATTTGATACAATAAGGGCT	58.234	24	AAACAATGAGCCGCACAAGG	59.685	20	206
InDel_Ca1_694	In silico	Ca1:25513623-25514024	AGAGAAGTCAACATAAGCAGGATGA	59.811	25	ACATCATTCATTGGATCTTTGGCA	59.287	24	249
InDel_Ca1_695	In silico	Ca1:25535825-25536226	TGTCGGGATTATATACTATTTGCCCA	59.786	26	CCTTCGCCTAATTACGCAGG	58.782	20	203
InDel_Ca1_696	In silico	Ca1:25553142-25553543	AGAGGGAGCTAGAAGAGTCACT	59.419	22	TCTTCGTCCCACAATACCCT	58.053	20	267
InDel_Ca1_697	In silico	Ca1:25647694-25648095	GACCTCCACGATCAGACTCA	58.535	20	GTGGAGGTCTACTGTTGAGCC	60.067	21	263
InDel_Ca1_698	In silico	Ca1:25676939-25677340	TCGTTAGTGGTGCTCGTTCC	60.039	20	ACGAGAACCTTTGCCTTCCT	59.234	20	253
InDel_Ca1_699	In silico	Ca1:25699061-25699462	ACAACTATCAGACGGAAGAGAAA	57.276	23	CAATTTCATCAATGATAGTTTGTCTTGT	57.688	28	202
InDel_Ca1_700	In silico	Ca1:25702695-25703096	GGCAAGGAACACAGATTCTGG	59.185	21	TGGAACACACCAAAACTAAATATGA	57.175	25	225
InDel_Ca1_701	In silico	Ca1:25850957-25851358	CCGTGTGTCGCACAAAAACT	59.902	20	AGAGTAGTGTTGGAGTCATGTTT	57.447	23	220
InDel_Ca1_702	In silico	Ca1:25863666-25864067	CTCCAGCATGTACCAAGGCA	60.035	20	TTTGGGCAAAGTAGACTGCA	57.643	20	215
InDel_Ca1_703	In silico	Ca1:25904532-25904933	TGTGGAGGACATCTGCAACA	59.236	20	AGGAGAAATGGCAAAAGAGGT	57.467	21	219
InDel_Ca1_704	In silico	Ca1:25906240-25906641	TCAAGCAAAGCAAAGAAAACAGT	58.18	23	GTGCTGATTGGAATCGAGCG	59.697	20	200
InDel_Ca1_705	In silico	Ca1:25930984-25931385	TCCCCTATTTTAGCTGAATCACGA	59.592	24	GTGTCACACACCACACCATT	58.611	20	200
InDel_Ca1_706	In silico	Ca1:25993929-25994330	TTTGTAAGGTCGTCAATTGTGAACA	59.645	25	ACACACACACACACATGACCA	60.34	21	200
InDel_Ca1_707	In silico	Ca1:25996384-25996785	TCCGTTTGTAAACATTGCAAGA	57.098	22	AGTTGGCTCACTCAAGCTCA	59.239	20	241
InDel_Ca1_708	In silico	Ca1:26040760-26041161	TGGAAAATGCGTACTCGAACTG	59.265	22	ACGCACATCTCATACTAATTGCA	58.558	23	212
InDel_Ca1_709	In silico	Ca1:26099201-26099602	AAACCTTGTTAGATCGGTTCCT	57.364	22	AGCAAGATGGTGGCAAATATGT	58.632	22	282
InDel_Ca1_710	In silico	Ca1:26170070-26170471	TGGGATTCAATTTAGTGCTTGTTT	57.582	24	GGATTGCTGGAACCACGTTC	59.478	20	284
InDel_Ca1_711	In silico	Ca1:26249311-26249712	TGTCCTGATTTGGCTACTGACT	59.094	22	ACCTTTCAACTTAGCATGCACC	59.442	22	209
InDel_Ca1_712	In silico	Ca1:26374067-26374468	TGGAAAAACGGAGGTCTCTCA	58.956	21	AAGCCACTTTAGCCTCCAGC	60.323	20	261
InDel_Ca1_713	In silico	Ca1:26412689-26413090	GCTGATGATGAAGACCAAAGAACA	59.543	24	TACGCTTCCGCCTTTGGTTA	59.679	20	300
InDel_Ca1_714	In silico	Ca1:26428538-26428939	TCGCTCACTTACGTGGTGAC	60.04	20	ACACAAACAACAAAGGTGCGA	59.458	21	249
InDel_Ca1_715	In silico	Ca1:26438269-26438670	CCATGTGGTTGGGTGTCTTA	57.422	20	TGACCCAAATCAACTAGTGCTCA	59.928	23	204
InDel_Ca1_716	Validated on agarose gel	Ca1:26472808-26473209	TGCACACAATCATCATTGACCT		22	ACATTTTGAAAATTCTGCGCAGG		23
InDel_Ca1_717	In silico	Ca1:26510958-26511359	ACTAATTGATAAGAGTACTGCATCAAA	57.109	27	AGTAGCTTCTTGGAGTGGCC	59.384	20	225
InDel_Ca1_718	In silico	Ca1:26525766-26526167	AAGCCATACGTGGGAACGTT	59.964	20	AGGGTCAAGTTTCGAGGACG	59.683	20	298
InDel_Ca1_719	In silico	Ca1:26552873-26553274	ACACCTAATTCACCCCCACAC	59.925	21	TGGGAGGGTTTACATGTAGTAACT	58.904	24	215
InDel_Ca1_720	In silico	Ca1:26572470-26572871	TATTGTGGAAGGAAGCGCGT	60.037	20	TTGGATTGCATGCCCATTCG	59.539	20	280
InDel_Ca1_721	In silico	Ca1:26586974-26587375	TGGATAAGGGTGGGGCAGTA	59.955	20	TGACCATAGGTGTTGCAAGACA	59.894	22	209
InDel_Ca1_722	In silico	Ca1:26590761-26591162	TCGCTTAGGGTTTTGAATGTCC	58.921	22	AAGCAAGTCTCCCAAAAGCA	57.928	20	200
InDel_Ca1_723	In silico	Ca1:26609817-26610218	ACAGTTGGGAAATGATGAAAGTGT	59.105	24	GGCATCACCAATTTCTTTCGT	57.424	21	243
InDel_Ca1_724	In silico	Ca1:26676779-26677180	AGACATGCTTAGTGTTTGTTCACA	59.119	24	TCTTCTTGTGTTCAAATTATCAACGA	57.851	26	230
InDel_Ca1_725	In silico	Ca1:26780184-26780585	TCTTCCTATTGAGTAGCAATTGTCT	57.812	25	TGGGACACCTGTGCATTCTT	59.522	20	219
InDel_Ca1_726	In silico	Ca1:26784015-26784416	ACAAGCTCAAGATAATCACAGCT	58.159	23	GCAGCTTGCTCCATTTGCTT	60.038	20	286
InDel_Ca1_727	In silico	Ca1:26789565-26789966	TGGGTTTCGTGTTTGGCAAG	59.542	20	ACTTCAATTCAAACAACACAAAACACA	59.774	27	201
InDel_Ca1_728	In silico	Ca1:26879597-26879998	TCTTTCAAATGTTTCCATTAGCTGA	57.477	25	ACAGTAATTTGTGGCGGGTA	57.137	20	242
InDel_Ca1_729	In silico	Ca1:26893144-26893545	TGATCATTGGTGCAAACATTGGT	59.676	23	TCGAAAGGTAAAGGTTTTGGGT	58.099	22	245
InDel_Ca1_730	In silico	Ca1:26949241-26949642	GCAGGTTGTGACAGCAAACC	60.249	20	GTTGGAACAGGAAGGCTCCA	59.89	20	284
InDel_Ca1_731	Validated on agarose gel	Ca1:26966671-26967072	CTGTGGACTTTGCTTTTGAAGA		22	TGACGAGAACTTATATTGGATCAACA		26
InDel_Ca1_732	In silico	Ca1:27026354-27026755	TCTTGCAAATGGTGTCTCCT	57.043	20	AGAGAAATCAATCCGGCGCA	60.108	20	281
InDel_Ca1_733	In silico	Ca1:27177376-27177777	ACATAAACAATGAGATGCAGTAAGC	58.211	25	AGGCCACAACTACTTTCTGTCT	59.294	22	210
InDel_Ca1_734	In silico	Ca1:27226682-27227083	TGCCCGATTAAAATTACTCGTCG	59.447	23	GCGAGGCAGAGGAAGAAGAT	59.536	20	271
InDel_Ca1_735	In silico	Ca1:27243118-27243519	TGTGTGACATAATTGCACCCA	58.131	21	TTGTGCGCTGCTATTGTTGG	59.759	20	203
InDel_Ca1_736	In silico	Ca1:27330269-27330670	ACCTACCACTGTTGATGAAGCA	59.628	22	AATCAATGCCCTCTTGCTGA	57.48	20	200
InDel_Ca1_737	In silico	Ca1:27490237-27490638	TGTGCATCCAATCGTTGTGT	58.397	20	CCTGAAAAAGTTCGACGAGCC	59.805	21	205
InDel_Ca1_738	In silico	Ca1:27495075-27495476	TGAGTGAAATCGATTGGACTTGA	58.106	23	GTGGTCATGTTCCCACTATCCT	59.494	22	218
InDel_Ca1_739	In silico	Ca1:27567727-27568128	AGAGAGAAACACTTGTCCAATGAGA	59.929	25	CCACCTTGACCCTACAAGCC	60.323	20	253
InDel_Ca1_740	In silico	Ca1:27800649-27801050	TCAAAACCCTCTAAAAACTACAGTAGT	58.511	27	TGTCACTCATTTCTAAAGAGCGT	58.117	23	283
InDel_Ca1_741	Validated on agarose gel	Ca1:27841801-27842202	TGTCAATTGAGTTGCGACGAG	59.208	21	CGAGGCAAGAAGGAACGCTT	60.951	20	266
InDel_Ca1_742	In silico	Ca1:28024047-28024448	TAGGGGTGGGAATAGGCCAG	60.401	20	AGGGTTTAAAGGATGTTTGTTTCAGA	59.39	26	273
InDel_Ca1_743	In silico	Ca1:28151876-28152277	GCTGCTAAGGCCAATATTGCC	60	21	TCAGAGTGGTTCCATCCCGT	60.544	20	210
InDel_Ca1_744	In silico	Ca1:28175128-28175529	ATGACGCGCTACTCATACCG	60.04	20	TGGAATTCTCTACGAATCACATGT	58.022	24	250
InDel_Ca1_745	In silico	Ca1:28202285-28202686	TTGAAAACGTGGTGGCATGC	60.249	20	TGGATGATTGAATGCACTCATTT	57.074	23	232
InDel_Ca1_746	In silico	Ca1:28301405-28301806	ACCACATGGATGGGTCTTGT	58.924	20	TCCATGTGGAGTTTAAACCTCA	57.284	22	200
InDel_Ca1_747	Validated on agarose gel	Ca1:28573413-28573814	TCCACAAAGCACTCCAACACT		21	ACACATCAATTTAGTGAAGTTGATCA		26	272
InDel_Ca1_748	In silico	Ca1:28575801-28576202	ACTGGTGACAATGTTTCGTTGT	58.986	22	ACTTGCAAGTGAAGCTAGGCT	59.927	21	265
InDel_Ca1_749	In silico	Ca1:28635048-28635449	TTAGCACCCTACGACATCCG	59.257	20	TTCTCCATAGCACCACGAGA	58.153	20	229
InDel_Ca1_750	In silico	Ca1:28660457-28660858	TCCCTCAACATGCAAGAGCT	59.305	20	AGTCAAACCGCAAACACCTT	58.53	20	267
InDel_Ca1_751	In silico	Ca1:28764869-28765270	GTTGGAGTCGTGTGAGGAGG	60.038	20	TCTTCCCCAGAATCAAGCCC	59.374	20	219
InDel_Ca1_752	In silico	Ca1:28806465-28806866	GGGGTGAAAGAGGAAGAAGGG	59.995	21	CGTAATCGGTAACAAGCAGGG	59.069	21	240
InDel_Ca1_753	In silico	Ca1:28808449-28808850	AGCATTGTCCTTAAATTCCCTTGC	60.081	24	GCAACAACAATGCACAGCCT	60.25	20	214
InDel_Ca1_754	In silico	Ca1:28860810-28861211	CCCTCACGATAAGAGACGACG	60.004	21	ACTCATATGCGCCAATCCGA	59.607	20	266
InDel_Ca1_755	Validated on agarose gel	Ca1:28876436-28876837	AGTGCACCATCTCTCTTTGTT		21	AAAACCACCATTTCAAATTCGTTT		24
InDel_Ca1_756	In silico	Ca1:28940864-28941265	ACCTCCTTCGTTGTTTGTGGT	60.065	21	TCCCAAGACTTACTCGAACTAAGT	58.925	24	238
InDel_Ca1_757	In silico	Ca1:29158543-29158944	CCACATGAGCTTTTAGGTGGC	59.526	21	TCGACATTCATTGTTACTCCATCA	58.27	24	285
InDel_Ca1_758	In silico	Ca1:29211499-29211900	AGTTCTTTTCACACATTTGGATGAGT	59.678	26	TGTGTTTTTGTTGTGTTCTTTTGT	57.089	24	219
InDel_Ca1_759	In silico	Ca1:29211500-29211901	AGTTCTTTTCACACATTTGGATGAGT	59.678	26	TGTGTTTTTGTTGTGTTCTTTTGT	57.089	24	219
InDel_Ca1_760	In silico	Ca1:29519735-29520136	CCGGTACATGTAACGTCCCA	59.468	20	TGCGGAAGAGAGATTTCATTTGC	59.872	23	292
InDel_Ca1_761	Validated on agarose gel	Ca1:29552295-29552696	ACCTGTCATAACTGATTTTCGGC	59.31	23	ACATGGACAAAGGCGCTGTA	59.964	20	262
InDel_Ca1_762	In silico	Ca1:29718171-29718572	TGTCTCGTTGTGGTTGGCTT	60.107	20	CCCATGAGCCATCCACAACT	60.034	20	207
InDel_Ca1_763	In silico	Ca1:29841607-29842008	TCACTTGACACTTCCTTCATACACT	59.93	25	GAAGTTGCCCATGCCACAAA	59.608	20	258
InDel_Ca1_764	In silico	Ca1:29842322-29842723	TTGGTGGTTGTATCCTCTGGTG	59.96	22	ACTGGACCAAAACACAACGC	59.546	20	200
InDel_Ca1_765	In silico	Ca1:29848668-29849069	TGCCGCATTAAGTCATTGCT	58.537	20	TGCTGGTTACTTTTAGGACTGCT	59.928	23	300
InDel_Ca1_766	In silico	Ca1:30091002-30091403	AACACTTGGAGAGGAAGCCG	59.965	20	CCAAGTTGGTTCCAACAAACC	58.1	21	228
InDel_Ca1_767	In silico	Ca1:30137763-30138164	ACACTGGTGCTTGTCCATGA	59.526	20	CCAAACAAAAACCCTCCACGA	59.248	21	217
InDel_Ca1_768	In silico	Ca1:30188997-30189398	TTACACAATTGGCGAGTCCA	57.447	20	AGAGAAAAGAGTCGTTAATCTGAACT	58.337	26	246
InDel_Ca1_769	In silico	Ca1:30223347-30223748	GGCGTTACCAAAGAGTGCCT	60.606	20	ACACAAGTTTTTCTCACACCAGC	60.119	23	234
InDel_Ca1_770	In silico	Ca1:30258852-30259253	ACAAACGCAATCTGAACAAAATACA	58.731	25	GTCACATGACACTAAAAGTTTCAACT	58.527	26	214
InDel_Ca1_771	In silico	Ca1:30288723-30289124	GGGATGTGAACCAACCAAGC	59.397	20	CGCGAGGAATGACGTACCTA	59.341	20	213
InDel_Ca1_772	In silico	Ca1:30297144-30297545	CCGTCACGTCCTTGTCAAGA	59.968	20	TGTAGTTCCCAAACCAAATGAGT	58.201	23	274
InDel_Ca1_773	In silico	Ca1:30604719-30605120	GTGGTTGTTGTGATTGTGCCA	59.864	21	TTCGACTACACAGCTGTTTCA	57.554	21	203
InDel_Ca1_774	In silico	Ca1:30627631-30628032	TGCCTTATGGGTGAAATGGT	57.082	20	AGGAAGAATGGTTCACGCGA	59.68	20	246
InDel_Ca1_775	In silico	Ca1:30650130-30650531	TGTCTCAACTCTTGTTTGAGATTCG	59.537	25	CCATTATTGAATGCTCCAAAATGCC	59.762	25	285
InDel_Ca1_776	In silico	Ca1:30668357-30668758	ACTCAAGCTCAAGATTCCAAATTT	57.339	24	AACCACTATCGGGTTGGATAC	57.167	21	300
InDel_Ca1_777	Validated on agarose gel	Ca1:30689327-30689728	TCCACTGACCTATTACCTTGGA		22	AGACAAATGTTATGAACCAAAAACACA		27
InDel_Ca1_778	In silico	Ca1:30701266-30701667	AGCATGTTCCAGTTGAGCCA	59.889	20	ACCATGTATTGCAGCTTCCT	57.185	20	296
InDel_Ca1_779	In silico	Ca1:30721434-30721835	TGGTTCATTTAACAACAAAAACCCA	58.527	25	GACGTGGTCATTCAGGTGAGT	59.999	21	201
InDel_Ca1_780	In silico	Ca1:30828377-30828778	ACTAAAGAGGAGTAGTACTGTGGT	58.11	24	ACACAAACACACACACACACA	59.05	21	214
InDel_Ca1_781	Validated on agarose gel	Ca1:30828535-30828936	TGTGTGTGTGTTTGTGTGTGT	59.05	21	TGCGATTGAAAGAGAAAATGACA	57.312	23	253
InDel_Ca1_782	In silico	Ca1:30847452-30847853	TTGTAAAGTTTGTAAACCATCCATGT	57.987	26	TCGTGAAAGCACATCAAAATGA	57.173	22	200
InDel_Ca1_783	In silico	Ca1:30892887-30893288	AAGGGGCAACGACATAGCAA	59.962	20	ACTCCCACATTGGAAAACTCTCA	59.862	23	299
InDel_Ca1_784	In silico	Ca1:30940120-30940521	GCAGACATCCATTTCTGGTCC	58.98	21	TATGCGACCATCGACTGCTC	59.969	20	297
InDel_Ca1_785	Validated on agarose gel	Ca1:30943297-30943698	TCTCTATCATCTTTGATGTTTGAGCT	58.437	26	ACATCACATCATTTTCTTCTTGTGA	57.485	25	213
InDel_Ca1_786	In silico	Ca1:30949164-30949565	TGATCTTGGATTGCGCTCGT	60.108	20	GCCATAGGTCCGATTCCTGG	59.965	20	235
InDel_Ca1_787	In silico	Ca1:30969843-30970244	GCTAACAAAGCGAGCGTTTT	57.968	20	TGATACTCCCTTCGTTAACCTGT	58.908	23	237
InDel_Ca1_788	In silico	Ca1:31025539-31025940	AGGGTTGCATAGGAAAGGTTGA	59.621	22	TCCTTCAACGACGCATCTCG	60.456	20	234
InDel_Ca1_789	In silico	Ca1:31124706-31125107	AGTTTATGTAAGATGATGATCAAGATGA	57.064	28	CGAAATAAGGAACACACAATAAAATCGA	59.3	28	201
InDel_Ca1_790	In silico	Ca1:31125695-31126096	GTTGTGTTGCCAAGTCAGCA	59.545	20	TGCTTTTAGTTTTCCACGTCTACA	58.882	24	282
InDel_Ca1_791	In silico	Ca1:31230944-31231345	AGTCTTGGGCAGCAGATACA	58.721	20	ACCATCAATGCATATGCCTCG	58.843	21	244
InDel_Ca1_792	In silico	Ca1:31296433-31296834	TGTTTGTTTAACCTCACATATGCT	57.107	24	GGCACATTACAAGACATATGGAGG	59.483	24	217
InDel_Ca1_793	In silico	Ca1:31323670-31324071	TGTGCCTTTAAGAGCAAGGGT	59.855	21	GTTGGGAACTCGACAACGGA	60.25	20	230
InDel_Ca1_794	In silico	Ca1:31485498-31485899	AGGACCATTAAATCATTTGGTTTGA	57.448	25	GTCAACAAAAACACCAAATTATAACCCA	59.753	28	210
InDel_Ca1_795	In silico	Ca1:31577863-31578264	AGCCTCCGAGACAAAATCCA	59.016	20	TCAACCTTGAAAGACGCACCT	60.134	21	245
InDel_Ca1_796	In silico	Ca1:31631813-31632214	GATGCGGAGTGCTTTTGGTG	60.11	20	ACTTCGTGCGTCTGTTTTGC	59.972	20	244
InDel_Ca1_797	In silico	Ca1:31794376-31794777	TCTGATGACCAAGGCCACAA	59.23	20	TGAAGAGTCATCACAACCGAA	57.256	21	201
InDel_Ca1_798	In silico	Ca1:31834382-31834783	GCGTGGTTGTGCGACTAAAG	60.111	20	AGAAGAAGATCTCGCGTGGC	60.179	20	226
InDel_Ca1_799	Validated on agarose gel	Ca1:31969621-31970022	TGTTGAAAATGGCCAGGGAGA		21	ACCTGACATCAAGTATGAAGTTGA		24
InDel_Ca1_800	In silico	Ca1:32133046-32133447	GTCGCAACAGCTAGCGACTA	60.179	20	TCCCATTCGCAACGCAAAAC	60.318	20	207
InDel_Ca1_801	In silico	Ca1:32139900-32140301	ACTGTTTTCAATGTGACTGAAGATCT	59.23	26	TTTCAAACATGCCAACTAATGAAAAA	57.502	26	236
InDel_Ca1_802	Validated on agarose gel	Ca1:32436862-32437263	ATCGGGCAGTGGAAGTGATG	60.108	20	GCGAGGCAAAGAGAGGAAGA	59.752	20	224
InDel_Ca1_803	In silico	Ca1:32436898-32437299	ATCGGGCAGTGGAAGTGATG	60.108	20	GCGAGGCAAAGAGAGGAAGA	59.752	20	224
InDel_Ca1_804	In silico	Ca1:32743312-32743713	TGCTCACTGAGTGATTGCCT	59.311	20	GCCAATGGTCTATGGCCTGA	59.817	20	249
InDel_Ca1_805	In silico	Ca1:32744462-32744863	CTCCAGCCTTTATCTCCCACA	59.16	21	CGTTTTGGAGGGTGAGGGTT	60.179	20	225
InDel_Ca1_806	In silico	Ca1:32774035-32774436	CCAGAAGTGGGGAACGTTGA	59.892	20	ACACCAGAGCCCAATTCTGT	59.226	20	300
InDel_Ca1_807	In silico	Ca1:32867021-32867422	ACACCGAGGCTATGAGACCT	60.033	20	TTGTCCGTGAGAGACTGCAC	59.968	20	217
InDel_Ca1_808	In silico	Ca1:32882560-32882961	GGAGTGAAGGGATGGGTGTG	60.035	20	TGTCTTCTCACCCACCAAGC	59.891	20	256
InDel_Ca1_809	Validated on agarose gel	Ca1:32901482-32901883	ACACGATGAACTGATCACACA	57.615	21	TGCTTTGAGTAGTAAAGCAAAGTCT	58.944	25	215
InDel_Ca1_810	In silico	Ca1:32974310-32974711	AGAGAGAAGCACTTGTTCAAGT	57.586	22	GTAAGGACTACAGATCCATCCTTT	57.513	24	291
InDel_Ca1_811	In silico	Ca1:32983761-32984162	ACGGGAGAAGGAGGGAGAAA	59.883	20	CGTGCGGTAAATCCTTTACGG	59.675	21	269
InDel_Ca1_812	In silico	Ca1:33087885-33088286	TACCTACTCCCACCCAACCG	60.616	20	TTTGGGGTGGGAGTGAGGAA	60.7	20	202
InDel_Ca1_813	In silico	Ca1:33109750-33110151	ACCTGAATCCATTCCAGCACA	59.645	21	TGCATATCTTCTTGTGATAAACCTTGA	59.171	27	237
InDel_Ca1_814	In silico	Ca1:33143062-33143463	ACCATTTCACCCATAACGCA	57.792	20	TTTTGGATTTTGGCTCGGAGG	59.108	21	200
InDel_Ca1_815	In silico	Ca1:33260350-33260751	GTAGGGAGAGGCAGCGTTTT	60.036	20	TGTCAATTGAGTTGCGACGAG	59.208	21	233
InDel_Ca1_816	In silico	Ca1:33260352-33260753	GTAGGGAGAGGCAGCGTTTT	60.036	20	TGTCAATTGAGTTGCGACGAG	59.208	21	233
InDel_Ca1_817	In silico	Ca1:33266608-33267009	TACCATCCTCTTGCACGTGG	59.751	20	AGAGTCCACATCATTCTCAAATGT	58.187	24	201
InDel_Ca1_818	In silico	Ca1:33320574-33320975	TTTGCCGCTTTTGGGATTCC	59.68	20	TCTTCCCCTCTACGATGCTT	57.839	20	204
InDel_Ca1_819	In silico	Ca1:33346421-33346822	GGAGAATGTTCTGCTCTTCTGC	59.323	22	CCAGAACATTCTCCAAAAGAGCA	59.177	23	217
InDel_Ca1_820	In silico	Ca1:33454774-33455175	TCTTCACCTTTTCATTGTGGAGA	57.952	23	GGGTTGCTCATGGGATAGCA	59.817	20	204
InDel_Ca1_821	In silico	Ca1:33547958-33548359	TGTGTGTAAACGTGCACTATGA	58.281	22	AGGCCCAAAAGCTAGCAACT	59.887	20	281
InDel_Ca1_822	In silico	Ca1:33579196-33579597	ACGCTTCCTATAACTTGTGCA	57.672	21	TGGTTGTGATGGGTCAAGACA	59.507	21	211
InDel_Ca1_823	In silico	Ca1:33602577-33602978	TGTAAATTCTTCAAATTGAGTCTGTTCA	58.397	28	AGTTGAAGAAAATTTTTGACCAAGTTGA	59.386	28	214
InDel_Ca1_824	In silico	Ca1:33655710-33656111	CTCAGTCGAACCTACGAGGC	59.901	20	CTGCATGCCATGTCAAGTGT	59.114	20	236
InDel_Ca1_825	In silico	Ca1:33695624-33696025	CGCGACCGTATAGCAATCCT	60.039	20	TGCAGCGCAATTGCATAATCT	59.594	21	230
InDel_Ca1_826	In silico	Ca1:33812150-33812551	AATGATGATTGATGAGATGCGGC	59.809	23	AAAGTATTTTTCATGTGTTGCGTCG	59.602	25	200
InDel_Ca1_827	In silico	Ca1:34132394-34132795	CGCCGTTGAAAGACTATCAACA	59.265	22	CTCCCACTCCCCACAAAGTC	59.963	20	226
InDel_Ca1_828	In silico	Ca1:34143402-34143803	AGACCTTATACTCGTGGAATGTATT	57.401	25	GTGGATCGGACTTACATCCCA	59.239	21	245
InDel_Ca1_829	In silico	Ca1:34290679-34291080	TGAGTTGTTTCGCAAGGACT	57.674	20	GCTTAATCCAGTCAACGAAACCA	59.499	23	262
InDel_Ca1_830	In silico	Ca1:34302448-34302849	TGAAGCACAAACTCCCACAT	57.637	20	TGATTGCATCATGTTTAGCTTTCCA	59.815	25	248
InDel_Ca1_831	In silico	Ca1:34310077-34310478	TCATTTTCAACCCTAAACCCAGT	58.19	23	TGCTACGTAAACTGAGTTCACGT	60.243	23	225
InDel_Ca1_832	In silico	Ca1:34320307-34320708	TGCCCTTGAACCAAAGAAACT	58.254	21	TGCATTTGTGGTGTGGTGTG	59.541	20	252
InDel_Ca1_833	In silico	Ca1:34366987-34367388	TCGAGGACGAAACTATTCAAGGT	59.491	23	TGGGGAACGTGTTATTAATTGAGA	58.193	24	298
InDel_Ca1_834	In silico	Ca1:34368209-34368610	TTGTACTTTAGTGCGTGGTGA	57.544	21	TCAGAGCCTCCAACTGCAAG	59.964	20	230
InDel_Ca1_835	In silico	Ca1:34370886-34371287	AAACCCTCCATAGCTCTTGAAGG	60.054	23	GCCTAACTGCCTAACCCCTT	59.376	20	200
InDel_Ca1_836	In silico	Ca1:34373070-34373471	GGGATAAATCTTGATCAAATCTTCTTCT	57.965	28	ACGATTCGTGTTTTTGAAAATAATCTAA	57.443	28	300
InDel_Ca1_837	In silico	Ca1:34376550-34376951	ACGAAAACAGCTGGGGGAAA	60.106	20	TCGTGCTCGATTGACTATCCA	58.979	21	274
InDel_Ca1_838	In silico	Ca1:34407928-34408329	ACATTACACCATCTTGTGATTGTT	57.101	24	ACTTTCACCAGCTCGTGAGG	59.966	20	232
InDel_Ca1_839	In silico	Ca1:34565535-34565936	GGTTGTCGATGGTGGTCTCA	59.68	20	CGAACCAAACGACATACATAAATTTT	57.557	26	300
InDel_Ca1_840	In silico	Ca1:34772348-34772749	ACTGAACCGAACCAAACTGC	58.978	20	TGTTGATCTTGCGATCTCGA	57.061	20	286
InDel_Ca1_841	In silico	Ca1:34826594-34826995	CCGACTCCGACGCTAAATCA	59.9	20	CCTCTGCCCATTGTCATCCT	59.45	20	287
InDel_Ca1_842	In silico	Ca1:34877748-34878149	ACTCAACTCGAGATGCAAGACA	59.703	22	GCCTGGTGATTTCGGAGAGT	59.749	20	235
InDel_Ca1_843	In silico	Ca1:34899211-34899612	ACCGGAAGCAACACATCACA	60.179	20	AGACACTTCTTTTCATTTCAAATTAGCT	58.654	28	227
InDel_Ca1_844	In silico	Ca1:34944227-34944628	TCTGTCAGTCAATCACAACCGT	59.898	22	CAGTGGCATAGGTCAGTGTGT	59.998	21	202
InDel_Ca1_845	In silico	Ca1:34950663-34951064	TCCACTACCTCAGCTACAGT	57.099	20	CCGATTCTCTCTCGCTCGTC	60.042	20	220
InDel_Ca1_846	In silico	Ca1:34951718-34952119	TCCAACCACCACCACCAAAA	59.959	20	AATGTTCGGTGTTGTTGGCG	59.97	20	224
InDel_Ca1_847	In silico	Ca1:34993965-34994366	TGTTGGTGGAATGACCTCTATCC	59.8	23	TCCATGGTGCACACTTCTCT	58.941	20	221
InDel_Ca1_848	In silico	Ca1:35045055-35045456	TGCTAAAGTTTTAAATATGTGGGTGA	57.589	26	ACCTTGGACACCAGAGTTCC	59.234	20	294
InDel_Ca1_849	In silico	Ca1:35072107-35072508	ACACTCATCCCATCGCATCA	59.167	20	TGCATGCTCTGTAAGACCCT	58.721	20	235
InDel_Ca1_850	Validated on agarose gel	Ca1:35108751-35109152	TGGATCGGTTTGACCCGTTT	59.891	20	AGCTAATCTACGACAACCTTTCA	57.598	23	245
InDel_Ca1_851	In silico	Ca1:35260885-35261286	TCAAAGTGTGCTACCATGGCT	59.926	21	CCTCTTGGAACTCCTACCTAAGC	59.867	23	203
InDel_Ca1_852	In silico	Ca1:35305128-35305529	ACGTTAACAAAAAGCAATGTCGT	58.336	23	CCTCGCTTTGAAAATCGGGG	59.548	20	204
InDel_Ca1_853	In silico	Ca1:35403997-35404398	AACCTTATCCTCAAACACTTTTTCT	57.102	25	AAGTGTATAAAAACTTGAGGATAAGGTT	57.527	28	220
InDel_Ca1_854	In silico	Ca1:35442155-35442556	TCAAAAAGACTCTTTGACACGGT	58.741	23	TGGATTCAACTCGGGTGAGC	60.036	20	212
InDel_Ca1_855	Validated on agarose gel	Ca1:35497081-35497482	TGGAATGCTGATGTTAGATTGATTGT	59.396	26	TGGAGGACAGATTAAAGAGGACA	58.574	23	276
InDel_Ca1_856	In silico	Ca1:35746292-35746693	TGGATTTTGTTTGAAGATTTTGAGGA	58.21	26	TTGATAGCACCGGTGGTCAC	60.037	20	258
InDel_Ca1_857	In silico	Ca1:35889424-35889825	GTGGTATCATAGCACGGTCTCA	59.639	22	CCCAAAGTTCAGGATCATGGGA	60.025	22	219
InDel_Ca1_858	Validated on agarose gel	Ca1:35896408-35896809	CTTTCGCCATGGACTCAGGT	60.036	20	TCTGACACCAATTGTTCGGA	57.079	20	206
InDel_Ca1_859	In silico	Ca1:35990037-35990438	AGGGGCTCAAGGGGCTTATA	60.029	20	ACTTAGTGGACCTATAGGCCCA	59.751	22	286
InDel_Ca1_860	Validated on agarose gel	Ca1:36146695-36147096	AGTACCTATAGATCACTAACGAGTTCT	58.569	27	GCCTTGCCCTTAGGGTCATT	60.033	20	269
InDel_Ca1_861	In silico	Ca1:36201360-36201761	TGGCTTTCGACCTATCTATCTTGA	59.106	24	ACCCCAAATCATACACATTCACA	58.328	23	271
InDel_Ca1_862	In silico	Ca1:36222533-36222934	ACTCATTTGTCACTCAAGTTTGCA	59.601	24	TTTCAATTTTGCCTGTGTATGGT	57.456	23	289
InDel_Ca1_863	In silico	Ca1:36250962-36251363	TCAAAGAAGTTGATGTTGAATGGACT	59.453	26	AGACTCCTTAAGTGACGGAAAGA	58.85	23	233
InDel_Ca1_864	In silico	Ca1:36287020-36287421	GGCTCACTAATCCAACCCCC	60.107	20	GCTTTACGACACAACTCCCTC	58.933	21	241
InDel_Ca1_865	In silico	Ca1:36487834-36488235	AGAACAATGGAATGATTTGGACAAGA	59.506	26	TGGTTTCACTATTTCTCATGCGA	58.425	23	235
InDel_Ca1_866	In silico	Ca1:36623975-36624376	TTCATGATTTAGAACTGAGTCTATGTTT	57.389	28	TTGCGAGATAGCGGATCAGC	60.319	20	200
InDel_Ca1_867	In silico	Ca1:36719536-36719937	CTCCCCTACCAATCGGATGC	59.965	20	TCGAACCAAGGTCATCTGGA	58.36	20	212
InDel_Ca1_868	In silico	Ca1:36719588-36719989	CTCCCCTACCAATCGGATGC	59.965	20	TCGAACCAAGGTCATCTGGA	58.36	20	212
InDel_Ca1_869	In silico	Ca1:36817362-36817763	ACGACAGCACAAAGTTTGCT	58.905	20	ACGAGACAGGATGTAGTCGA	57.602	20	245
InDel_Ca1_870	In silico	Ca1:36850478-36850879	GGCCAACGTGATAGTGGTGA	60.037	20	ACCGAAGTGCCACCTATCAC	59.751	20	274
InDel_Ca1_871	In silico	Ca1:36852616-36853017	CGACTTAACAGAGCTTCGTGC	59.613	21	ACAGTCTCAAACAAACAACAACT	57.294	23	254
InDel_Ca1_872	In silico	Ca1:36853659-36854060	TGTGTTTGTTGGAGACGAGT	57.316	20	GGGGTACAAGACTCATCCGTG	60.135	21	238
InDel_Ca1_873	In silico	Ca1:36918698-36919099	TAACGCATGGAGTGACACCC	60.037	20	CTCCTACCAGAGCAAGTGGC	60.108	20	219
InDel_Ca1_874	In silico	Ca1:36999381-36999782	AGGCTAATGAACCCGTGAGC	60.108	20	CAACTCCCTTTGTTCTTGCCA	58.969	21	238
InDel_Ca1_875	In silico	Ca1:37005559-37005960	GAAACTAGCACCGCAGCATG	59.902	20	AGATGTGACGTGAGGTGTCG	59.759	20	264
InDel_Ca1_876	In silico	Ca1:37420500-37420901	GCTTTGTTTTTGTAGGTCCCCC	59.963	22	GGAGTCCCCGTCAAGTGATG	60.108	20	206
InDel_Ca1_877	In silico	Ca1:37537474-37537875	TGAATTGTTGAGGCAAAACTCTT	57.403	23	TGACATGATCCACTTCTATGACAGA	59.342	25	229
InDel_Ca1_878	In silico	Ca1:37617044-37617445	TGTAAACACTGCAGAATGAGACAC	59.489	24	TCCTTCTTACCCACATAAACTCTCA	59.217	25	200
InDel_Ca1_879	In silico	Ca1:37622119-37622520	TGTCCAAAGTGCGGAGAAAGT	60.134	21	TCTGTGTGTCCTCATGTACCA	58.396	21	222
InDel_Ca1_880	In silico	Ca1:37661829-37662230	AGTCTGACATTGAAGAGCCTCA	59.098	22	GCCTAGGAAAGCAGGTACCA	59.09	20	201
InDel_Ca1_881	In silico	Ca1:37665420-37665821	CACATGCCTTTGTCAACGGG	60.039	20	TGGGATAGGTGCTGACAAGT	58.343	20	284
InDel_Ca1_882	In silico	Ca1:37671771-37672172	AGAAACCACCTCAACAACAACA	58.573	22	AGAATCGGACATTGTTTCCAAAAGT	59.698	25	204
InDel_Ca1_883	In silico	Ca1:37682251-37682652	ACGACTCCACAAGTTTATGTATCA	57.967	24	ACTGAGATAAATTACCCGAGTATTGT	57.98	26	208
InDel_Ca1_884	In silico	Ca1:37758472-37758873	ATGTCTCCAAATCCGTCGGT	59.097	20	GTGGTACTCAAAATTGGTGGCC	60.029	22	200
InDel_Ca1_885	In silico	Ca1:37778038-37778439	TGGTATGAAAAGAAACAAGTATGCA	57.482	25	ACCTTGAATTCGTGTGTTTGTCT	59.055	23	222
InDel_Ca1_886	Validated on agarose gel	Ca1:37779417-37779818	TGTTTGTATGTGTCTAATAGGGTGT	57.989	25	CGGTTACATGTTCGTGACCC	58.927	20	200
InDel_Ca1_887	In silico	Ca1:37799031-37799432	ACCACTCCATATCCTTGCTTGG	60.092	22	TGAACCTTGGGATTTACCAGGT	59.28	22	297
InDel_Ca1_888	In silico	Ca1:37846657-37847058	TGGCAAGTGGATATGCACTGT	59.995	21	GGTCAATTAGGTCATCCCTTTGC	59.618	23	231
InDel_Ca1_889	In silico	Ca1:37847592-37847993	AAAGGACTATTGTGACATCGTTTT	57.122	24	TCACCTTGCAATGGCTTTGA	58.298	20	224
InDel_Ca1_890	In silico	Ca1:37854343-37854744	GCATGAGCATACTCTGACACT	57.823	21	TGTGTGAATTGGTGGAAAATGGA	59.037	23	232
InDel_Ca1_891	In silico	Ca1:37902686-37903087	AGGTTAGGATTCTTGGCACTTT	57.611	22	TGCATGAGATTGTTTAGTTTCAACT	57.724	25	240
InDel_Ca1_892	In silico	Ca1:37959786-37960187	TCGAGTTCATTGAGATTGCACT	58.07	22	TGTGACACCATAAACCCCAAA	57.686	21	269
InDel_Ca1_893	In silico	Ca1:38021783-38022184	ACTTGGGTGGACAACAAGCA	60.034	20	TCTGCAGCTTTCTATTTGATGCT	58.732	23	247
InDel_Ca1_894	In silico	Ca1:38090620-38091021	TTTTCCTTTCTTCCTTATCTCGACT	57.994	25	CAAACACTCAACTATCAACTACTGAGG	59.883	27	200
InDel_Ca1_895	In silico	Ca1:38115121-38115522	TCTGAGTTGTGTTTTTGGTGGT	58.573	22	TTGTCTCAACAATCTCCCCCT	58.652	21	200
InDel_Ca1_896	In silico	Ca1:38145756-38146157	TCTGTCACTTCTCGCAAGGG	59.682	20	AAGTGATGTGAGGCGATGGG	60.108	20	273
InDel_Ca1_897	In silico	Ca1:38185110-38185511	TGTTCCATGAACGCCTCAGT	59.604	20	AGTTGCCTCTCCCTCTGACT	59.884	20	259
InDel_Ca1_898	In silico	Ca1:38186830-38187231	TCCACCGACTTCCACCTTTC	59.605	20	AGCCCCATCCCTTAAGCCTA	60.029	20	232
InDel_Ca1_899	In silico	Ca1:38222581-38222982	AGACAGAAGCCTCCGTTGAA	58.951	20	AGATCCTGTAGAATCATGTGAGTTCA	59.618	26	201
InDel_Ca1_900	In silico	Ca1:38245737-38246138	TTGTCCTGCTTGGTCAATATGC	59.245	22	TCATGCAAGTTGGTAGGTGCT	59.926	21	200
InDel_Ca1_901	In silico	Ca1:38260801-38261202	ACACAACAAGTCAACTTTGGCA	59.439	22	TGCTTTCCAGTTACAACCTCT	57.143	21	269
InDel_Ca1_902	In silico	Ca1:38263841-38264242	GGCTCTGATCCGCACCAATA	59.893	20	TCAAGTTTTCAATCTAGCGGGT	57.984	22	202
InDel_Ca1_903	In silico	Ca1:38276699-38277100	TGAATCTAGAAGAGGCTGCGT	58.897	21	AGAGACTCATCAAGACTAGAACAAA	57.468	25	275
InDel_Ca1_904	In silico	Ca1:38287948-38288349	ACTGGGGTTCAAACTTTCACCT	60.024	22	TGTTCGATTTTTGAAATACGAGGGA	59.298	25	263
InDel_Ca1_905	In silico	Ca1:38336920-38337321	GGTGATTGGGAGCATGTGAC	58.902	20	TGCACCTACACCATCTTTCCC	59.996	21	267
InDel_Ca1_906	In silico	Ca1:38384564-38384965	TGACAGAGTCCAGTATGCCA	58.063	20	ACACCACTGATGTTGCTGGT	59.817	20	285
InDel_Ca1_907	In silico	Ca1:38468447-38468848	CACGCGGGCCATAATCTAGT	59.966	20	AGTTAAGGGACGTAATTTAGCCT	57.311	23	249
InDel_Ca1_908	In silico	Ca1:38488032-38488433	TGCGAGGAAATTTGGTGTTTGT	59.571	22	CCAAATAAAGGCTCAATACACCACA	59.815	25	225
InDel_Ca1_909	In silico	Ca1:38495352-38495753	CTGCGAACGCGATTCCAAAT	59.903	20	GGTAGATTTGTAGATGTTATGGCGA	58.779	25	260
InDel_Ca1_910	In silico	Ca1:38530170-38530571	ACCACCAAATAGTACAACTTGTGT	58.558	24	ACACACGTTGCGACAACTTG	59.904	20	285
InDel_Ca1_911	In silico	Ca1:38564301-38564702	AGTGAGAAAATGTATCCCACGT	57.447	22	ACACCAAACAAATACACATCATTGA	57.951	25	238
InDel_Ca1_912	In silico	Ca1:38587124-38587525	TCTTTCGCTTCCATGTCCTCA	59.377	21	GCAAAGATGACTCAATGCTGGA	59.249	22	202
InDel_Ca1_913	In silico	Ca1:38596617-38597018	AGTTGAGTCCTCCCGTCAGT	60.179	20	ACCACAAGTCTCAAAATAAGGACA	58.309	24	287
InDel_Ca1_914	In silico	Ca1:38596621-38597022	AGTTGAGTCCTCCCGTCAGT	60.179	20	ACCACAAGTCTCAAAATAAGGACA	58.309	24	287
InDel_Ca1_915	In silico	Ca1:38737693-38738094	ACAATCAAAGTACAATGAGTCAAACA	58.005	26	ACTAGATTATGGTCCGCGCG	60.039	20	262
InDel_Ca1_916	In silico	Ca1:38762220-38762621	GTGTGAGATGAACGGGAAAACC	59.774	22	TCATACCATGCACCCATCTTT	57.332	21	245
InDel_Ca1_917	In silico	Ca1:38798560-38798961	ACGAGCTCTGGGACACTCTA	59.671	20	TGTTGGCCAAGTCTCTTGCT	59.817	20	258
InDel_Ca1_918	In silico	Ca1:38844889-38845290	ACAAAACAATTTTACATTGAATCGATGT	58.05	28	GCGCTCTCTTGGTCTCTCAA	59.755	20	246
InDel_Ca1_919	In silico	Ca1:38852110-38852511	TGCAAAACATAAAAATACATAGAGACTG	57.277	28	TGAAGGATTTGAGTGAGAGAAGT	57.185	23	286
InDel_Ca1_920	In silico	Ca1:38913738-38914139	TGTGACATATGATACGATGATGTAGA	57.664	26	TGTAGTTTTGGTATTTCTGTGAGTTT	57.486	26	228
InDel_Ca1_921	In silico	Ca1:38925016-38925417	TTCCCATTTCAGCACTGCCT	59.887	20	GCCCCGGTTGTGTTTATGGA	60.61	20	282
InDel_Ca1_922	In silico	Ca1:38935764-38936165	TTTCTTGAACGCCTCCTGCT	59.891	20	GGTGGCACAATGTTGCATTT	58.118	20	256
InDel_Ca1_923	In silico	Ca1:38945925-38946326	CGCTCATCTGGACTCCTCAA	59.18	20	GTCGAGTTGGTTCGGTTCGA	60.318	20	300
InDel_Ca1_924	In silico	Ca1:39038938-39039339	TGGAATGCTACCGAATATGGAAC	58.614	23	CCTGGCCTGACCTGACCTAT	60.692	20	270
InDel_Ca1_925	In silico	Ca1:39040318-39040719	TCGTTTCTCAGCAGAAGGTCA	59.313	21	GGCCTAGCCTACTTTGTTGAGA	59.764	22	219
InDel_Ca1_926	In silico	Ca1:39069733-39070134	TCCTCATTGATGGCACCAACA	59.925	21	GCCCTGTCAGTGAGGAGGAA	61.195	20	262
InDel_Ca1_927	In silico	Ca1:39141186-39141587	AGCATCCTCCAGATTCATGCC	60.203	21	TGCGTTGTTTTGCTGCTACC	59.97	20	202
InDel_Ca1_928	In silico	Ca1:39225966-39226367	AGGTATAGGTTGGTTCGTTGCA	59.696	22	TTCCTGGATAGTCGCAGTGA	58.153	20	203
InDel_Ca1_929	In silico	Ca1:39299903-39300304	TCAATCTCCAAATAAGCACATCATGT	59.396	26	CCTCTTGAATCCAATCCTCCAGA	59.543	23	275
InDel_Ca1_930	In silico	Ca1:39315401-39315802	TCCATTTATTGTCTGTCTTCAGGT	57.873	24	ACGAGTATAAGAAGCGCCCA	58.891	20	283
InDel_Ca1_931	In silico	Ca1:39345186-39345587	ATCGATGTGTGTGCCTGTGT	59.965	20	TGCCCCACACATAACAAACAC	59.316	21	278
InDel_Ca1_932	In silico	Ca1:39390250-39390651	TGAACAATATCCGTGGGGTGT	59.369	21	TGCAGGTCATCTTTACGGTGA	59.379	21	278
InDel_Ca1_933	In silico	Ca1:39461338-39461739	TTGGGTGAGTTACACTTCCCAT	59.286	22	GGTTAGGGGAAGAAGTTTGGGA	59.622	22	296
InDel_Ca1_934	In silico	Ca1:39523106-39523507	TCTCACCTCAAGTCAACGCC	59.966	20	ACCATGACATGACCATGCTGT	59.995	21	211
InDel_Ca1_935	Validated on agarose gel	Ca1:39573553-39573954	TGGTGAATTTGGAGAAAACGCT		22	TTAGCTGTTTGGGTTCTGGAT		21
InDel_Ca1_936	In silico	Ca1:39590053-39590454	GTGTGTGTGTGTGTGTGACA	58.847	20	TCATGCGATTGGAGATGAGACT	59.303	22	290
InDel_Ca1_937	In silico	Ca1:39669947-39670348	TGGAGGTTGCCATGATGCAT	60.033	20	GCACCTTCGATTATTGCGGAC	60.004	21	257
InDel_Ca1_938	In silico	Ca1:39692646-39693047	ATGCTTGTTGTGCGAAACCG	60.318	20	ACTCGCCATAACTAAAGCATGGA	60.118	23	260
InDel_Ca1_939	In silico	Ca1:39765342-39765743	AAAGCTTCACGTGACGTCCT	59.896	20	TCTTGGAAAGCAACCCAACAC	59.246	21	200
InDel_Ca1_940	In silico	Ca1:39781429-39781830	TTCCTAGACCATCTGCGGTT	58.431	20	CGCAAAGGCAAGATCAAACCA	60	21	227
InDel_Ca1_941	In silico	Ca1:39786341-39786742	GAGGGTGGCGTGAAAACAAG	59.689	20	TTTGAATTGTGGCGGGAGGA	59.889	20	213
InDel_Ca1_942	In silico	Ca1:39802712-39803113	GGTACGAAGGGGTTCAAAGGT	59.927	21	TCCGTTTTCTGTTTTCACAACCA	59.494	23	287
InDel_Ca1_943	In silico	Ca1:39824947-39825348	ACCCACTCAATATGGGAAGCA	59.078	21	TCGAATGTGAGAGAGGAGGGA	59.715	21	258
InDel_Ca1_944	In silico	Ca1:39854447-39854848	TTACATCTATAAGCATCAAGTTCAATCA	57.498	28	GCATTGGAGGAGTTTGACGC	59.831	20	200
InDel_Ca1_945	In silico	Ca1:40019523-40019924	TGCATTTAGAAACAAAATGAAGCATGT	59.558	27	ACATTTTTGTAACGTCCGCTTGA	59.687	23	207
InDel_Ca1_946	In silico	Ca1:40100580-40100981	AGTCTCGCAGTGCAAGTCTT	59.609	20	ACATATGTCTTCTTTGAGTAAACTTTTG	57.169	28	229
InDel_Ca1_947	In silico	Ca1:40100584-40100985	AGTCTCGCAGTGCAAGTCTT	59.609	20	ACATATGTCTTCTTTGAGTAAACTTTTG	57.169	28	229
InDel_Ca1_948	In silico	Ca1:40119467-40119868	TGATGATGTTGGTTAATGCTTAAGA	57.064	25	GTTTTACTACCCACACCCCCT	59.293	21	211
InDel_Ca1_949	In silico	Ca1:40119537-40119938	AACATTTGAGGGGTGTGGGT	59.439	20	AGATTGAGTAGTCGGATCATTGAA	57.529	24	200
InDel_Ca1_950	In silico	Ca1:40127551-40127952	ACATCGGATTTTACTCTCGTACT	57.168	23	CCATGTTGCTTGAAGACACGA	59.127	21	246
InDel_Ca1_951	In silico	Ca1:40144637-40145038	AGTTAAGCCAAACGTGGGGA	59.525	20	AGGAGTTGAGATAATTATTCTCGGCT	59.731	26	247
InDel_Ca1_952	In silico	Ca1:40145994-40146395	TCATCTCTCAAGTACGAATCCG	57.446	22	TAAGGAAACTCCACCGCACC	59.964	20	277
InDel_Ca1_953	Validated on agarose gel	Ca1:40176530-40176931	TCATTCTCACTTGAATCTAAAATTTGCA	58.709	28	TGTTTGTCATCACCACCCAAGA	60.092	22	282
InDel_Ca1_954	In silico	Ca1:40181233-40181634	CCACATCACAGCTCCATTTGC	60.135	21	TTCAACACCTAGTGCTCCAAA	57.431	21	215
InDel_Ca1_955	In silico	Ca1:40218579-40218980	AGCCATTTCCAGAAGCTGACA	59.926	21	TGCCAGCAAAGTTGATCCCA	60.179	20	205
InDel_Ca1_956	In silico	Ca1:40248159-40248560	TGGGAAGAACCTTTGTCAATGA	57.822	22	TCACATGATGTTGCTTGTGATTAGT	59.293	25	292
InDel_Ca1_957	In silico	Ca1:40318290-40318691	TGAGTTTGGTTTCTTGTTCTTTGT	57.66	24	ATTCTTCAAGGTCACAAGTAATATGCA	59.389	27	200
InDel_Ca1_958	In silico	Ca1:40324632-40325033	GGTGGTGGTATCCATCTCGG	59.607	20	TCAACCATACAATTGTTTTCTTTTGTGA	59.231	28	244
InDel_Ca1_959	In silico	Ca1:40352880-40353281	GCTATCAAGCCGCTCTCTAGC	60.669	21	TCGGTGCATTTGTCAGAGCT	59.965	20	250
InDel_Ca1_960	In silico	Ca1:40409124-40409525	GAATGGATGTGTTCGAGCGC	59.973	20	TCATTCTCACTCTCCTCCACCT	59.956	22	215
InDel_Ca1_961	In silico	Ca1:40414194-40414595	TTTTGGTCCTTGCCCCTGTT	60.032	20	AGTTTGTTGGACCAGAGGCT	59.153	20	288
InDel_Ca1_962	In silico	Ca1:40418662-40419063	GTGGAGTGCCCTCATTTTTCA	58.761	21	TTTACAGACGGGCTACAAGC	57.911	20	208
InDel_Ca1_963	In silico	Ca1:40456179-40456580	TGTTTCTGAACGACAAAAACATTAGA	58.246	26	TGGAAATTTTGCCCTTGTTTTGG	59.05	23	216
InDel_Ca1_964	In silico	Ca1:40475198-40475599	TCACAAAAATGAGTACGGGCA	58.148	21	TGTTGGTGAATTAAAAGTGTCCAA	57.468	24	261
InDel_Ca1_965	In silico	Ca1:40489896-40490297	AGGGATAGAGATAGAGGTAGTACC	57.104	24	ACCTTGGCTTGTGCTTGGTA	59.815	20	214
InDel_Ca1_966	In silico	Ca1:40493472-40493873	TGTTTTGCATGATCAGTGCAAGA	59.681	23	ACCATCTCACTAGCAAATACCGT	59.549	23	213
InDel_Ca1_967	In silico	Ca1:40525474-40525875	TTTTCTGGGGAAGCGACCTC	59.964	20	AGTCGTTCTCTGGGAAAGCG	60.038	20	292
InDel_Ca1_968	In silico	Ca1:40580438-40580839	ACAAAGGTGGTAAGGAAGTTTGG	59.042	23	GAGCAACCTCGATCCCAAGT	59.749	20	229
InDel_Ca1_969	In silico	Ca1:40582742-40583143	GGGGAACTTTGCAATCCTTCT	58.47	21	ACAGAACGATCATCGAGATGCT	59.64	22	244
InDel_Ca1_970	In silico	Ca1:40611809-40612210	ACAATTGTCTTTGATATTGTGCAACT	58.564	26	AGTCAAATGGATGTGTGGCCA	60.203	21	287
InDel_Ca1_971	In silico	Ca1:40621456-40621857	GCACCAGCTAAGCAGGAAGA	60.036	20	CACCACCCATCCCATACACC	60.107	20	227
InDel_Ca1_972	In silico	Ca1:40662819-40663220	ACTCCAGTTGAGAAAAGCGA	57.089	20	CCGTTTCGCACTTCCCAAAC	60.318	20	268
InDel_Ca1_973	In silico	Ca1:40662838-40663239	ACTCCAGTTGAGAAAAGCGA	57.089	20	CCGTTTCGCACTTCCCAAAC	60.318	20	268
InDel_Ca1_974	In silico	Ca1:40693763-40694164	TCCTCACAAGACTTGAACTCGA	59.044	22	CACACTCCAATTTCTCAAAAGTACCA	59.961	26	200
InDel_Ca1_975	In silico	Ca1:40695468-40695869	TCAGAGACTAGTTTAAGTGACACTT	57.416	25	GAAGAAAAGAGGTGCGCGTC	59.836	20	240
InDel_Ca1_976	In silico	Ca1:40700490-40700891	AGGGCCCATTTGTTACAAGT	57.305	20	ACGAGATGGAAAAGTCACGT	57.186	20	268
InDel_Ca1_977	In silico	Ca1:40703933-40704334	AAACTTGTAATGTATTTTGATTGTGCA	57.46	27	TGTCGCTCCAAGAACAATTGC	59.733	21	200
InDel_Ca1_978	In silico	Ca1:40742936-40743337	TCTTGAGATCCCGTTGAACGT	59.383	21	AGATGGTCGATGTTTGGTGAGA	59.433	22	234
InDel_Ca1_979	In silico	Ca1:40755358-40755759	TGCGAGATGATGCAACCATC	58.698	20	AGCGGGTTGAGTATGATGCA	59.459	20	249
InDel_Ca1_980	In silico	Ca1:40758758-40759159	TCTCGAACAGCATTTGGAAGT	57.874	21	GCAGTCAGTTGCAGTCAGAA	58.414	20	215
InDel_Ca1_981	In silico	Ca1:40772043-40772444	ACGGAAGTGTACTTTACGAATGC	59.323	23	CCAACCTTGGTGTCTAATTTGATCC	60.106	25	289
InDel_Ca1_982	In silico	Ca1:40886899-40887300	AGTCTACAAATGAAGTTGGGTTCA	58.309	24	TTGTGTTTGACTGGCTTGGC	59.541	20	201
InDel_Ca1_983	In silico	Ca1:40906708-40907109	GCGGCTGGTTCATCTTTCCT	60.678	20	TGGAAAATTGGAGGAATATTAAAGAGGA	58.943	28	231
InDel_Ca1_984	In silico	Ca1:40908918-40909319	TCGGTTCCATATAAACTAGATCGGT	59.228	25	ACCAACGAACTACGACCCTG	59.684	20	236
InDel_Ca1_985	In silico	Ca1:40928926-40929327	TTGAGTTTCTTTTGCATTTTATAAAAGC	57.19	28	ATCTTATGAAACCCTAGAGTGGTTGT	59.784	26	200
InDel_Ca1_986	In silico	Ca1:40931725-40932126	TGGACGATCACAATTTTTAACGTGA	59.763	25	ACAAACTTGCTCTGTTTCGTCT	58.729	22	240
InDel_Ca1_987	In silico	Ca1:40949467-40949868	GCAAATGGATCTCACAGCGG	59.62	20	GCCCGCCTTTAGAGCTTTCT	60.393	20	261
InDel_Ca1_988	In silico	Ca1:40958745-40959146	TGTTCACAAGAAGATATGGCTAAAA	57.006	25	CTTGCGAACCAACTATGAGCA	58.924	21	205
InDel_Ca1_989	In silico	Ca1:40967731-40968132	TGAACACCAATTGACTGGCA	57.936	20	TCTCCCCCTTTTGTCATCAGAC	59.694	22	287
InDel_Ca1_990	In silico	Ca1:41006028-41006429	TGTAACTTGGCTCAGGATTGCT	59.96	22	AGACCTCTCAGAGATGAAGCT	57.613	21	200
InDel_Ca1_991	In silico	Ca1:41013855-41014256	GGCTTCCAATATCCCTAAGGCA	59.892	22	GGTGATGCATCAATCACGCT	58.98	20	289
InDel_Ca1_992	In silico	Ca1:41038202-41038603	TGGAGCTCTACCTACAACCT	57.078	20	AGGTTTGTGTTGAGCAAGTGC	59.865	21	261
InDel_Ca1_993	In silico	Ca1:41199595-41199996	TCAGATGCTTCGTGCGTTGA	60.319	20	GCAGTTCGCATTTGCCAGTA	59.479	20	205
InDel_Ca1_994	In silico	Ca1:41206345-41206746	ACACATGAAACAAGATGCAAACT	57.733	23	GCACCAAACATGGGAAGTCC	59.397	20	203
InDel_Ca1_995	In silico	Ca1:41221848-41222249	GTAAGGCTCCTGATGGGTGG	59.819	20	TCACAACATGGACCCACTCG	59.965	20	259
InDel_Ca1_996	In silico	Ca1:41257680-41258081	ATTCTTGCTCTCTCGGTGGC	60.108	20	AGTGTGGAGATACAAATCAATGCA	58.744	24	265
InDel_Ca1_997	In silico	Ca1:41299849-41300250	TGTTTCATTTGGGGAACATACCT	58.254	23	AGGCCACCTAATTCACGTCA	59.019	20	243
InDel_Ca1_998	In silico	Ca1:41361220-41361621	ACAAATCCTACGTGAGCTGAGT	59.437	22	TGCCCTAAACCCAGAAACGT	59.525	20	284
InDel_Ca1_999	In silico	Ca1:41438871-41439272	TTCCGCCTAGCTCCAAATCG	60.179	20	GCAGAGGCTTGATCTCAGCA	60.108	20	214
InDel_Ca1_1000	In silico	Ca1:41461816-41462217	TCACCCATCCTCTTGTAATTATTCAGA	59.873	27	TGGGTGTAGTTTTTCACGTACCA	60.118	23	257
InDel_Ca1_1001	In silico	Ca1:41467083-41467484	CCAACAATGATGACGATGTTAAAGT	58.389	25	TGCAATCCATCACAATCCATTAAA	57.458	24	300
InDel_Ca1_1002	In silico	Ca1:41487192-41487593	ATGGTAGTTTGGGAAATGCAATT	57.24	23	CGGGAAAGCTTGCTGGACTA	60.036	20	299
InDel_Ca1_1003	In silico	Ca1:41554667-41555068	AGCAAATATCCATGAACATGATCAT	57.223	25	TCCGATAGTTAATGGTTAAATAGGCA	58.262	26	285
InDel_Ca1_1004	In silico	Ca1:41614168-41614569	TCAACTTCAATCAGGACAGAGACA	59.655	24	TCGCCAATAAAACTTTATCATGTCA	57.616	25	266
InDel_Ca1_1005	In silico	Ca1:41628338-41628739	GGGCTCATTTCAAGCGGTTC	59.829	20	CCCGTAGTATTCTTTGTGGGGT	59.762	22	269
InDel_Ca1_1006	In silico	Ca1:41641772-41642173	TCGATGATTTTGTTCCCCTCCA	59.693	22	TGGTTTCCTGTCCTTATGCACA	59.893	22	204
InDel_Ca1_1007	In silico	Ca1:41650939-41651340	TGGGTTCAGAGACACCAAACA	59.438	21	GATTGACTTGGAGGGTCGGG	60.108	20	204
InDel_Ca1_1008	In silico	Ca1:41658632-41659033	ACAGGAAGTATAACTCAAAACATGCT	59.057	26	AGCTAACGTGTCTGCTGCTT	59.966	20	234
InDel_Ca1_1009	In silico	Ca1:41664185-41664586	ACGGTAATTCGTTGCCACAC	59.13	20	CGCTTGCCTCCGTTTAAACC	60.11	20	214
InDel_Ca1_1010	In silico	Ca1:41696423-41696824	TGGAACATACCTCAACCAATGGA	59.668	23	TCCACGTCGTCTTCCTTTGG	59.967	20	240
InDel_Ca1_1011	In silico	Ca1:41732340-41732741	CAGCCTGAGACAGTGACCTG	60.038	20	TGGTGGCTTCTAGGTGGAGA	59.884	20	271
InDel_Ca1_1012	In silico	Ca1:41798078-41798479	GCATTTATTATAGAGTTGTCGGGTGG	60.073	26	TGCCCTCTAGTCTCGTCGTA	59.461	20	206
InDel_Ca1_1013	In silico	Ca1:41817602-41818003	TGCAAATTGTGAAATAAAGATAAACCA	57.23	27	AGAAAGGTTTGTAATCGTTATTACCA	57.148	26	235
InDel_Ca1_1014	In silico	Ca1:41837796-41838197	GCTACCCTAGTGAGCTTTCACA	59.766	22	TGAGTGGAAATACTGAATGATGCA	58.501	24	256
InDel_Ca1_1015	In silico	Ca1:41838312-41838713	TCATGTTGCTGCATGTAAACAT	57.213	22	AACAGATCTATGAAGAAAGCCCA	57.558	23	294
InDel_Ca1_1016	In silico	Ca1:41879227-41879628	TCTCTACACATTAAAGATCCACATCCT	59.654	27	TGTGTCCGGACTTCATGACA	58.955	20	269
InDel_Ca1_1017	In silico	Ca1:41927436-41927837	TTCGTGATCAGAGCTCCGTG	59.829	20	TGGTGGAAAGAGCGCAAAGA	60.179	20	243
InDel_Ca1_1018	In silico	Ca1:41947366-41947767	CCAACAAGTCCCTCCTAACGT	59.653	21	ACCACAAACTTTCGTTGAGCT	58.634	21	241
InDel_Ca1_1019	In silico	Ca1:41963659-41964060	GAAAGCGCGTGGATCGAGAG	61.475	20	CGTTACCCACACAATTTTGTTCG	59.273	23	208
InDel_Ca1_1020	Validated on agarose gel	Ca1:41969118-41969519	TGGGAAAAAGGGGAACGTGT	59.741	20	TGGTTCCACCAGGTTGCTTT	60.033	20	281
InDel_Ca1_1021	In silico	Ca1:42207494-42207895	TCCCCTTATGGCGAGTAATGA	58.315	21	GTTGGTGTGGTATCGGAGTCT	59.451	21	298
InDel_Ca1_1022	In silico	Ca1:42224634-42225035	GCCGATAGTCCCGTCGATTT	59.968	20	ATCAGAGTTCCACTGCACCG	60.037	20	249
InDel_Ca1_1023	In silico	Ca1:42268577-42268978	TGTAACCAACGAGATGATCAGT	57.199	22	GGACGTCTTGGATTTGAATCGC	60.223	22	213
InDel_Ca1_1024	In silico	Ca1:42295804-42296205	TTTTTCTGCGATAGACAAACACA	57.257	23	TCCACCTTAAATTATAGATTTCGTGGA	58.512	27	268
InDel_Ca1_1025	In silico	Ca1:42375540-42375941	CTCTGCGTCTACGTGCGATA	59.696	20	TGGACGGAGATAGAGTCACA	57.199	20	282
InDel_Ca1_1026	In silico	Ca1:42383171-42383572	AGACATTATTACATGTGAGCGCA	58.558	23	TTGGAAGTGGGGCAATCTGG	60.252	20	217
InDel_Ca1_1027	In silico	Ca1:42424731-42425132	AGTTAAGCACATCACACACAAAA	57.425	23	ACCATTTGAGTTATGAGTTACGGAC	59.127	25	233
InDel_Ca1_1028	In silico	Ca1:42432852-42433253	TGCTGTGATTTTGACAAATCTATGGT	59.791	26	CACGTCTTTCATGTATTTGGAGTCA	59.592	25	209
InDel_Ca1_1029	In silico	Ca1:42493614-42494015	TGTGTCGCGTCATCATAATGA	57.842	21	TCCTCCACTACTCTCGAGCA	59.381	20	269
InDel_Ca1_1030	In silico	Ca1:42509949-42510350	GTTGTGAACCCCATCCCCTT	59.886	20	TCAATAATCTTCATCTTCAACCCCA	58.27	25	208
InDel_Ca1_1031	In silico	Ca1:42752395-42752796	AGCCAGTCATGATGCCAGTC	60.107	20	TCACCCAACTACTTCCCCTT	57.872	20	246
InDel_Ca1_1032	In silico	Ca1:42836186-42836587	GCACCCTTGCTGATTCACAA	59.039	20	TCGGTTGTTCATTTCCCCGA	59.603	20	254
InDel_Ca1_1033	In silico	Ca1:42863230-42863631	TGCTTTGCTTTGCTATGCCT	58.74	20	GTCGTCCTCACAAAGCCAGA	59.966	20	264
InDel_Ca1_1034	In silico	Ca1:42871698-42872099	CAACCCTCTCCTGTCACACC	59.965	20	CGACCAACTCCCACAATGGT	60.251	20	214
InDel_Ca1_1035	In silico	Ca1:42896495-42896896	GCCACATCTGTTTAACAGTGGA	58.854	22	CAACCTTGTACCCAGTCCCC	59.962	20	214
InDel_Ca1_1036	In silico	Ca1:42939865-42940266	CGTGTCATTCACTAAACCACGT	59.202	22	GGGGGAGAGAGACATGAGCT	60.398	20	208
InDel_Ca1_1037	In silico	Ca1:42945296-42945697	ATTTCTCCCCCTCCTGTTGC	59.667	20	AGCATGGAAGAAGTTTATGCTTT	57.01	23	234
InDel_Ca1_1038	In silico	Ca1:42964027-42964428	ACTCACAACGACATTGGAAACA	58.725	22	ACGTGATTAGAAATGATAACTTGCACT	59.666	27	277
InDel_Ca1_1039	Validated on agarose gel	Ca1:43010060-43010461	TTTGCAAATACGGCGGAGGA		20	TGTTGTGGTATACGTATCCTTGCA		24	249
InDel_Ca1_1040	In silico	Ca1:43016014-43016415	TCCACCTTCTTATAAACAAAAATGAGGG	60.062	28	AATGGAATCCTGTTAGGCCCG	60.134	21	200
InDel_Ca1_1041	In silico	Ca1:43030255-43030656	CCGCAGTACCTGTTTGAATCC	59.262	21	AAGGGAATAGCTCTCAATCAAGA	57.035	23	255
InDel_Ca1_1042	In silico	Ca1:43080268-43080669	ACAGTCGTGTTTATAAGGTGGAGT	59.717	24	AGGAAAGTTGTGCAACAAATAGGA	59.107	24	226
InDel_Ca1_1043	In silico	Ca1:43086402-43086803	AGATAAGGGGGCTCACACCT	59.955	20	ACAACACAGTGTAGGATTTGGA	57.569	22	203
InDel_Ca1_1044	In silico	Ca1:43124807-43125208	TGCTCCTCACAGGTTTTTGC	58.968	20	TCACATTATGTTTTAACAGGTTAGACA	57.438	27	200
InDel_Ca1_1045	In silico	Ca1:43166124-43166525	TGCAATGATATGCTCACGGA	57.382	20	CGACAATGACGGTTGATAATTGC	58.972	23	236
InDel_Ca1_1046	In silico	Ca1:43167117-43167518	ACCGGTACAACATAAACTTTTGCA	59.661	24	AATTCGATTTCAATGTCTCACAGAA	57.561	25	200
InDel_Ca1_1047	In silico	Ca1:43175647-43176048	TTGGCATTGCAGGCTCAATC	59.467	20	TGGAGGTGTCCCATGTGAGA	60.179	20	298
InDel_Ca1_1048	In silico	Ca1:43179077-43179478	AGGGTCACACACAAACGAGT	59.46	20	AAACGATTTCATATCCCCTTCCT	57.611	23	256
InDel_Ca1_1049	Validated on agarose gel	Ca1:43179106-43179507	AAAGGGTCACACACAAACGAG		21	ATGTACATTCAAAGATGTGCTACTT		25
InDel_Ca1_1050	In silico	Ca1:43184300-43184701	ACTGGAGCTTCGTTGCAAGT	60.179	20	TTGTGCAGATTTGAATCGCAA	57.36	21	266
InDel_Ca1_1051	In silico	Ca1:43391868-43392269	TCGGATGACTAAAGTGCAGCT	59.449	21	TGCATTTATCCTCTTTTCTTCATCAGT	59.387	27	234
InDel_Ca1_1052	In silico	Ca1:43539796-43540197	AGATCATGAGGAGAAAAATCATACTGA	58.288	27	TGCCACGACTACACTTTTTCCT	60.159	22	246
InDel_Ca1_1053	In silico	Ca1:43553727-43554128	TGGTGATCTTCTGCAGGCAA	59.599	20	TGGATCAAAAGCAACCACACA	58.617	21	251
InDel_Ca1_1054	In silico	Ca1:43593267-43593668	AGCAAAGTCATGAAAGGCCA	58	20	GGGAAGGAATAGCCGTTTCG	58.703	20	235
InDel_Ca1_1055	In silico	Ca1:43605711-43606112	ACCTTAGCTTCTCTTTTGGACT	57.016	22	AGGTGCCATAGTGGAAAGCA	59.302	20	223
InDel_Ca1_1056	In silico	Ca1:43614253-43614654	TGGTAGATGAATGCATTGCAGA	58.111	22	AGATGTAAGAGTTCACTAAGACAGGT	59.278	26	223
InDel_Ca1_1057	Validated on agarose gel	Ca1:43638201-43638602	TGAAGTTTGGCCCAATCACAG	59.037	21	TCGTTAAATTATCATGCATGCGA	57.335	23	243
InDel_Ca1_1058	Validated on agarose gel	Ca1:43669767-43670168	ACACCATAGGAATCAGAAAGAAAGC	59.35	25	TCAAATCCCACTAATTGGTAATCCT	58.019	25	206
InDel_Ca1_1059	In silico	Ca1:43672116-43672517	ACACCAACTTTAAATCTTGATTGACGA	59.987	27	CCGGGTCAAGTTATCAATTCACA	58.993	23	221
InDel_Ca1_1060	In silico	Ca1:43681941-43682342	ACGTACACACAATTGAAATACATCGA	59.633	26	TATGAGCCGATGAGCCGAAG	59.685	20	214
InDel_Ca1_1061	In silico	Ca1:43703204-43703605	AAGAGTCACTAAAGCTTTGTTTGAA	57.609	25	AGACATGCCTTTCCTGTTCCA	59.575	21	262
InDel_Ca1_1062	In silico	Ca1:43706218-43706619	TTGGCCTCCATCTCGATGAG	59.245	20	TGTGGGAGTAATTTCCGTTTTGC	59.995	23	212
InDel_Ca1_1063	In silico	Ca1:43813081-43813482	ACTCAGGACCAAGAAAGACTCT	58.418	22	AAACCCCTTCTCGCTCAACC	60.251	20	237
InDel_Ca1_1064	In silico	Ca1:43817522-43817923	AGTCACCTCACTTCACACACA	59.169	21	AAAACTAAAACATACAGGGCCTATATT	57.291	27	247
InDel_Ca1_1065	In silico	Ca1:43838292-43838693	TGGATCCCATAATCTGGTACCAC	59.349	23	TCTAGCCTCCGATAGACACCA	59.507	21	260
InDel_Ca1_1066	In silico	Ca1:43929124-43929525	AGCCCTGCTTCCGCATAAAT	60.107	20	AAGAAGGCCGGTTCATGGAG	60.035	20	224
InDel_Ca1_1067	In silico	Ca1:43944877-43945278	GCATTAACCACCCCAAACGC	60.389	20	TGATTAATACCAAAAATGGCTCATAACA	58.329	28	214
InDel_Ca1_1068	In silico	Ca1:43954304-43954705	TGATAGCAACTGCAATGGCT	57.867	20	TGGTGTTGAGTTGATCCAAGGA	59.559	22	284
InDel_Ca1_1069	In silico	Ca1:43956994-43957395	TGTCTCACATGGCTATTGGCT	59.439	21	TTAGGTGTTGACCCGCTCAA	59.24	20	235
InDel_Ca1_1070	In silico	Ca1:43960359-43960760	ACCACATGATGAGGCAAAGA	57.115	20	AGTTGCGTGCATTGCATTGG	60.668	20	266
InDel_Ca1_1071	In silico	Ca1:44015319-44015720	GTCTGTGCCAAGTCACTGGT	60.179	20	AGCATTGAGACTAACAGGATCAGT	59.531	24	226
InDel_Ca1_1072	In silico	Ca1:44041728-44042129	TCTCACCACTTAAAAATGAGTCTTCT	58.49	26	AGTTACAGCTTTATTCAGAAACTTCTCT	59.121	28	242
InDel_Ca1_1073	In silico	Ca1:44043401-44043802	TGAAGGTCTACATCTTTTGATAGGA	57.266	25	TGCTAAAGGAGGAGTTGAATTCA	57.759	23	285
InDel_Ca1_1074	In silico	Ca1:44082179-44082580	AAGCAAGTGCATTGAGGTGC	59.684	20	ACAAACAGAAACGTTGGCTGG	59.866	21	249
InDel_Ca1_1075	In silico	Ca1:44268764-44269165	GGATGGGGTCTATGTACCACC	59.302	21	TTCCCAGCCTTCATCTGCAG	60.035	20	275
InDel_Ca1_1076	In silico	Ca1:44362471-44362872	CGAGGACGAAATTTCTTTAAGGAGG	59.936	25	AGCTTTTAACAAACAAAACAACTTACT	57.516	27	277
InDel_Ca1_1077	In silico	Ca1:44426662-44427063	TCCTGCTAAGGTGCATGCTT	59.671	20	GTCAAGCGTTCCCATCTCCA	60.036	20	236
InDel_Ca1_1078	In silico	Ca1:44426706-44427107	TCCTGCTAAGGTGCATGCTT	59.671	20	GTCAAGCGTTCCCATCTCCA	60.036	20	236
InDel_Ca1_1079	In silico	Ca1:44461702-44462103	CATCCGTTCCCTCTGTGACG	60.459	20	GGCTTTGCCCTCAGATGAGA	59.746	20	220
InDel_Ca1_1080	In silico	Ca1:44715252-44715653	TTGCGATTTTGAGTGCTGGT	58.682	20	TCGTCTAAACTTTTCAATGTTGATGT	58.074	26	225
InDel_Ca1_1081	Validated on agarose gel	Ca1:45092990-45093391	TCTTCTTCGCTCCTAGTCACA	58.208	21	TTTGAAGAGATTAGAATGAGATGAATCA	57.225	28	255
InDel_Ca1_1082	In silico	Ca1:45234494-45234895	TGAACCAATGACTCCTGCCG	60.322	20	GGTGCTCTACCTAACCGAGC	59.897	20	258
InDel_Ca1_1083	In silico	Ca1:45237967-45238368	ACAAATGAATCGCCGGGAAC	59.191	20	CCCTACCTTTGAGTGCGGTT	59.964	20	230
InDel_Ca1_1084	In silico	Ca1:45237970-45238371	ACAAATGAATCGCCGGGAAC	59.191	20	CCCTACCTTTGAGTGCGGTT	59.964	20	230
InDel_Ca1_1085	Validated on agarose gel	Ca1:45237971-45238372	GCATATCTCCCTCCGTACACC	59.727	21	ACGGCGAAACCTACAAATCG	58.927	20	283
InDel_Ca1_1086	In silico	Ca1:45239173-45239574	TCCTACTAAGCTAAAAGGTCCACT	58.661	24	TGTTTGACACGAAAAGAATTTGTTTCA	59.618	27	237
InDel_Ca1_1087	In silico	Ca1:45239176-45239577	TCCTACTAAGCTAAAAGGTCCACT	58.661	24	TGTTTGACACGAAAAGAATTTGTTTCA	59.618	27	237
InDel_Ca1_1088	In silico	Ca1:45239198-45239599	TTAATTGAAACAAATTCTTTTCGTGTCA	57.953	28	TCTTGACTAGGTTGACTATTTCTTTAGT	58.219	28	200
InDel_Ca1_1089	In silico	Ca1:45239203-45239604	TTAATTGAAACAAATTCTTTTCGTGTCA	57.953	28	TCTTGACTAGGTTGACTATTTCTTTAGT	58.219	28	200
InDel_Ca1_1090	In silico	Ca1:45239218-45239619	TTAATTGAAACAAATTCTTTTCGTGTCA	57.953	28	TCTTGACTAGGTTGACTATTTCTTTAGT	58.219	28	200
InDel_Ca1_1091	In silico	Ca1:45245004-45245405	TCGATCTATTTTCTGTTCCAATTCTGG	59.719	27	GGACGTTTTCGCGGAGAAAT	59.206	20	204
InDel_Ca1_1092	In silico	Ca1:45245789-45246190	TATCGCAATGGCCGAATCCA	59.892	20	CGCAGAACAAGACGATGAGG	59.005	20	297
InDel_Ca1_1093	In silico	Ca1:45245830-45246231	CCCAATTGCAAGTTTTGATCCG	59.005	22	TAGGCAGAATACCGGCTCCT	60.106	20	295
InDel_Ca1_1094	In silico	Ca1:45246947-45247348	CGGCCTGTACTACAATGATGC	59.133	21	TGATCATTACCCTTCAACCGG	57.724	21	229
InDel_Ca1_1095	In silico	Ca1:45382202-45382603	CTCGCTCACTAGGCTAAATGGT	59.898	22	TGGATGGGTGCCTTTCATCT	58.998	20	224
InDel_Ca1_1096	In silico	Ca1:45421662-45422063	ACTGGGCATTTAATAACTAATCCCA	58.321	25	GTTTCGGTTATCGCGTCAGC	59.975	20	245
InDel_Ca1_1097	In silico	Ca1:45458035-45458436	ATGTAGAAGACTCCATGTGGATT	57.035	23	AGAGACAAAGCAAGCGACGA	59.968	20	249
InDel_Ca1_1098	In silico	Ca1:45553122-45553523	CACTTGTTGAGCTTGCGACG	60.383	20	TGAGGTGGCTAGCAAATGGT	59.302	20	272
InDel_Ca1_1099	Validated on agarose gel	Ca1:45606874-45607275	ACCTCATGTTCCTCAAGTGTCT		22	ACCTATTCCGACCGTGGAGA		20
InDel_Ca1_1100	In silico	Ca1:45609170-45609571	AATGCCTCCCGATTCACTGG	60.107	20	ACAATGATCTTGAAGGCACCAC	59.178	22	239
InDel_Ca1_1101	Validated on agarose gel	Ca1:45742870-45743271	AGGCTAGCTAAATGTCTCGCT	58.964	21	TCTTATACATGTGTTTCTTGTGGTGT	59.004	26	268
InDel_Ca1_1102	In silico	Ca1:45937577-45937978	AGTTTTCAATTCCTAACTTCTAAAACCA	58.116	28	AGAGTTCTAATGTCACCCCTGA	58.209	22	299
InDel_Ca1_1103	In silico	Ca1:46051559-46051960	TCACTTCAGATCAATGACAATCGT	58.518	24	ACAAAACCAAGTCAGTGGCA	58.154	20	216
InDel_Ca1_1104	In silico	Ca1:46053301-46053702	AGACAGAAACCCTAATTCCCAAT	57.464	23	AGTCCTTGTAATTTTGGGTGACT	57.938	23	211
InDel_Ca1_1105	In silico	Ca1:46110464-46110865	TCATGCAGGCTCAACTACACT	59.375	21	CGCCCTCCCCTTAATCATCC	59.963	20	239
InDel_Ca1_1106	In silico	Ca1:46132765-46133166	TGCTTAAAATTCAAGTTTTCCTACTCT	57.868	27	AGTAAAATGGGGGACGGAACA	59.294	21	246
InDel_Ca1_1107	In silico	Ca1:46188213-46188614	GGGGGCAATTTTGGAGTTTCC	59.997	21	GCCTTGTAGATGCAGTGAGC	58.987	20	218
InDel_Ca1_1108	In silico	Ca1:46215498-46215899	CGCGAGTAACCCTAAGTCCA	59.187	20	CCCTACTCACCAATTAGAACCGT	59.803	23	200
InDel_Ca1_1109	In silico	Ca1:46219786-46220187	TGCTTCGTGAAAGAGTCTGACT	59.638	22	AAGAACTTTTCAAAAATAGGGGCT	57.253	24	250
InDel_Ca1_1110	In silico	Ca1:46225241-46225642	AAGTAGATGGTGGAGACTACCA	57.667	22	ACCATGATTTTGAACAGGAGGA	57.613	22	204
InDel_Ca1_1111	In silico	Ca1:46225273-46225674	AAGTAGATGGTGGAGACTACCA	57.667	22	ACCATGATTTTGAACAGGAGGA	57.613	22	204
InDel_Ca1_1112	In silico	Ca1:46238247-46238648	AGGGAGGTTTATGGTTGCAACA	60.158	22	GAACCTGGTGAAGCAAGCTT	58.678	20	271
InDel_Ca1_1113	In silico	Ca1:46282967-46283368	TTTGAGAACTGAATGTGTTCCAC	57.501	23	ATGGGCTTCTTACCTGGAGG	58.783	20	282
InDel_Ca1_1114	In silico	Ca1:46608941-46609342	TCAAGTGAAAACAAGGTTTCCAA	57.27	23	ACCTTTTTGATATATAAATCTCGAACCA	57.489	28	227
InDel_Ca1_1115	In silico	Ca1:46852493-46852894	AGGGCTACTGTTGATGTGCA	59.308	20	ACATGGCAAGGAACAAGTACG	58.849	21	284
InDel_Ca1_1116	In silico	Ca1:47097956-47098357	TGATCCAGCTTCCTTGAGAGT	58.455	21	TCAAAAGGTCCTATTTTTAACAACCCA	59.655	27	217
InDel_Ca1_1117	In silico	Ca1:47130578-47130979	GCTCAAACACGAAACTGTTCCT	59.645	22	AGACAATGGGGATTTGGGCT	59.288	20	293
InDel_Ca1_1118	In silico	Ca1:47193100-47193501	AGTTTTTGTGTGACATTTGCACT	58.18	23	ACATTACCCATGTTTCTTTAAGCCA	59.222	25	300
InDel_Ca1_1119	In silico	Ca1:47214715-47215116	TACCCAACAAGCGACAACGA	59.896	20	ACACACTTAAGGGACATTTTAGTCA	58.402	25	241
InDel_Ca1_1120	Validated on agarose gel	Ca1:47229923-47230324	TGCTGCTACCTTCAAAGCAT	57.795	20	ACCCAAAGTGCTTGAATTTTTGT	58.157	23	233
InDel_Ca1_1121	In silico	Ca1:47239844-47240245	TGCATGCATGTGTGATGTTTT	57.612	21	TGGGTTGGTTCTAGGAAATAGGT	58.819	23	284
InDel_Ca1_1122	In silico	Ca1:47256839-47257240	TGCGCTCGATTTCAATCAGC	59.625	20	AGCTGCTGAGACATATTCAGCT	59.565	22	281
InDel_Ca1_1123	In silico	Ca1:47262618-47263019	GGATCCAAAGGAGCACGGAA	60.035	20	AGAAGTCCCACATTGGAGGG	59.005	20	218
InDel_Ca1_1124	In silico	Ca1:47270674-47271075	CATTGAACGGTTGGCCTCAC	59.759	20	CAAGGTCAATATCCCGGCGA	59.894	20	285
InDel_Ca1_1125	Validated on agarose gel	Ca1:47351392-47351793	AGGAACATTTATGCGTTTTCAGT	57.294	23	CGGACTTTTATTTAATTTGTGTAGTTGA	57.443	28	220
InDel_Ca1_1126	In silico	Ca1:47367562-47367963	GTGACTGGATCTGGTTCAAGGT	59.961	22	ACCACCGATTTCAACTTGCAC	59.663	21	248
InDel_Ca1_1127	In silico	Ca1:47400607-47401008	TGATTGAGCAGGTGTGAAGT	57.063	20	TGCAATCAGTCAACAAAACCTT	57.266	22	277
InDel_Ca1_1128	In silico	Ca1:47405397-47405798	AGGCAATGATACCTAATGTGTGGT	60.08	24	AGACAAACTCGTGAAGAAAAACACA	59.82	25	237
InDel_Ca1_1129	In silico	Ca1:47414594-47414995	TCCAATGATGTGGGGGTTCC	59.665	20	AGTTGACAACCTTTGAATTAACAAAAT	57.334	27	262
InDel_Ca1_1130	In silico	Ca1:47449670-47450071	TGGCTCGCTCAAAACGTACT	59.967	20	GCCAGCTGCACTGTAAAACC	60.039	20	213
InDel_Ca1_1131	In silico	Ca1:47479023-47479424	TGTTTTGATAGGAATGCGACCT	58.05	22	TGACGAAAAAGGGCACGGAT	60.251	20	248
InDel_Ca1_1132	In silico	Ca1:47483585-47483986	GCCTATTGCTTCAACGCTCC	59.621	20	TCCTCCGAATGAAAACCAAGGA	59.626	22	279
InDel_Ca1_1133	In silico	Ca1:47487276-47487677	TGAAAGCTAGGTCCCACGTG	59.68	20	TCCTTTTTAACCATGTGACCCAC	59.107	23	264
InDel_Ca1_1134	In silico	Ca1:47495495-47495896	TCGCTAATTTTGATTCCAACACT	57.042	23	TGTCATGGTTGTGAATTGAAGGAC	59.722	24	257
InDel_Ca1_1135	Validated on agarose gel	Ca1:47580577-47580978	ACTTCACTCTTTGAAATAACAAAGTCA	58.044	27	TGTCGATTAATTTGTCATACTTGAAAAT	57.004	28	294
InDel_Ca1_1136	In silico	Ca1:47616734-47617135	ACCAAATTTATAAAATCCATCGTTGG	57.059	26	AAAAGGCTGATGGGCATGGA	59.958	20	285
InDel_Ca1_1137	In silico	Ca1:47726849-47727250	TGGTACACTTTGCACTCTTATTTT	57.047	24	TGTAGTGACTAGAGCCCTTTGA	58.225	22	219
InDel_Ca1_1138	In silico	Ca1:47816800-47817201	GAAGCATTCGCGAACCATGT	59.552	20	TGCAATATTGAGTAAGTCCCTGT	57.564	23	225
InDel_Ca1_1139	In silico	Ca1:47866965-47867366	GTTGGACAGACTGGTTCCCA	59.528	20	CCATGTGAAAGTGGTTTTTGGC	59.128	22	264
InDel_Ca1_1140	In silico	Ca1:47946010-47946411	GGTTCCGACGGCATTCGATA	60.249	20	TATTTCCTTCTCGCCGTCCC	59.537	20	200
InDel_Ca1_1141	In silico	Ca1:47951394-47951795	TGAAACGAATGTAGTAGTTCTCATTTGA	59.391	28	AGTGCCCTTAGTATTTTCCTTGT	57.743	23	241
InDel_Ca1_1142	In silico	Ca1:47965527-47965928	TCAGCGGTGATCGTGATAGC	59.969	20	ACCGATGTGTCACCCATCAC	60.036	20	292
InDel_Ca1_1143	In silico	Ca1:47978793-47979194	AAACACCTCATCCTCCGCTG	60.036	20	ACAAGTGAATTGCCACCCCA	60.106	20	282
InDel_Ca1_1144	In silico	Ca1:47988585-47988986	AACATTGGAAGGCAAAATGGAA	57.297	22	CCATCCTTCACCGATACTTAACG	58.951	23	213
InDel_Ca1_1145	In silico	Ca1:48009852-48010253	ATCTAAAAACAATATTTGGGATCCCA	57.147	26	TTTACACCTTTGTATGTCCCCA	57.274	22	234
InDel_Ca1_1146	Validated on agarose gel	Ca1:48023527-48023928	GGCGGTGGTGAGGAACATAA	60.036	20	TCGCAATGGATTGAAACGCTC	59.87	21	216
InDel_Ca1_1147	In silico	Ca1:48061233-48061634	ACGCAAATCAGGATCCTTGA	57.213	20	CAGGCTCACGTGAAAAAGGC	60.04	20	277
InDel_Ca1_1148	In silico	Ca1:48112257-48112658	AACAAGCGCGCGTTGTATTT	60.041	20	AGGGGTTTAGGTTTGGATGGT	58.921	21	203
InDel_Ca1_1149	In silico	Ca1:48160040-48160441	TGCTCGACTAATTACGCGGG	60.249	20	TGGGAGTTAGTACACACTACCT	57.607	22	239
InDel_Ca1_1150	In silico	Ca1:48205825-48206226	TCACAACTCGATTAAAAGATGTCTATT	57.347	27	TGCACAGTTCTACTCGCATGT	59.999	21	270
InDel_Ca1_1151	In silico	Ca1:48258486-48258887	CCTCTTCCGTTTTCTCTCTCTCC	60.119	23	TCCTATGCTGTGTGTGATGGAC	60.093	22	212
InDel_Ca1_1152	In silico	Ca1:48279297-48279698	ACGTGTTCCAGAGCTGAAGAG	60	21	CTTGTTGCTTGGACTGCCAC	59.969	20	201
InDel_Ca1_1153	In silico	Ca1:48309473-48309874	TTTAGACAAGACGGAAAATTAAATTCAA	57.102	28	ACCTTTGGCTTCATAAAACCCA	58.418	22	246
InDel_Ca1_1154	In silico	Ca1:48355236-48355637	CGAATAAGATGTGTTCACTTGTTGA	58.113	25	TGCTTGCATTCTTAATATGTCAAAATGT	59.232	28	300
InDel_Ca2_1	In silico	Ca2:17890-18291	TCAATTAGCAACCCCAAACTAGA	57.75	23	AGACTCGCAAGTGCTTTTGT	58.332	20	219
InDel_Ca2_2	In silico	Ca2:22828-23229	AACGCGCAACAAATGAGTCC	60.04	20	CCAGTGAAGTTGACGTCGGA	59.968	20	211
InDel_Ca2_3	In silico	Ca2:81035-81436	TCTCTCAGAATCGTATGCATGCA	59.931	23	ACCGACAATCTAGTCTCATGAGTG	59.903	24	230
InDel_Ca2_4	In silico	Ca2:81325-81726	GCATGCTGCATGGTGTAACA	59.473	20	TCAAAGGAGAAATTCACCACGA	57.92	22	255
InDel_Ca2_5	In silico	Ca2:111331-111732	ACCCTACAAAACCAGCATGCT	60.203	21	AGGGGTCGAGTAGGTTAAGCT	59.993	21	235
InDel_Ca2_6	In silico	Ca2:147662-148063	TTTGGAGCTGTTGTGCATGC	59.968	20	TCAGTGTTGGGTAGTGACACG	59.932	21	279
InDel_Ca2_7	In silico	Ca2:166251-166652	GCTGGCTGCACTTGAATCTG	59.829	20	TGCTGCCGCCTATATAGCAA	59.315	20	282
InDel_Ca2_8	In silico	Ca2:173246-173647	CGTAAAGGTACCACCACTCCA	59.38	21	TCAACGGTTAATTTTTGGTGTCAGA	59.643	25	224
InDel_Ca2_9	In silico	Ca2:181615-182016	ACGGACTCATTAGCACTACACT	58.91	22	ACGTTCTGTACCGGAAAACT	57.103	20	209
InDel_Ca2_10	In silico	Ca2:223970-224371	GGTCTAGTCCCCTCCCTTGT	59.957	20	AACGGTGACCCAACATGTGT	60.107	20	300
InDel_Ca2_11	In silico	Ca2:248887-249288	GCACCAATAGGATATTGACACGTG	60.025	24	ACCTCTATGAGAAGCCAAAGCC	60.093	22	225
InDel_Ca2_12	In silico	Ca2:266165-266566	CACGCTCGCTTTCTTCTTCG	59.908	20	ATGATCATGTCCATCGCCGG	60.321	20	248
InDel_Ca2_13	In silico	Ca2:270699-271100	CCCATGCATCAGACTCTCTCA	59.239	21	TGCCTCAACAATGCTTTATGCT	59.173	22	210
InDel_Ca2_14	In silico	Ca2:326419-326820	ACTAGTTATCATACAGTATGGTTGGT	57.451	26	CAACCAGTTGGATACCCACT	57.121	20	235
InDel_Ca2_15	In silico	Ca2:356775-357176	AGAAAAGACTAACAAAGTGAGGTGA	58.35	25	ACCCAGTTGTTAAGGAAGTGGT	59.488	22	282
InDel_Ca2_16	In silico	Ca2:376549-376950	TGAAGGATTGAAAATATATCTCGCACA	59.285	27	TGACAAGATAATTAATTTCCATGATGGT	57.898	28	282
InDel_Ca2_17	In silico	Ca2:431850-432251	TCTTGGCAGTCTTCTCATGAGT	59.098	22	CCTCAAGAACGACCGGGAAA	59.966	20	234
InDel_Ca2_18	In silico	Ca2:509716-510117	GTGGGCAATTTTGTGCAACC	59.056	20	TTTCAGGATTGTAACTCTGCCT	57.359	22	200
InDel_Ca2_19	In silico	Ca2:558802-559203	GATTTGGCATGATGCGTCCG	60.317	20	AGAGGCGTCGAAAATGGGAG	60.108	20	276
InDel_Ca2_20	In silico	Ca2:575219-575620	TGTGTGTGAATTAAAACGCTCCA	59.372	23	TCGTTTCATTGTACTTTCCATTCCC	59.818	25	245
InDel_Ca2_21	In silico	Ca2:577713-578114	TGACTTGAATGTCTTACTCGAAAGT	58.487	25	TGGGTATTCATGTGCCAACCT	59.643	21	238
InDel_Ca2_22	In silico	Ca2:600249-600650	CCTTACATCCTACAAATGCCCCT	60.118	23	TCACGATTCATTGTACCAAATGATT	57.61	25	283
InDel_Ca2_23	In silico	Ca2:615898-616299	GAGAACCTGGTTGAACCCGT	59.892	20	CTACAAGTTGACCCACGGCA	60.25	20	229
InDel_Ca2_24	In silico	Ca2:649481-649882	TCTCTTGCCTCTCCATCCTT	57.739	20	TGATGCATTGGGAGGTACCA	58.706	20	200
InDel_Ca2_25	In silico	Ca2:651699-652100	GGCAACTTAAATATACGATGGAGTGT	59.518	26	TGAAAATGAGACTAACTGAATTTTCATG	57.429	28	300
InDel_Ca2_26	In silico	Ca2:683512-683913	GTCCGCGACTCAACTCAGTA	59.48	20	TGGAAACCAAGTCATATGGCAC	58.911	22	255
InDel_Ca2_27	In silico	Ca2:698846-699247	CACTTCAAGTAGTGCTAGCTCT	57.551	22	TCATTACCACTGTCTCGTGTGA	59.112	22	223
InDel_Ca2_28	In silico	Ca2:748057-748458	ACTTCTGTTGCTCCTTGTGGT	59.787	21	ACGCCAGATAGAAGATCCTAGC	59.177	22	214
InDel_Ca2_29	In silico	Ca2:809577-809978	TGGACTGAAAGGTAATTGTTGGA	57.945	23	TGGTTGTCTCAAAGTGGGTGA	59.438	21	220
InDel_Ca2_30	In silico	Ca2:811351-811752	GGACGTAACCCGGGTTGG	60.047	18	GTGCACCTTCCTTGGATACTCT	59.763	22	300
InDel_Ca2_31	In silico	Ca2:917499-917900	TGTTCCAAAGTTTTGAAAGGAGGG	59.839	24	TGCTAAAGCCAACAGTTAATGCA	59.428	23	202
InDel_Ca2_32	In silico	Ca2:924885-925286	GTTCATACGGGACAGAGCCA	59.465	20	AACTAAAACTGCATGCATGATTATTTAA	57.46	28	255
InDel_Ca2_33	In silico	Ca2:946933-947334	TGCCATTGAAGATATTGTTAGGCA	58.8	24	ACCCTTTCAAACTCCTCTTGAA	57.48	22	207
InDel_Ca2_34	In silico	Ca2:963485-963886	TCTCCTTTGGGCATTCAGCT	59.299	20	TCAAGGACACTTCTGCTGCA	59.531	20	260
InDel_Ca2_35	In silico	Ca2:1001886-1002287	CATCGGGTGATGGTTGCTTG	59.547	20	AGCTCATGTATAAATAGGATTGGCA	58.217	25	258
InDel_Ca2_36	In silico	Ca2:1011492-1011893	AGAGTAGTGTCCGTTGTATTAATTAAAA	57.403	28	AGAGTTTCTGCAGCCACACT	59.528	20	242
InDel_Ca2_37	In silico	Ca2:1021344-1021745	TGCAATGTCGGTGCTACGTA	59.756	20	ACACAATTAGACGATCGCCA	57.334	20	202
InDel_Ca2_38	In silico	Ca2:1131927-1132328	TGGACAATCTGCTTGAACTTGT	58.445	22	TGTGGCGACATAGAAAACCGT	60.27	21	299
InDel_Ca2_39	In silico	Ca2:1169030-1169431	ACGAAGCATACGAGTTCCCC	59.825	20	ACCCATTGCACAATGTGAGTG	59.385	21	208
InDel_Ca2_40	In silico	Ca2:1214152-1214553	AGTACCCATCTCAACCCCCA	59.88	20	AGGCGACTTATAATTCACGTAATGT	58.722	25	276
InDel_Ca2_41	In silico	Ca2:1236799-1237200	CTTTGGGAGACACCGATCCC	60.108	20	TCAATTTCAAGTGCCGAAGC	57.295	20	209
InDel_Ca2_42	In silico	Ca2:1241536-1241937	ACTCGTTTACCGCTGACTGG	60.039	20	TGCGTGAAGATTGGGAGCAA	60.251	20	246
InDel_Ca2_43	In silico	Ca2:1241841-1242242	AGAGGGATTGTCGGAGAAAACA	59.362	22	ATTCGTCTGTTGCCGTCCTT	59.965	20	279
InDel_Ca2_44	In silico	Ca2:1327819-1328220	TGTCCACCAAATTTTTAATTTAAGTCAT	57.279	28	TGGCAATGTTCAGCTTAGGT	57.415	20	298
InDel_Ca2_45	In silico	Ca2:1351193-1351594	CCCGTTGCCATGCCTAGTTA	60.107	20	TGTTGTTCTCATTTACAAATTGTGATT	57.185	27	293
InDel_Ca2_46	In silico	Ca2:1381497-1381898	AGACTCTTAAGACAAATGCTCGC	59.07	23	TCCACTTCGGAGGGAGTAAT	57.455	20	200
InDel_Ca2_47	In silico	Ca2:1559366-1559767	AGTGTGCTATCTTAGAAGTGTTGT	57.897	24	ACAGGACGTATGAAATAGAGCGA	59.369	23	218
InDel_Ca2_48	In silico	Ca2:1568534-1568935	TGCTTCTAGGTTTAGGGCAGAG	59.498	22	TCACCTTCATTCAACACCTTGT	58.103	22	297
InDel_Ca2_49	In silico	Ca2:1571003-1571404	TGGAAATTTTGGATTAGTGCATGT	57.642	24	TCGGATGGTCCTGGAAGTTT	58.642	20	228
InDel_Ca2_50	In silico	Ca2:1575736-1576137	TCTCTGAAAGTTGGTTCCACCT	59.222	22	TGTCGTCTTGATGCGACACT	59.686	20	269
InDel_Ca2_51	In silico	Ca2:1581844-1582245	AAGCGTGATTCGTGCCATTG	59.831	20	TTTGCTCTGCTCTGCTTTGC	59.687	20	200
InDel_Ca2_52	In silico	Ca2:1644536-1644937	ACGTGCATTCTCACTCGAGA	59.118	20	TGGTCTTGAATACATGGTTTTTGGT	59.4	25	229
InDel_Ca2_53	In silico	Ca2:1733142-1733543	TCGGCCGGAAATAATCAGCA	59.821	20	ATGCTGCAGAATTGGCCTCT	60.033	20	278
InDel_Ca2_54	In silico	Ca2:1744280-1744681	GATGGCCAAGCAATGCTAGC	59.968	20	TCACCCAAAGTAAGACCGTGT	59.236	21	290
InDel_Ca2_55	In silico	Ca2:1746806-1747207	TGGGAAACGGAGCTGATCAT	59.088	20	TGATGGCCCATTGCAATTTGT	59.371	21	223
InDel_Ca2_56	In silico	Ca2:1748717-1749118	GCCTCAACTCAAAACTGCACA	59.595	21	ACCCTTCACCACTACCTCCA	59.807	20	238
InDel_Ca2_57	In silico	Ca2:1770364-1770765	AGGAGTTTGACAAATAATTTAAGGCGT	60.04	27	TCCTCTTCAAACATACTAACCAAAAGA	58.785	27	233
InDel_Ca2_58	In silico	Ca2:1845107-1845508	GAAATCCTGGCCTTGGGTGA	59.96	20	TGACATCCATGGCAGAAGATAT	57.012	22	255
InDel_Ca2_59	In silico	Ca2:1999854-2000255	AGCAAAACCCTACAACTCCCA	59.503	21	TGGGGGAATTGGGTTGCTAC	59.96	20	280
InDel_Ca2_60	In silico	Ca2:2001373-2001774	TGGACTCTATTTTAACACGTACAAGT	58.564	26	TATTCCCAGGGGGTGTCTGT	59.88	20	238
InDel_Ca2_61	In silico	Ca2:2066188-2066589	ACTTTATGCTTGGACTTCAAATTAACA	58.362	27	CATACCAAAACAGATATTTTCTTACACA	57.004	28	211
InDel_Ca2_62	In silico	Ca2:2080829-2081230	AGTTCAGTGGAGCATTGATCA	57.292	21	AGGAGGTCTAAGCTTTAATCTTCA	57.124	24	225
InDel_Ca2_63	In silico	Ca2:2125378-2125779	AGAGGGATTGATTATGAACAGTGT	57.681	24	GCTACCTTGTTAGTGTTTAGAGACC	59.132	25	225
InDel_Ca2_64	In silico	Ca2:2178955-2179356	AAAAGAGACCCTAGCCAGCA	58.638	20	AGGAGGGAAGGAAACAGTTGT	58.864	21	220
InDel_Ca2_65	In silico	Ca2:2237396-2237797	TGGATAGCCAAGTTGAGGAAAT	57.409	22	TCGATGGTGTATTTGGTCAACA	57.991	22	268
InDel_Ca2_66	In silico	Ca2:2250156-2250557	TCGTTGCAACTCCAACCTGA	59.821	20	CACTCTCTCCGACGGTAAGC	59.901	20	202
InDel_Ca2_67	In silico	Ca2:2265889-2266290	ACCATTTATGCATTTGGTTTTGGG	58.991	24	TGTCTAACTCAATTTAAGGGGAGT	57.302	24	212
InDel_Ca2_68	In silico	Ca2:2330538-2330939	CAACCTTTGAAAGACGGGCG	60.04	20	TGGCGCCAAGTCTATGGAAG	60.108	20	270
InDel_Ca2_69	In silico	Ca2:2411140-2411541	GACCAAACAACTTGAAAGAGACT	57.18	23	TGGAAAGGGTTCACCAATTCT	57.389	21	300
InDel_Ca2_70	In silico	Ca2:2438161-2438562	TGGTGGAGGTTGTCAGTGAAG	59.859	21	GTGGCCAGTGATTTTGGTGC	60.32	20	207
InDel_Ca2_71	In silico	Ca2:2479391-2479792	ACATGATGGAAGACGCGAGG	60.179	20	ACTCTCCTTCAAAACTTTTAGTACAGC	59.773	27	233
InDel_Ca2_72	In silico	Ca2:2493599-2494000	TGCTAGTCAATGTACACTTAGAGCT	59.581	25	CCCATAGCCTAAGTTTTGCATGT	59.299	23	283
InDel_Ca2_73	In silico	Ca2:2503339-2503740	CGAAGCATTGACACACACGG	60.111	20	AGGCAGTTGTCACACATCCA	59.526	20	205
InDel_Ca2_74	In silico	Ca2:2517078-2517479	GGCCTTACCAGTTGGGGAAA	59.886	20	TGGAGCCACCTAAGAGAAACC	59.371	21	239
InDel_Ca2_75	In silico	Ca2:2518431-2518832	TCATTTTCGACTCTGCATTGTTT	57.563	23	ACGTGATTATTCATTGTACAAATGGT	57.949	26	249
InDel_Ca2_76	In silico	Ca2:2550239-2550640	AGTCTTATTTTTAAGTCAACTCACGTGT	59.753	28	TGCAAAGTGGTGAAATTCATGA	57.066	22	217
InDel_Ca2_77	In silico	Ca2:2649774-2650175	ACACACAGCATCACATAAGCT	57.936	21	TCCGTTGCTAAATCTGAAACCA	58.254	22	210
InDel_Ca2_78	In silico	Ca2:2683155-2683556	GCAAATCACGAGCACAAGCA	60.04	20	TGTTGACAACTCTAAGAGGCCA	59.296	22	203
InDel_Ca2_79	In silico	Ca2:2712469-2712870	ACATTTGCAAACATTCAAACCTTTGA	59.626	26	AAAAATGCATTTCGGAACTTTTCA	57.083	24	269
InDel_Ca2_80	In silico	Ca2:2760730-2761131	CGGCATCATTCACAAATTTCTTACA	58.908	25	TTCAACCGGACCCAATAGGC	60.035	20	285
InDel_Ca2_81	In silico	Ca2:2794454-2794855	GGGTCTAAGTTAGGCGAGAGG	59.318	21	TGATTGGAGCTTGCATACAATGT	58.982	23	202
InDel_Ca2_82	In silico	Ca2:2801789-2802190	ACTTTTGTACCAATTTGTCTTTGCA	58.598	25	AGTTGCTGCAAAGGAGCTCT	59.89	20	244
InDel_Ca2_83	In silico	Ca2:2805030-2805431	ACACAAGTTGCACATAAGGGA	57.778	21	AGCAAGTTGAGAAGAGGCTT	57.053	20	250
InDel_Ca2_84	In silico	Ca2:2828641-2829042	AGTGCTGAAACAGGTCGATGA	59.656	21	TATTGTGGTGGTGGCCTTCC	59.961	20	260
InDel_Ca2_85	In silico	Ca2:2862495-2862896	ACCAAACGTCTATTTACTAGGTTGT	58.238	25	ACCTGCTATTTTTGACGAACAGT	58.865	23	270
InDel_Ca2_86	In silico	Ca2:2869046-2869447	AGTTTTGCAATCTATGTGAATTGCT	58.306	25	ATGGATTGTTAGTTCCACATTTGAT	57.277	25	289
InDel_Ca2_87	In silico	Ca2:2961889-2962290	ATCGTTCGTCAGGGCCTATG	59.611	20	GGAACGACTACAGTGATTGCC	59	21	264
InDel_Ca2_88	In silico	Ca2:3027116-3027517	ACATCCGCAATTCTCGTGGA	59.751	20	AGATTGTTGGGCTTCTACTTGA	57.359	22	273
InDel_Ca2_89	In silico	Ca2:3032111-3032512	AACAAATAAAAGGTCTTGCAAGTGC	59.476	25	AAATCACTTATAAGCTCTACGAATGAGT	58.865	28	200
InDel_Ca2_90	In silico	Ca2:3077049-3077450	GCATTGCATTGCATTTACATTGC	58.968	23	GCAATGGAATGCAATGGAATGT	58.462	22	272
InDel_Ca2_91	In silico	Ca2:3077230-3077631	ACATTCCATTGCATTCCATTGC	58.462	22	GGAATGCAATGCAATGGAATGC	59.71	22	255
InDel_Ca2_92	In silico	Ca2:3077545-3077946	GCATTCCATTGCATTGCATTCC	59.71	22	TGGAATGGAATGGAATGCACA	58.182	21	277
InDel_Ca2_93	In silico	Ca2:3077581-3077982	GGCATGTGCATTGCATTCCA	60.108	20	TGGAATGTAATGGAATGGAATGGA	58.225	24	251
InDel_Ca2_94	In silico	Ca2:3086941-3087342	GCACGGTAGATTATTGTTCCACA	59.064	23	TCACAACCCTTCTCCAACTCA	58.876	21	228
InDel_Ca2_95	In silico	Ca2:3089111-3089512	TGCTCTATCATCCGGTAGTAGTG	58.927	23	ACGATGCTAAAATATGCAAAGTGT	57.805	24	207
InDel_Ca2_96	In silico	Ca2:3119462-3119863	ATGCTTCTCCTGCTGCATGT	60.034	20	CCAAGCTGAAGAGGCCCATA	59.452	20	276
InDel_Ca2_97	In silico	Ca2:3120378-3120779	TTGCCACATCATTTGTCAAAGT	57.331	22	AAAATGGCCTGAGACTAAGCA	57.56	21	236
InDel_Ca2_98	In silico	Ca2:3143982-3144383	CGTGCTTCCCATCTACCGTT	60.108	20	AAGACCTAACAAGACGCCCC	59.676	20	243
InDel_Ca2_99	In silico	Ca2:3214799-3215200	CCCATGTGCATTGCTTCCAC	60.109	20	AAGTGCTTTTCGTATAGTTCTTAACA	57.402	26	284
InDel_Ca2_100	In silico	Ca2:3241762-3242163	TCTCAATGAAACCGATGCTTCA	58.326	22	GGGGCTTAATTGCTCACACG	59.548	20	286
InDel_Ca2_101	In silico	Ca2:3245764-3246165	AGGGGTAACTGCCTGACATG	59.379	20	TTACGGAACTACGCATGCTT	57.626	20	200
InDel_Ca2_102	In silico	Ca2:3312069-3312470	AGATGAAATTGAGCCTTTTGCCA	59.42	23	TCCCTCCCTTCACTCTCCTT	59.206	20	221
InDel_Ca2_103	In silico	Ca2:3320515-3320916	AACTCACACACACTTGCGTG	59.273	20	ACGACTTCATGTGTTTCAACTACA	58.887	24	216
InDel_Ca2_104	In silico	Ca2:3331761-3332162	AGTGTATCATACATTGTATGTGTTGAGA	58.808	28	AAAAATAGCACGCGGTTCAAA	57.643	21	203
InDel_Ca2_105	In silico	Ca2:3332717-3333118	AGTAGTTTAGTACGCATGATGACA	57.796	24	TGCCATAAATCTCTTGCATGCA	58.975	22	257
InDel_Ca2_106	Validated on agarose gel	Ca2:3356247-3356648	ACCATGTTCTTTGAGATCTCCA	57.084	22	AGTTAACGTATCGTAATCGTAATATTGT	57.446	28	202
InDel_Ca2_107	In silico	Ca2:3362387-3362788	GTTGGCCCAGTTTCGTGTTG	60.249	20	ACGTTAGGGATTGTCTTTGGT	57.217	21	202
InDel_Ca2_108	In silico	Ca2:3405119-3405520	TCCTCGATGTGCTCAAATTCA	57.667	21	TCAGCTATGAATCAGCTTTTCAGC	59.665	24	289
InDel_Ca2_109	In silico	Ca2:3462242-3462643	AGATCACCGACCTGCTGTAG	58.893	20	GGTTGGGATATGTGACGCCA	60.107	20	203
InDel_Ca2_110	In silico	Ca2:3528179-3528580	GGAACCATCCCCCTTCGAAG	60.107	20	TGGAAAATAACAATTACAGAGACGAA	57.39	26	221
InDel_Ca2_111	In silico	Ca2:3550453-3550854	ACTCTTCCCAATGATTCCCCT	58.422	21	AAGGAGTCACTACCCCTTACA	57.445	21	256
InDel_Ca2_112	In silico	Ca2:3633624-3634025	TGGATTGCATTCAGTCACACA	58.139	21	TGACTTCAAGGACCTAGTTTCCC	59.673	23	202
InDel_Ca2_113	In silico	Ca2:3640018-3640419	TGAGAGGAAGAAGCTCCTCT	57.082	20	ACCAGTGCTCAGATTGAGTGT	59.304	21	262
InDel_Ca2_114	In silico	Ca2:3641041-3641442	TGACCACACCTTTCTTTCGA	57.008	20	GTGCTTTTTACGACGCTCCA	59.137	20	250
InDel_Ca2_115	In silico	Ca2:3676834-3677235	GAGGCAAAGTTCTCATTCATGGT	59.239	23	TGCTCTTCTGCCATGTGGAA	59.599	20	250
InDel_Ca2_116	In silico	Ca2:3704705-3705106	AGGTTATCTGGTGTCTTGTACTCT	58.666	24	TCGATGAATATGAAGGTGCCACA	60.118	23	203
InDel_Ca2_117	In silico	Ca2:3756331-3756732	CCACCCCGATTTTCGCATTC	59.899	20	AATCTGCGACTCCATCCTGC	60.179	20	274
InDel_Ca2_118	In silico	Ca2:3767173-3767574	ACCCTGCCATTCAATTGTGT	57.986	20	TTAGACAGCATATGTACTAATGATCAAA	57.076	28	203
InDel_Ca2_119	In silico	Ca2:3767182-3767583	ACCCTGCCATTCAATTGTGT	57.986	20	TTAGACAGCATATGTACTAATGATCAAA	57.076	28	203
InDel_Ca2_120	In silico	Ca2:3779083-3779484	AGTGCCTTCGAATTTTTCATACCT	58.99	24	AGTTTCGAGCTCTAAAACTTTCGA	58.713	24	273
InDel_Ca2_121	In silico	Ca2:3795847-3796248	TTCTTGCTGACCCTTGCTGA	59.526	20	CAAAAAGCGGCTATCGTGGC	60.523	20	282
InDel_Ca2_122	In silico	Ca2:3830768-3831169	TGTCATGTGTTCGTTTACAAAACA	58.061	24	CTGCCTGCCTTTAGTGGTGA	59.963	20	230
InDel_Ca2_123	Validated on agarose gel	Ca2:3857250-3857651	TGGGAAATTGTGGTGTGAGGT	59.783	21	TCTCTCTCTCTCTTTAAAATTCCATCA	57.96	27	243
InDel_Ca2_124	In silico	Ca2:3917144-3917545	CCTTTGTGGCAGGCTGATCA	60.61	20	TGATCCAATAGCCACAGGGA	58.108	20	200
InDel_Ca2_125	In silico	Ca2:3924725-3925126	ACATGGCCCCTCACTTCAAA	59.518	20	ACGATTCAAATTGTCGCCGTC	59.872	21	260
InDel_Ca2_126	In silico	Ca2:3925612-3926013	TCGATGGTATGCATGGTTTTGC	59.901	22	GAAGCAGTTGATTGTCCGGC	59.831	20	258
InDel_Ca2_127	In silico	Ca2:3963891-3964292	TGGTTCTTGGGATTGCACCA	59.813	20	AGCCACAAAACAAGCAGGGA	60.397	20	238
InDel_Ca2_128	In silico	Ca2:4217551-4217952	TTAGTAAATGACTGCATGATGATGGA	58.718	26	ATCATAAGAAAATCAAGATCACGTCT	57.045	26	200
InDel_Ca2_129	In silico	Ca2:4253049-4253450	TGCTTTTCAGGCTGATCAGTCA	60.225	22	TGCTGTAGTGCATCTCAGCC	60.108	20	273
InDel_Ca2_130	Validated on agarose gel	Ca2:4266065-4266466	TCAATGACACCGCGACTTGA	59.967	20	ACTTTGGGGTCCTGAAGCAC	60.179	20	231
InDel_Ca2_131	In silico	Ca2:4313875-4314276	CGAATTTGACAGCGAGGGTG	59.556	20	CTGCTTCTGTTGCTGCACAG	60.04	20	254
InDel_Ca2_132	In silico	Ca2:4338733-4339134	ACAACATCGAGAACTTGCCAC	59.126	21	GGCTTTTGAGGCACATGTCA	59.039	20	255
InDel_Ca2_133	In silico	Ca2:4363026-4363427	TTGTATTCTCACGAAACAACTTCTT	57.452	25	TGCAGGGTAGCTTAGGAGGA	59.662	20	266
InDel_Ca2_134	In silico	Ca2:4374521-4374922	GCGTGACAAGCAAGTGACTG	60.042	20	TGTTGTCTTCTTTGGAGCATTGAC	59.963	24	207
InDel_Ca2_135	In silico	Ca2:4396655-4397056	AAGGGGAGGAAAACGTTGCA	60.106	20	TTATGGCCACACGAGAACCG	60.391	20	283
InDel_Ca2_136	In silico	Ca2:4425454-4425855	TCAGCAGCAGAAGATGAGCA	59.388	20	TGGTGCAATCATGATCCATCT	57.412	21	200
InDel_Ca2_137	Validated on agarose gel	Ca2:4595133-4595534	ACCGGAACCAAACCCTTGTT	60.033	20	TTCTTTGTTGGGTGGGCTCA	59.74	20	244
InDel_Ca2_138	In silico	Ca2:4595160-4595561	ACCGGAACCAAACCCTTGTT	60.033	20	TTCTTTGTTGGGTGGGCTCA	59.74	20	244
InDel_Ca2_139	In silico	Ca2:4848283-4848684	TTTGGCTTGGGTGTTCAGGT	60.033	20	AGAATACTGCAAGGTCAATGTAAACT	59.057	26	299
InDel_Ca2_140	In silico	Ca2:4873839-4874240	TGTTCACAAGAAGATATGGTCAAAA	57.184	25	TCTTGTGAACAAATTAGGGGCA	58.161	22	204
InDel_Ca2_141	Validated on agarose gel	Ca2:4892594-4892995	AGTTGTACGATGACATTCTCAACA	58.462	24	TGCTCATCATCATTAATGTTGTTTCT	57.941	26	278
InDel_Ca2_142	In silico	Ca2:4893117-4893518	AGGAACTTACCACCAACATCAACT	60.141	24	CTAAGGTCAAGTGATCAATTACACGA	59.188	26	200
InDel_Ca2_143	In silico	Ca2:4893151-4893552	ACGAAGGACCATGTTTGTCTCT	59.631	22	ACTCGGTTGTAGATTGTATTTAGGT	57.821	25	229
InDel_Ca2_144	In silico	Ca2:4964782-4965183	TGCACTTCACACCTCTTTAATTTTGT	60.127	26	GACGCATGCGGATTACACAC	59.974	20	269
InDel_Ca2_145	Validated on agarose gel	Ca2:5106251-5106652	AGGCATCATCATTTCCAACAGT		22	TGCGGACTATATCGGTTAACTGA		23	241
InDel_Ca2_146	In silico	Ca2:5131388-5131789	CGTTTTCTGTTTTGTATGAGTGTTGG	59.804	26	GAGGATCAACAAAGGCAAAGCA	59.703	22	211
InDel_Ca2_147	In silico	Ca2:5217473-5217874	AGCTTTAAGTGTTGCGTACTACA	58.376	23	TGTTGTGTAGATCTCCATTATAACTTTC	57.723	28	205
InDel_Ca2_148	In silico	Ca2:5271435-5271836	GAGTGTGACTCAATGCATGAAT	57.04	22	AGGCCTAAGCTTGACCAATT	57.093	20	297
InDel_Ca2_149	In silico	Ca2:5583087-5583488	ACTGGGATTGGTTGCAAGCT	60.179	20	TCAAGTGACCAAGGCGCATA	59.677	20	239
InDel_Ca2_150	In silico	Ca2:5949071-5949472	AGTTTGGTCAATTACTTGCAAAACT	58.36	25	ATATGGCCCATGCAGGTCTC	59.597	20	202
InDel_Ca2_151	In silico	Ca2:6035448-6035849	TCAGGAAGGGATGTAAAGTTGGT	59.344	23	TGGTCACCAAATCATGTGTTGA	58.44	22	254
InDel_Ca2_152	In silico	Ca2:6154443-6154844	TTTTGCTCATCTCCCGTCCC	60.035	20	GAATGTTCTTCGTTTTGGTGTAATT	57.076	25	242
InDel_Ca2_153	In silico	Ca2:6154457-6154858	TTTTGCTCATCTCCCGTCCC	60.035	20	GAATGTTCTTCGTTTTGGTGTAATT	57.076	25	242
InDel_Ca2_154	In silico	Ca2:6459152-6459553	TGAGAGACCAAAACTGAGGACA	58.962	22	AGAGCTTAAACTATCATCCAACGA	57.778	24	223
InDel_Ca2_155	In silico	Ca2:6814469-6814870	CGGATGTCGTAGGGTGCTAG	59.689	20	GGCTTGACTCTCTAAATATCCCCA	59.652	24	202
InDel_Ca2_156	In silico	Ca2:6943833-6944234	TTTTGTCTCTCAAACTAAGGGGT	57.617	23	TCTCAATGCCTCACACTCACC	59.998	21	295
InDel_Ca2_157	In silico	Ca2:6966573-6966974	CCCATCAAAGCAGCAGGGAT	60.397	20	TACCTGCAGCTGATGAGTGC	60.108	20	277
InDel_Ca2_158	In silico	Ca2:7088442-7088843	AGAAGAATTTGTCTAGCTTTTGTTGT	57.999	26	GCCGCAAATAATCACCCACA	59.186	20	219
InDel_Ca2_159	In silico	Ca2:7351796-7352197	GCTGCAACTATGGCAGCTTT	59.471	20	CGCCTGAAAAGGTTTGTCACA	59.596	21	238
InDel_Ca2_160	In silico	Ca2:7400188-7400589	TGCACGAAGCTCTACATGCA	60.037	20	TGTGGTTCATGTATTAATTTTGTGCA	58.563	26	207
InDel_Ca2_161	In silico	Ca2:7488550-7488951	CGTGAACGGAACCATGAAAAA	57.658	21	AGGTTAGGATTGAGTGTTTGGT	57.276	22	277
InDel_Ca2_162	Validated on agarose gel	Ca2:7592133-7592534	ATGAGAAACCTCACTTCTTTGAGC	59.241	24	ACAATTGTAACACATACTTACAAACACA	58.612	28	200
InDel_Ca2_163	In silico	Ca2:7620037-7620438	CTTGGCCTTGCGTGAGTTTG	60.318	20	ACATCGCGGTCATGTGAGTT	60.037	20	216
InDel_Ca2_164	In silico	Ca2:7668146-7668547	CAAGTGCTGCACCAACACAA	59.827	20	CAGGTTCAGGAGGAGGGGTA	59.957	20	210
InDel_Ca2_165	In silico	Ca2:7777523-7777924	GGGGGTTTTCTAGCACTTTCA	58.129	21	ACATGCAAAAATAGACAACTGCA	57.801	23	248
InDel_Ca2_166	In silico	Ca2:7917530-7917931	CCGTCGGAGATCCCACAAAA	60.037	20	TGGTTTGTGACAACGATTTAGATTGT	59.961	26	233
InDel_Ca2_167	In silico	Ca2:8000903-8001304	AAACGTTAGCTTACAGAGATCAAAT	57.093	25	AGTGTCAATTATCAGTCAAATGCA	57.177	24	233
InDel_Ca2_168	In silico	Ca2:8046098-8046499	ACATGACAGGAAGGCACCTT	59.226	20	TCCGATTATGCTCAATTCGTGT	58.208	22	258
InDel_Ca2_169	In silico	Ca2:8054611-8055012	CGCTTCCAATCCAACTAGATCC	58.866	22	GGCCTGGGAATTTGGACAGA	59.96	20	206
InDel_Ca2_170	In silico	Ca2:8143248-8143649	TCTCTCTCTACCCTCTCGTTCC	59.829	22	TGGGTGCCTCTGATTCAGAA	58.639	20	263
InDel_Ca2_171	Validated on agarose gel	Ca2:8174391-8174792	AGTATCCCACATAACTGGCTTGT	59.476	23	TGTTGGAGATTATCAGCATCTTGT	58.252	24	201
InDel_Ca2_172	In silico	Ca2:8235684-8236085	TCAACTGTTTACCATAATAGTGAAGAAA	57.546	28	TGGACAGGTGAGTGACAAACA	59.443	21	299
InDel_Ca2_173	In silico	Ca2:8249142-8249543	CCCTTCACTTTCTCACATAAAGGG	59.298	24	AGCCCTGTAACTCCAGTCGA	60.252	20	243
InDel_Ca2_174	In silico	Ca2:8362714-8363115	TGCCTCTATTTTGTCTTCACCCA	59.926	23	ACCGATCCAAACACTCCCAA	59.231	20	203
InDel_Ca2_175	In silico	Ca2:8388430-8388831	TCTTTACACATGAAATGATTAAATTGCT	57.194	28	AAGTGAGTGGCGTAACTGCC	60.603	20	200
InDel_Ca2_176	In silico	Ca2:8479495-8479896	TGGGCCCTAAGAAAGAAAGCA	59.573	21	CATCGGTCCTCCACCTTTCC	60.108	20	214
InDel_Ca2_177	Validated on agarose gel	Ca2:8584016-8584417	GCTGAAAATTAGGAAATTGATTTTCTCT	57.675	28	TTAACGGGGCTGACAAACGT	60.179	20	289
InDel_Ca2_178	In silico	Ca2:8794376-8794777	TCACGTTTCTCACTCAAGATGT	57.678	22	AGGCTCAAAACATGGCTGGA	59.887	20	264
InDel_Ca2_179	In silico	Ca2:9244616-9245017	TGTCTCAGCACATTGTGTCCT	59.582	21	GGAAGTGCATCTTAGATGATAACCC	59.297	25	232
InDel_Ca2_180	In silico	Ca2:9246698-9247099	TGGAGTAACCAAAAACGTCGAC	59.134	22	TGTATACATGTATCCAATCAAATCGCA	59.341	27	202
InDel_Ca2_181	Validated on agarose gel	Ca2:9298499-9298900	TGGTAGGAAGGTTGATCTGTTCA	59.093	23	TTTTGGGAAAAATATTTGGCCCT	57.409	23	225
InDel_Ca2_182	In silico	Ca2:9498157-9498558	CGTTGGATCTCATAAAATCTTGTTGC	59.53	26	ACGTGCTTCTTGATAAATTAAGCT	57.256	24	255
InDel_Ca2_183	In silico	Ca2:9693144-9693545	TGAAGGGAGTTCACAATGGGG	59.925	21	TCTCAGGACGGATCGGTGAT	60.107	20	258
InDel_Ca2_184	In silico	Ca2:9908241-9908642	TCCTCGAGCTGTCGTGTACT	60.321	20	AGGCCAATTGAGGAATTCGACT	60.026	22	205
InDel_Ca2_185	Validated on agarose gel	Ca2:9922593-9922994	ACACTCATTGACCCACACACA		21	TTCATTGAATTTCAAAGTCCTCAGT		25	245
InDel_Ca2_186	Validated on agarose gel	Ca2:10016432-10016833	AGTTTTTGCCTTCCGTGGGA	60.106	20	TGTTTGAATGGGTTTACTTTCCCT	58.787	24	254
InDel_Ca2_187	In silico	Ca2:10123356-10123757	GGATTTGGTGCAATCATCACTCT	59.302	23	TGGTTGTGCAATTTTGATCTCCT	59.103	23	258
InDel_Ca2_188	In silico	Ca2:10128868-10129269	AATTAAGGTCCACTGCGCCA	59.962	20	AGGACCAAAACGTTACCTGGA	59.23	21	208
InDel_Ca2_189	In silico	Ca2:10158036-10158437	TGGCCGATAAAAACCCTCACA	59.926	21	ACACTAGACCTTTGTGGCGG	59.965	20	279
InDel_Ca2_190	In silico	Ca2:10163878-10164279	TAACACGAGTGGATGTGCCA	59.318	20	ACTTAGTGTAATTGAGTAGATGTGTCA	58.197	27	258
InDel_Ca2_191	In silico	Ca2:10175509-10175910	GGGGAGGAATTGTTTTCTGCC	59.449	21	AGAGCATCAGAGCATGTGTCA	59.446	21	203
InDel_Ca2_192	In silico	Ca2:10219965-10220366	CCACTGTTTCCAAAACTGCCC	60.203	21	TCGTGGGAACTTGCTACACA	59.246	20	208
InDel_Ca2_193	In silico	Ca2:10270499-10270900	GTGAGGGAGGACAGAATTTCCT	59.426	22	ACGCTTTTAACTGTTGGAATTCGA	59.726	24	244
InDel_Ca2_194	Validated on agarose gel	Ca2:10501391-10501792	GACGGTAGCATGCAGATGGT	60.179	20	GGAGACAAACAATCATGGGTGT	58.843	22	299
InDel_Ca2_195	In silico	Ca2:10625697-10626098	TCTTTGTACAGTCCGTTAAATATGCT	58.899	26	AGTGATGGCTCGACTTTGAGA	59.104	21	282
InDel_Ca2_196	In silico	Ca2:10692739-10693140	GAGTAGTGTGCGTACTGCCA	59.757	20	ATCTATTATAAATTTCGCCAACGGT	57.261	25	265
InDel_Ca2_197	Validated on agarose gel	Ca2:10801544-10801945	ACGAGGCAACAAACAAAAACA	57.695	21	ACTCATTGTATGCATGTCTGATACT	58.175	25	296
InDel_Ca2_198	In silico	Ca2:10927407-10927808	TGGTGCACTCTTAGTATCTATTTGGT	59.844	26	TGGAGGCTCTTGTTGAGGAA	58.566	20	300
InDel_Ca2_199	In silico	Ca2:10928828-10929229	GGGACCACGAATGTAATTTAGCC	59.686	23	ACCTTGTGATTTGACTAACATGTGA	58.939	25	294
InDel_Ca2_200	In silico	Ca2:10969470-10969871	ATGTCCCACTCGTGATTGCA	59.675	20	TGTCAAGAGAAGGGAATGGTCA	59.021	22	200
InDel_Ca2_201	In silico	Ca2:10979034-10979435	CACCATGAAGCCTCCAGGAG	60.107	20	GCCTAGGCTGCTGTTATGCA	60.464	20	279
InDel_Ca2_202	Validated on agarose gel	Ca2:11043926-11044327	GTCTTGACTGGCCTGAAAGC		20	TTGTTGCGTACTTTCTGATTATAATTTT		28	223
InDel_Ca2_203	In silico	Ca2:11079122-11079523	TGCTTGTAGTACGTGCATGA	57.266	20	TGGCAACTTACATGATACATGTTGA	59.057	25	292
InDel_Ca2_204	Validated on agarose gel	Ca2:11081992-11082393	TGACAGTTATGATTAATTGTCAGTGT	57.153	26	AGATTGTCTAATACTCAAACCAAACCA	59.058	27	237
InDel_Ca2_205	In silico	Ca2:11597463-11597864	TCTAGGTGCTTGCATGTCCA	59.017	20	TGTGTCATCTAATTAACACTCCATCA	58.38	26	227
InDel_Ca2_206	In silico	Ca2:11885369-11885770	TGAGGTTGTTGCTTTGACCA	57.864	20	GGAGTGTGACCCTTGAGACC	59.678	20	271
InDel_Ca2_207	In silico	Ca2:11925134-11925535	ACCTCGAACGCCACTACCTA	60.323	20	AGTGAATTATTCCACCAATCTGAAAGT	59.329	27	236
InDel_Ca2_208	In silico	Ca2:11987556-11987957	CAGCTGACGTGGTAACTGGT	59.966	20	GATTTAGCGTCGGCCCAAAG	59.623	20	232
InDel_Ca2_209	In silico	Ca2:12263520-12263921	TGGAGTCAACTTCCAGGAGG	58.648	20	TGTGTTTTTGTTGATTTTTCAATTTTCA	57.378	28	234
InDel_Ca2_210	In silico	Ca2:12482987-12483388	TGCCCAACTCTCAAGTATATTTTCT	58.279	25	TGTCTTTAAAACGTTTGTTACCAAAT	57.017	26	296
InDel_Ca2_211	In silico	Ca2:12730547-12730948	TGGTTCAGAAGACAACCAGGT	59.156	21	ACATGAAAATGAGAAAAACTAAAACCA	57.117	27	246
InDel_Ca2_212	In silico	Ca2:12805367-12805768	TGTCATGGTTGCAAATTCTTGT	57.331	22	AGCACTAAATGGGTGGAACC	57.784	20	257
InDel_Ca2_213	In silico	Ca2:12952744-12953145	TGGGAGAGAGTGAGATGAAAAAT	57.231	23	ATGTCTTAAGAAGCAACACAAACT	57.3	24	201
InDel_Ca2_214	In silico	Ca2:13329933-13330334	TGACTCATAAACTAAACCATTGGTTGG	60.04	27	TGCAGAGTTTCAAAAGTTACTTTGA	57.848	25	222
InDel_Ca2_215	Validated on agarose gel	Ca2:13496334-13496735	TGGAGAGGGGGATACTTTAAAAACA		25	TGTTGAAGGTTATTTGCATTGATAATCA		28
InDel_Ca2_216	Validated on agarose gel	Ca2:13571376-13571777	CCCATCATTTTTCCAAGACAGGG	59.804	23	ACATCATTAGGACCATCCACATCT	59.338	24	234
InDel_Ca2_217	In silico	Ca2:13984123-13984524	GCTACCCACACCCCATCAAA	59.961	20	AGTGGAGAGGAGTGGGTTGT	60.105	20	272
InDel_Ca2_218	In silico	Ca2:14105410-14105811	TCCGTACTCATGAAACTTTACACA	58.155	24	ATCCACACCGTCAAAGACCC	59.964	20	232
InDel_Ca2_219	In silico	Ca2:15154359-15154760	TCCACATATTTTCCGGTAGTTTGA	58.193	24	TCAAAAAGATTTTCGGTACACACCA	59.643	25	298
InDel_Ca2_220	In silico	Ca2:15283073-15283474	TACCACTCCGCATCTTTGGG	59.748	20	GAAACAAGGGGCGAGTCTCA	59.965	20	217
InDel_Ca2_221	In silico	Ca2:15322705-15323106	TGTCGGGTGGGATAACTCCT	59.958	20	TGCATGTATGAGGCACATTCA	57.998	21	282
InDel_Ca2_222	In silico	Ca2:15592470-15592871	AGAAACAGCCCACCGTTTCA	60.107	20	GTCGCGAACAATGTGGCAAT	60.11	20	210
InDel_Ca2_223	In silico	Ca2:15735406-15735807	CAAATGTGAATCCCGCCAGG	59.543	20	ACCATTTGCCTTACTAATTGGGA	58.058	23	236
InDel_Ca2_224	In silico	Ca2:15758748-15759149	AGTGATAGAAACAATTTCACGTATGT	57.452	26	AGAGGGAGTAGTAGAATGGTGT	57.388	22	250
InDel_Ca2_225	In silico	Ca2:15761183-15761584	TCGGTGCAAGTATTGTTCAAAGT	59.12	23	ACAAAAACATGTGTAACTAAAATTGGT	57.34	27	287
InDel_Ca2_226	In silico	Ca2:15881946-15882347	GTTGATCTGAGCCTTGGCCT	60.035	20	TGAGGTTGTGCTTAGTGCCA	59.528	20	271
InDel_Ca2_227	In silico	Ca2:15946811-15947212	ACCAGGAAAAGAAGAAGGGCA	59.501	21	TGGGTTCAATTTTGGATGACTGT	58.778	23	260
InDel_Ca2_228	In silico	Ca2:16182419-16182820	AGTTGATCCGCTGATGCACA	60.036	20	CTGTGGTAGGTCTGAAACTCGA	59.443	22	251
InDel_Ca2_229	In silico	Ca2:16290435-16290836	ACACATGCATCAATTCAAGCTT	57.469	22	TGTTCATATTTTGTTCAGATTGCGT	58.323	25	271
InDel_Ca2_230	In silico	Ca2:16365462-16365863	CTGCAGAGCAAAACAGCACA	59.617	20	TGACCGACTATTTAATGATTCGTTGAC	59.99	27	286
InDel_Ca2_231	In silico	Ca2:16412224-16412625	CGTGCCAAGCTTCCTAATGC	59.901	20	ATGGGCCACGAGGTTAAGTG	60.035	20	231
InDel_Ca2_232	In silico	Ca2:16434277-16434678	CAGCAGGCTATGGCAGAAGA	59.82	20	TGGGGTGTTACAATAGTGGTCA	59.02	22	224
InDel_Ca2_233	In silico	Ca2:16565633-16566034	CAGGATAGCTGAGCCCCTGA	60.762	20	GGAAGGATAAGCAGGGAAATCG	58.858	22	220
InDel_Ca2_234	In silico	Ca2:16681455-16681856	TCAAGCTAACCAAAAACGTTATCTGT	59.739	26	TGCTTCCTTTTATTGCTCTCTCCA	60.263	24	297
InDel_Ca2_235	In silico	Ca2:16769674-16770075	CCTCCACTGCTTTCCCTTCT	59.305	20	GGAACTTGGGTTAGAGGCAGT	59.649	21	208
InDel_Ca2_236	In silico	Ca2:17196782-17197183	CGAAGGTGAGTTCATTGCCT	58.186	20	CCAAGCATGGGGAAGTACAT	57.558	20	248
InDel_Ca2_237	In silico	Ca2:17196812-17197213	CGAAGGTGAGTTCATTGCCT	58.186	20	CCAAGCATGGGGAAGTACAT	57.558	20	248
InDel_Ca2_238	In silico	Ca2:17306581-17306982	ATTCGCCTCAACCATACCGG	60.179	20	AAGAGTCAGCGTCAACGAGG	60.039	20	251
InDel_Ca2_239	In silico	Ca2:17340900-17341301	TTAAGCACCGCACCATTCCA	60.251	20	TGTGTATGTCCTACTATACAGTTTCT	57.181	26	292
InDel_Ca2_240	In silico	Ca2:17373260-17373661	TGGGCTCGCTAGGTTGAAAA	59.601	20	GGGGTTACAAGGTGAGGACG	60.037	20	264
InDel_Ca2_241	In silico	Ca2:17378601-17379002	TGGCCTACTTAGCCTGGCTT	60.914	20	TGACTGGTTGACTAATTAAACGGT	58.387	24	294
InDel_Ca2_242	In silico	Ca2:17486471-17486872	TCTTACCGGTGGCAATCCTG	59.748	20	AACAAACTCCGAGTGTCGCT	59.896	20	201
InDel_Ca2_243	In silico	Ca2:17556185-17556586	GGTGTGGTAGATTGATGTGACG	59.07	22	AGACAACGATCGTACGTAGTTT	57.59	22	285
InDel_Ca2_244	In silico	Ca2:17556190-17556591	GGTGTGGTAGATTGATGTGACG	59.07	22	AGACAACGATCGTACGTAGTTT	57.59	22	285
InDel_Ca2_245	In silico	Ca2:17636054-17636455	GCATTCGTAAAGTCCACTTCCG	59.906	22	CCGTTTCTAATACCATTGGAGCA	58.804	23	290
InDel_Ca2_246	In silico	Ca2:17847157-17847558	GAAAGGAGGAAGCGAGGACG	60.459	20	ACTAAGAATTAAACCGAACGGAGA	57.971	24	205
InDel_Ca2_247	Validated on agarose gel	Ca2:17954717-17955118	ACATGATTTGAATTTTATCACTTCAAGT		28	CCAACAATTCAACTTCCTCCATAT		24	216
InDel_Ca2_248	Validated on agarose gel	Ca2:18044022-18044423	AGTCTTGTAGATGATTAAAGTATGAGCT		28	ATACGGGTTGGTCCAGTTCG		20
InDel_Ca2_249	In silico	Ca2:18090594-18090995	AGGGTTCGTAGTAGCGGCTA	60.107	20	AGAAAGTTAGTTCTGGTAATAGTTGGT	58.342	27	201
InDel_Ca2_250	In silico	Ca2:18159398-18159799	CGTTTTCTGGAGAAGCGACC	59.209	20	AGACATGTAATTTATCTTGGCACGT	59.12	25	295
InDel_Ca2_251	In silico	Ca2:18317377-18317778	GAATATGACCCGCGCTTTGC	60.317	20	ACCATCAATGCATCATGAGCA	58.338	21	244
InDel_Ca2_252	In silico	Ca2:18530208-18530609	ACAATTTTGTGGAGGTTGTATTGA	57.277	24	TGTTCAATTCGGTTCAGACCT	57.515	21	270
InDel_Ca2_253	In silico	Ca2:18657633-18658034	AGCACAAAGAAAGTGGGGCA	60.397	20	GAAAGTGAGTGGTACGCCGA	60.039	20	239
InDel_Ca2_254	In silico	Ca2:18713012-18713413	ATTCAGATCCCTTGCACGGC	60.749	20	GCTTCGACACTGTAGCACCT	60.038	20	246
InDel_Ca2_255	In silico	Ca2:18772749-18773150	TCACTTTCATACATGATACAAGCTCT	58.441	26	AACATGTCTCGCGTAAATTTCAT	57.454	23	298
InDel_Ca2_256	Validated on agarose gel	Ca2:18964537-18964938	TGCACCTATTTGTCTCGTTGT		21	GTAAATTTTCTCTTGTCGACGGT		23	242
InDel_Ca2_257	In silico	Ca2:19467090-19467491	CCAGGGAAGCCTCTACTCCT	60.032	20	ATCCACCGACCTCCTCATCA	60.032	20	246
InDel_Ca2_258	In silico	Ca2:19470082-19470483	ACCTTCCAAAACCCTCCAAA	57.141	20	TAGTGCATGTCGAAGGTGCG	60.736	20	212
InDel_Ca2_259	In silico	Ca2:19941874-19942275	CCTTCTCTTTTCCCTCCACACA	59.893	22	CAGAGGTTGTTCTTACTGGACCA	59.929	23	228
InDel_Ca2_260	In silico	Ca2:20322007-20322408	TGTTGTCGTGAAAACCATTAGAGT	58.88	24	TGTGCAGTCTTTCACGGACA	59.823	20	244
InDel_Ca2_261	In silico	Ca2:20620321-20620722	CGAAAATGGAGGAGGGAGGG	59.819	20	AGTGCGGTGAATCCCTTACG	60.108	20	200
InDel_Ca2_262	In silico	Ca2:20687091-20687492	GGATTGGTCGGTTGACTCGT	60.038	20	CATCCGTAGGGTACGAACCG	59.97	20	233
InDel_Ca2_263	In silico	Ca2:20728883-20729284	TTCACTCATATATATAGAGAGACACACA	57.323	28	TCGAGTGTTTTTCGTAGTCTCT	57.174	22	268
InDel_Ca2_264	In silico	Ca2:20758035-20758436	AGAGACAAACAAGAACTAGAAACACA	58.896	26	GGGCAGCTGTTGACACCTAA	60.251	20	214
InDel_Ca2_265	Validated on agarose gel	Ca2:20877171-20877572	TTGACCAATGCAGCATAGGC	58.895	20	CCAACCTTACTGTAGTACCCCA	58.824	22	262
InDel_Ca2_266	Validated on agarose gel	Ca2:20923094-20923495	GGCTTATTTCTATCCTAGAGTTGCC	59.065	25	TGAGCAATATTCTCTCTGCCCA	59.226	22	231
InDel_Ca2_267	In silico	Ca2:20989195-20989596	CACTTGCTGAAACGCTACCA	58.774	20	TGGATTGCATTAAGTATGGAGGT	57.613	23	253
InDel_Ca2_268	In silico	Ca2:21145416-21145817	TCTCTCAATTGAGTTGCGACGA	60.03	22	TGGGTTTGCGAGAAACAGAGA	59.86	21	259
InDel_Ca2_269	In silico	Ca2:21308474-21308875	GGATGAAGAAGGGGGTCACG	60.108	20	TGCCTTATGGGTGAAATGGT	57.082	20	218
InDel_Ca2_270	In silico	Ca2:21309195-21309596	TTTCGTGGATTCGGAACCGT	59.966	20	AGAAGCGACATCGTGAGCAA	60.038	20	247
InDel_Ca2_271	Validated on agarose gel	Ca2:21321934-21322335	TGGAGAAAATAAGTTTAAAGTGTTCCT	57.584	27	TCGGGATCGATTTGGATCACT	58.961	21	209
InDel_Ca2_272	In silico	Ca2:21411363-21411764	TCTGGAACAAATGTGACTTGGA	57.837	22	GCAGTTCTGGAAAACGCAGA	59.056	20	223
InDel_Ca2_273	In silico	Ca2:21445042-21445443	TGGTTGATCAATCTCTTGGGAA	57.344	22	GCGAGCGACTTAGTATGCGA	60.317	20	206
InDel_Ca2_274	In silico	Ca2:21583461-21583862	TCTCCGAGAGTTACTTTGGCA	58.755	21	CCACTTTTGCAGATAAATGGCCA	60.056	23	288
InDel_Ca2_275	In silico	Ca2:21639408-21639809	GTTCATTAGCATAACAAGTTGTTGTAAC	58.39	28	TGCACATAAACCTTTAACAAACCA	57.778	24	255
InDel_Ca2_276	In silico	Ca2:21770538-21770939	TCACACTCTTGTCAAGCACA	57.31	20	GGGAGGTATTAGTCTGCGACA	58.97	21	253
InDel_Ca2_277	In silico	Ca2:21802252-21802653	AGCTATTGAAGGATGCAGCCA	59.786	21	AGTACAAGCAACAACGTACCA	57.818	21	201
InDel_Ca2_278	Validated on agarose gel	Ca2:21882192-21882593	TGCTTAACCCTTTAGCCCAA	57.018	20	GAAAGAAGAACGAGGGGACGA	59.728	21	200
InDel_Ca2_279	In silico	Ca2:21935852-21936253	TCGACCCTCCAATTGTGTCT	58.652	20	CCATCTCATATAAGCTAGCCCACA	59.776	24	205
InDel_Ca2_280	In silico	Ca2:21994022-21994423	AGGTGTGTAGGGTTAGCGGT	60.544	20	TGAAATGTAGGAAATTAGTTGCACT	57.241	25	261
InDel_Ca2_281	In silico	Ca2:22110328-22110729	CGATGCTTGTATGTACGGCG	59.497	20	CTGCAGGAAATATGACGTGGC	59.668	21	210
InDel_Ca2_282	Validated on agarose gel	Ca2:22161865-22162266	ACGGTACCGAAATTCGCACA	60.32	20	TGTTTACAATGCACATATTGTACGA	57.634	25	245
InDel_Ca2_283	In silico	Ca2:22391316-22391717	TGGAGTTGTGAAAGTACTATGCGA	60.022	24	TGCCCTCGTCAAACTAACCA	59.24	20	222
InDel_Ca2_284	In silico	Ca2:22410327-22410728	TGTTGAGAACTCAGTGGCCA	59.163	20	TGGCCACTAAATTCACGGTGA	59.928	21	203
InDel_Ca2_285	In silico	Ca2:22420452-22420853	ACTTGTATACATTGTCGGCGT	57.759	21	AAACGGGGGATATGGCGAAA	59.744	20	211
InDel_Ca2_286	In silico	Ca2:22420731-22421132	TCGCCATATCCCCCGTTTTT	59.744	20	TGTTTGAGGCATATTTTGATATGAAGT	58.03	27	300
InDel_Ca2_287	Validated on agarose gel	Ca2:22420732-22421133	AGCGTCTACCAATTTCGCCA	60.037	20	TCATTTATACACCATGAACTATCTCTGT	58.376	28	261
InDel_Ca2_288	In silico	Ca2:22671426-22671827	TGCGTTATGGGTGAAATGGT	57.792	20	CCTTCCTTTTTCCTTTCCCTCC	58.834	22	207
InDel_Ca2_289	In silico	Ca2:22926651-22927052	TCCCAACAGGGACATCCATT	58.618	20	AGAGAGAGAGAGAGAGAGAGAAAA	57.373	24	205
InDel_Ca2_290	Validated on agarose gel	Ca2:23030677-23031078	TGCGAAAATGAGAGCTAATAGCA	58.558	23	CAGCTGATAAATTCTCTCCCTGA	57.712	23	294
InDel_Ca2_291	In silico	Ca2:23192483-23192884	TGACCGAAAAAGCCCTCACA	59.818	20	GTCCCGTCTGCCTTTGTGA	59.929	19	200
InDel_Ca2_292	In silico	Ca2:23250227-23250628	AGTCGCTGGTGATTTGGGTT	59.89	20	CGAGTCAATTACATCGCCCG	59.147	20	292
InDel_Ca2_293	In silico	Ca2:23583439-23583840	CTGAAACTCTACCGGTCGGG	59.827	20	AGTCGCCTGAAAACTGGATT	57.431	20	203
InDel_Ca2_294	In silico	Ca2:23704267-23704668	TCCATGGAGCAAGTTATCTGAAC	58.483	23	AGGACTACTCTCCCTTCCCA	58.605	20	287
InDel_Ca2_295	In silico	Ca2:23906710-23907111	TTCTTGATCCCCCAACAGGC	59.96	20	GGGGTAACAGGATGGTCTGC	60.107	20	207
InDel_Ca2_296	In silico	Ca2:23967711-23968112	ACAATGTAACACCCTAAACCCCA	59.859	23	CGGGTTGGGACTACATTTGC	59.191	20	248
InDel_Ca2_297	In silico	Ca2:24059486-24059887	CGACAGTAGAAGGACGGTGG	59.829	20	AGTTGACTAAATTATGTCTACCGGT	57.821	25	201
InDel_Ca2_298	In silico	Ca2:24151503-24151904	ACAAGGTGCTAAAGGCTGCT	59.889	20	CCACACAATTACAGCCAGCG	59.831	20	211
InDel_Ca2_299	In silico	Ca2:24361168-24361569	TGGCATTCGTCGTGGAGAAA	59.966	20	GGATTCTCTCATGTCTCTCTGGT	59.04	23	299
InDel_Ca2_300	In silico	Ca2:24557216-24557617	TGCTCTTTGCGACCCTTACT	59.315	20	TTGCATCTAGGAAATACTACGACT	57.289	24	243
InDel_Ca2_301	In silico	Ca2:24566358-24566759	CTTCGTTGCACCACTTTTATAAGT	58.003	24	TGTCATCACTTAGAAGCAAATGC	57.699	23	300
InDel_Ca2_302	In silico	Ca2:24661442-24661843	AGTGTGTGAACCCTAAACTTTATGT	58.638	25	GTCTGTCGAGACGAAAGCCA	60.039	20	243
InDel_Ca2_303	In silico	Ca2:24798655-24799056	CCAGCAGCATACATAAAGGGGA	60.159	22	TGTAATGGATGACAATGTCTTATTTTCA	58.072	28	263
InDel_Ca2_304	In silico	Ca2:24965529-24965930	TCCAAAACTACACACTCAAACCA	58.409	23	CCGCTCACTTCTAGGAATACAT	57.408	22	203
InDel_Ca2_305	In silico	Ca2:24965531-24965932	CAAAACTACACACTCAAACCATGA	57.87	24	CCGCTCACTTCTAGGAATACAT	57.408	22	201
InDel_Ca2_306	In silico	Ca2:25123023-25123424	CTGGCCAGCTTCTTGTTTGT	58.965	20	ACTACTCTTGAAAATATTTCTTCGCA	57.452	26	251
InDel_Ca2_307	In silico	Ca2:25167683-25168084	CAGTGCAGCACAACAGAACC	59.97	20	CCCTCAAGGTGGTGAATAGGT	59.084	21	244
InDel_Ca2_308	In silico	Ca2:25169651-25170052	TCGTGTCGTGTCGTGTTGAT	59.97	20	TTCCCTATCCCATGTCCTGT	57.413	20	221
InDel_Ca2_309	In silico	Ca2:25413995-25414396	TGAGAATCCCCAATGACACTTGT	59.926	23	TGAGACAAAATGAGCATCCCT	57.273	21	284
InDel_Ca2_310	In silico	Ca2:25524439-25524840	CACCCGAAACAAACCGTTCC	59.97	20	AGCGTAGTTTCTTGCGGTGA	59.967	20	216
InDel_Ca2_311	In silico	Ca2:25710128-25710529	AGGAGAATCATGGTTTTGACAGT	58.009	23	AGAAGTCTGGTATGACCTATTAGTCT	58.412	26	228
InDel_Ca2_312	In silico	Ca2:25793562-25793963	AGTTACAAATATTCCACCTGCATTT	57.519	25	AAGTAAATTGCGATTTCAGTTAATGAA	57.093	27	201
InDel_Ca2_313	In silico	Ca2:25948004-25948405	TGTTGTTGTTGTTGTTGTTGTTGT	59.13	24	TTCCTCTCTTTTCTTCATTCAAAACT	57.475	26	206
InDel_Ca2_314	In silico	Ca2:26035986-26036387	CGATAAACCCTAACTGGCATGG	59.122	22	ACCCCTCCTTATATCCCTCTGT	59.196	22	264
InDel_Ca2_315	In silico	Ca2:26090590-26090991	TGACCCAACCCATCGTATGC	60.107	20	TGGGGTAAGAAGTAGTTACGCT	58.566	22	202
InDel_Ca2_316	Validated on agarose gel	Ca2:26101534-26101935	TCTCACTACGTCAATTGATCGT	57.303	22	ACAAAACGGGTAAGGCGAGT	59.893	20	201
InDel_Ca2_317	In silico	Ca2:26799242-26799643	GGTCCAACTGGGTCCAACTAG	59.997	21	TGAAGTACTTCTTGCACTCCTTGA	59.899	24	260
InDel_Ca2_318	In silico	Ca2:27187151-27187552	AGTTGTCAGTCGAATCCTCTCT	58.573	22	CCTCTTCCGAGAAACTTGAGGT	59.7	22	300
InDel_Ca2_319	In silico	Ca2:27515529-27515930	TCACTTGTGTTAACCATCATGTGA	58.628	24	AGTTCGCTCCACTAGAGAATGA	58.643	22	264
InDel_Ca2_320	In silico	Ca2:27878556-27878957	TGACGAGAAGTTAAATAAACAAAATGAA	57.116	28	TCGTCGGCTTAAACACGTGA	59.969	20	288
InDel_Ca2_321	In silico	Ca2:27979258-27979659	ACAGCCTAAGCCTAGCCTTT	58.71	20	ACCGGGTTCGATTTCACAGA	59.317	20	227
InDel_Ca2_322	In silico	Ca2:27979261-27979662	ACAGCCTAAGCCTAGCCTTT	58.71	20	ACCGGGTTCGATTTCACAGA	59.317	20	227
InDel_Ca2_323	In silico	Ca2:28028835-28029236	TGAGGGACCAAAAATAAAAAGACAA	57.575	25	AAGCGTTCGTAATCGGTGGA	59.756	20	205
InDel_Ca2_324	In silico	Ca2:28187012-28187413	TGAGAATGGCTGAAGGGGAAG	59.717	21	TGGTTACAATAGGTCCCACGAC	59.766	22	259
InDel_Ca2_325	In silico	Ca2:28269170-28269571	ACGATACTGGTAACTTCGACTACA	59.062	24	TCATAGAGTTGTGGAGGATATAGTTT	57.216	26	207
InDel_Ca2_326	Validated on agarose gel	Ca2:28411821-28412222	TCACCTTCATCTCTTGTCTCGT	58.842	22	AGGAGTTGTTATTCCAAGGGGT	59.006	22	232
InDel_Ca2_327	In silico	Ca2:28464787-28465188	TCACTTTGGCGACGTCAAGT	60.179	20	TTGCACCGGTTTGATTGCAG	59.968	20	286
InDel_Ca2_328	In silico	Ca2:28464788-28465189	TCACTTTGGCGACGTCAAGT	60.179	20	TTGCACCGGTTTGATTGCAG	59.968	20	286
InDel_Ca2_329	In silico	Ca2:28652836-28653237	GACTTGCAGAGGAGTGGGAG	59.751	20	TCAATTCCCTCAACCACGGC	60.608	20	208
InDel_Ca2_330	In silico	Ca2:28667716-28668117	CCAACGGCTCCTGCATGATA	60.179	20	ACCACCACCTACCGCATTTT	59.888	20	221
InDel_Ca2_331	In silico	Ca2:29197023-29197424	CCTTTTCCACATTCATGCACTCA	59.744	23	AACTTAACTCAGGTGACAAATATTGA	57.082	26	296
InDel_Ca2_332	In silico	Ca2:29240656-29241057	TGAGTTCACGAGTAGATGGACC	59.247	22	TGTCCTTGTTCCCTTGCACT	59.449	20	221
InDel_Ca2_333	In silico	Ca2:29445478-29445879	CGCCCCACTCTCTGAAACTT	59.965	20	CGGTTTAGATCGGGTCTCGG	59.97	20	270
InDel_Ca2_334	Validated on agarose gel	Ca2:29800242-29800643	TGTATTCACCGGTAATGTAAAAAGT	57.017	25	TGAAGATGACCATTAACATCTATTTGA	57.096	27	201
InDel_Ca2_335	In silico	Ca2:29876585-29876986	GCTCCACAATCATTTACATACATCCA	59.737	26	TGTCTTTCTTGTGGCTCGCT	59.893	20	237
InDel_Ca2_336	In silico	Ca2:29893898-29894299	TGAGCAATGCTAAAGTTGCGA	58.85	21	TGAAACTTTCGAAACACGCTT	57.249	21	282
InDel_Ca2_337	In silico	Ca2:29969352-29969753	TGAGTCAAAGCAAACAACTTGT	57.218	22	ACAGGAAGTTTCAGGATGAATGA	57.753	23	211
InDel_Ca2_338	In silico	Ca2:30092509-30092910	TGTTTATGCACATACCAATGAACT	57.167	24	TTTGAGAATCGGTTGTAGATTAATAAGT	57.45	28	290
InDel_Ca2_339	In silico	Ca2:30352231-30352632	TGTTGTCCTAGACGATTTGCA	57.605	21	ACAGAAATGGGTTCGAGATGA	57.019	21	202
InDel_Ca2_340	Validated on agarose gel	Ca2:30359157-30359558	ACTCGATGGGGGAAAATCCA	58.705	20	TCTCCTTCATCTTCAACCAAAACA	58.555	24	256
InDel_Ca2_341	In silico	Ca2:30419338-30419739	TCTCGAGAGATGACTAATGAGAGT	58.076	24	CACTTAACACATATCACACGCACA	59.848	24	226
InDel_Ca2_342	In silico	Ca2:30492581-30492982	AATGCAGTTGTCTATTGATCATTGT	57.599	25	ACATCGACTCAATCCAAAATACGT	58.824	24	234
InDel_Ca2_343	In silico	Ca2:30568412-30568813	ACCATTGCAGCCCTTCTTCA	59.887	20	GTGCCCGCCGAAAGTATAGA	59.896	20	213
InDel_Ca2_344	In silico	Ca2:30578050-30578451	CAAAACTGTTACGTTTGCAGCC	59.466	22	TGCTCTTGGAGTAACAGTTTTGC	59.685	23	200
InDel_Ca2_345	In silico	Ca2:30583092-30583493	TCTCGGTCCACCTTGTCTCT	59.887	20	ACATTCAACGAGCCAAGGTCT	59.928	21	232
InDel_Ca2_346	In silico	Ca2:30588369-30588770	TGTGGGGAGAGGATTGTCTC	58.427	20	GGATCCTCTGCTGCACTCTT	59.459	20	285
InDel_Ca2_347	In silico	Ca2:30589230-30589631	TCTAATTCAGACCAGAACCAGACT	58.913	24	TGGCATGTCTTCCAATACCTT	57.262	21	243
InDel_Ca2_348	In silico	Ca2:30615699-30616100	ACACCAGTCTTACGCACAGG	59.966	20	GCACTTGTTTCGTGTCAAGGT	59.6	21	217
InDel_Ca2_349	In silico	Ca2:30617657-30618058	TGTGAAGTAGTAGTTGATTTGTGCT	58.712	25	TGTGTAGATCAATTCCAGATCGACT	59.639	25	252
InDel_Ca2_350	In silico	Ca2:30621762-30622163	TTTCCGATCATGATAACAAAGTTGGT	59.567	26	TTCAGAACTACAAGCTGTGTTGC	59.688	23	200
InDel_Ca2_351	In silico	Ca2:30644474-30644875	TAGAGGTAGAGGGTTGCCTTGT	60.226	22	ATGATTGACTTTAAGGTCGGCA	58.05	22	200
InDel_Ca2_352	In silico	Ca2:30647537-30647938	GACCCACAGGCCCATCTAAG	59.819	20	GGGACCCAATAAGTAAATTTAGAAGT	57.181	26	300
InDel_Ca2_353	In silico	Ca2:30668164-30668565	TGGCACAACTCAAGGTACGA	59.246	20	AGAACACCCCCATTTTATTTATTTTTCA	58.631	28	251
InDel_Ca2_354	In silico	Ca2:30685394-30685795	AAGGGGTGTAACTGGCAAAA	57.537	20	GCCTTGCAATCACTTAGTTGGG	60.095	22	252
InDel_Ca2_355	In silico	Ca2:30709558-30709959	ACCTCAATACAACCACACTCTCA	59.354	23	ACCAACAATTCGGACCTGTCA	59.858	21	227
InDel_Ca2_356	In silico	Ca2:30710585-30710986	ACAAGACACCGCAACATTGAG	59.396	21	CGCCACATGCAGTATTAAGAACT	59.377	23	201
InDel_Ca2_357	Validated on agarose gel	Ca2:30730146-30730547	GGTTACTCATTTGGGTTAGTGCA	58.924	23	TGGATGATTATCCACTTAAGAAAGTAAA	57.155	28	232
InDel_Ca2_358	In silico	Ca2:30735853-30736254	AGCAATTTCCAATTCCACACTCT	58.845	23	TCCCCGACAATCTATGAAGCTC	59.634	22	283
InDel_Ca2_359	In silico	Ca2:30744472-30744873	TGATTTTTATTGAACGTTAGTGTGCA	58.582	26	TTGATAGATTTGACGTGTAATATGCT	57.113	26	211
InDel_Ca2_360	In silico	Ca2:30782934-30783335	AATGCAGTCAAATTTGTGGTGA	57.331	22	CGTTAATAATAATGATAGTTGCACTTCC	57.513	28	261
InDel_Ca2_361	In silico	Ca2:30845748-30846149	TCCACCTGGATCTGAGTGTGA	60.203	21	TGTGCCTTAGTCCTTTTGTGT	57.709	21	209
InDel_Ca2_362	In silico	Ca2:30864011-30864412	CACCGCACGACAAACCAAAA	60.179	20	TTTAAAACCTATTATCCGCTCTTTGA	57.204	26	231
InDel_Ca2_363	In silico	Ca2:30868918-30869319	TGCCCCCAATATCAATGCCT	59.438	20	CCGAATTTAGGGGATCCAGGT	59.225	21	266
InDel_Ca2_364	In silico	Ca2:30916238-30916639	AATACCGGATTGTGAGGTGAGG	59.829	22	AAAGGTGCACGGTTATGTTTGG	59.965	22	200
InDel_Ca2_365	In silico	Ca2:30933090-30933491	CGACGGTGTCAGGTGGTTTA	59.968	20	CAACCAACCAGTTCGCGTAG	59.489	20	248
InDel_Ca2_366	In silico	Ca2:30949060-30949461	GCTGAGAAGCTGGTATGTCA	57.32	20	TGAACTGAATAAGTGACGGCCA	59.962	22	255
InDel_Ca2_367	In silico	Ca2:30988721-30989122	ACGATTATTGAAGATATATACATGAGCA	57.033	28	AGGGTTCGGGTGTTTTCTTCA	59.787	21	296
InDel_Ca2_368	In silico	Ca2:31044027-31044428	CGGAACCCTCCACATCCATC	60.179	20	AGATTCTTAGCAGTTCAATGGACA	58.191	24	267
InDel_Ca2_369	In silico	Ca2:31071166-31071567	GGCGGTTTCATTTTCTTCTCGT	59.774	22	ATTGGTTGAGCGGGTAGACG	60.108	20	277
InDel_Ca2_370	In silico	Ca2:31118168-31118569	ACTACCCCAAATCAATTATAACACGT	58.886	26	TCAGCTGATCACTCTAATCACAT	57.134	23	227
InDel_Ca2_371	In silico	Ca2:31152914-31153315	AGCCAATTGTCTGTGGAACA	57.637	20	AGGCCAGACCATAGGTTCCT	59.955	20	240
InDel_Ca2_372	In silico	Ca2:31257128-31257529	ACAAGATGGCAAGAGGGTGG	59.961	20	CGGCACCGCAACTAATAGTC	59.072	20	200
InDel_Ca2_373	In silico	Ca2:31288005-31288406	TGTAAACTCTGCCACATCATCT	57.442	22	CCTCGATGCTCTTTTTAGTGCA	58.997	22	225
InDel_Ca2_374	In silico	Ca2:31330481-31330882	AGTGTAATGCATCAACTCGTGT	58.336	22	ACGATACAACACCGCAATTGT	58.852	21	267
InDel_Ca2_375	In silico	Ca2:31445861-31446262	TCGTTATCGAATATGGAACGACT	57.572	23	GTCCGTCAGAGGCCTATGTC	59.614	20	292
InDel_Ca2_376	In silico	Ca2:31603717-31604118	ATCGGCGTTTCGAAGGCTAT	59.896	20	GCATGTGCAGCAGATGATGG	59.969	20	219
InDel_Ca2_377	In silico	Ca2:31625747-31626148	TGATGAAGTGTCAAATCGAGTTAGT	58.544	25	GGGGGAGAAATAGGGTGGGA	60.328	20	295
InDel_Ca2_378	In silico	Ca2:31675092-31675493	ACTCTGTGCGGCAACCTATC	60.108	20	AGGGACATGTTTGTTTGTTGGT	58.896	22	238
InDel_Ca2_379	Validated on agarose gel	Ca2:31679804-31680205	ACAACCAAGGTGTAACGCCC	60.82	20	TCTAACAACTGGAATATTAGTTTTGCA	57.709	27	247
InDel_Ca2_380	In silico	Ca2:31685328-31685729	AGCTTTCGATCCAACAAATGATT	57.35	23	TCCGATAGTGTTTATTGAATTAGCGT	59.018	26	239
InDel_Ca2_381	In silico	Ca2:31789754-31790155	TGGTGGCTCTTGGATCAAGT	58.933	20	TCTACATCTGATGCTGGGAGT	57.962	21	268
InDel_Ca2_382	In silico	Ca2:31824377-31824778	AAAGTGGGGCATGGAAATGC	59.385	20	TCACCGATCCTTGCATTGCA	60.322	20	263
InDel_Ca2_383	In silico	Ca2:31865039-31865440	ACATGTCAACTTGTCACCACA	58.002	21	TGACTCAATGTTCCTTTCAGGGT	59.862	23	232
InDel_Ca2_384	Validated on agarose gel	Ca2:31871585-31871986	ACCACTTTAGCACGTTCACCA		21	TGTGAAAGAGTAATCTTGTAGAAAATGA		28	260
InDel_Ca2_385	In silico	Ca2:31880769-31881170	CCTCTCTAAAGAGTGGCAGAGT	58.904	22	AGAGAAGCTCCCCATCCAAA	58.326	20	295
InDel_Ca2_386	In silico	Ca2:31882610-31883011	GAATAGGAGCCGGACTTGCT	59.534	20	AGTGGCATGAAAGAAGAGGAA	57.204	21	202
InDel_Ca2_387	In silico	Ca2:31892530-31892931	TGTTATCTTTCTTTATCGAGGGAATGT	58.735	27	TGCAACCACTTAATTAAACTCACA	57.299	24	265
InDel_Ca2_388	In silico	Ca2:31916421-31916822	TCCCTAACTGATATGCCCTCCA	60.09	22	GGGCTGGTATTTTGTCTTTTGCA	60.244	23	209
InDel_Ca2_389	In silico	Ca2:31926219-31926620	AACACACCATTTTCCGCTCT	58.019	20	ACAAGCTCACAGATTCTACCAA	57.376	22	239
InDel_Ca2_390	In silico	Ca2:32015592-32015993	AGCTGGCATGTGAAGTCTTT	57.717	20	ACGACTCGAGTTGCTTGACT	59.331	20	277
InDel_Ca2_391	In silico	Ca2:32057709-32058110	TTCTTTAGCTACACACCTCCAA	57.033	22	AGCATTCATCAATTGGGGCT	57.83	20	202
InDel_Ca2_392	In silico	Ca2:32086373-32086774	CAAAGAACCGAACCGAACCG	59.766	20	AACTGCCGAACCGAACTGAA	60.179	20	300
InDel_Ca2_393	In silico	Ca2:32104956-32105357	TCGGGTGGATGGACTAAAAGA	58.457	21	GCCGTCTGGGTTTGTCGTAT	60.391	20	238
InDel_Ca2_394	In silico	Ca2:32110772-32111173	AGGCCAAGTGGAAGATGCAT	59.666	20	GGGCATTTTGACACTAACATTGGA	60.022	24	259
InDel_Ca2_395	In silico	Ca2:32132282-32132683	GAGGGTCTAGCACGCCATTT	60.108	20	AGGATTTGCTATCGTACGACTCA	59.369	23	295
InDel_Ca2_396	In silico	Ca2:32145362-32145763	TTTGCTAAGGTGCTAGGTATCCA	59.222	23	AAGAAATTAAGGTTGAACTAGACCAA	57.01	26	200
InDel_Ca2_397	In silico	Ca2:32208525-32208926	ACAAATTGTCATCCACATCAGCA	59.172	23	AGTCTGTACTTAAGCACTACGAACA	59.76	25	214
InDel_Ca2_398	In silico	Ca2:32211617-32212018	TCTTGTGAGAATTTAAATACAACGAGT	57.732	27	TTCTAAGTGTTGAAAATGATTCTTTTGA	57.04	28	294
InDel_Ca2_399	In silico	Ca2:32227900-32228301	ATTTGATTGCGCAACGAGGG	59.829	20	TCTGTTTTGTTGCAGGCATGA	58.97	21	203
InDel_Ca2_400	In silico	Ca2:32251797-32252198	GTGGGAAGTAGGTTCGCCAA	59.964	20	CAACAACCACCTAGGACGCT	59.965	20	299
InDel_Ca2_401	In silico	Ca2:32273095-32273496	GGGTCAAACGACGATCCCTT	60.037	20	TGAGCTGATTGAAGGTCCAGT	59.019	21	270
InDel_Ca2_402	In silico	Ca2:32295573-32295974	AGCATAGTCGGTTATACGCGA	59.124	21	AGAGGCAAATGCTGATGATGA	57.708	21	203
InDel_Ca2_403	In silico	Ca2:32314096-32314497	TCGTCACAGCATCTTGATCAA	57.682	21	TCTCGCAGTTTGATCTTTCTGC	59.261	22	287
InDel_Ca2_404	In silico	Ca2:32318402-32318803	TTCAAACCCCCATTCCTTGT	57.215	20	AGGATTAAACAACCAACAATAAAAAGAA	57.227	28	225
InDel_Ca2_405	In silico	Ca2:32326100-32326501	CACATTGGGGAGCCTCACAT	60.034	20	ACACATCCCAAAAGACTAGTCCA	59.349	23	220
InDel_Ca2_406	In silico	Ca2:32332922-32333323	AGCATAACCAATGTCACTTTGG	57.211	22	TCCATAACTATGTAGCATCACAGT	57.269	24	240
InDel_Ca2_407	In silico	Ca2:32340627-32341028	TCACAGCTTAAAAACCAATAATCAATT	57.005	27	ACGGTAAGTATATGTGACGACAT	57.237	23	264
InDel_Ca2_408	In silico	Ca2:32392298-32392699	TGGTTTAAAATGTATGCAAACGACA	58.496	25	GGTTACCAATCGAGCCACCA	60.036	20	261
InDel_Ca2_409	In silico	Ca2:32411955-32412356	CCTGGTGAGCCTAGCTTCTG	59.822	20	GGCCATATGCATGCTGTTGT	59.252	20	299
InDel_Ca2_410	In silico	Ca2:32478185-32478586	AGATCATATAACGAGTGTGTAAGTGT	58.003	26	AAGTATGAGGATCTAAAGAGCAATTCA	58.511	27	200
InDel_Ca2_411	In silico	Ca2:32486113-32486514	GGCCTTGTCTATGCTGTCGT	60.108	20	ACATCAGGCCAGAATGCTCC	60.107	20	273
InDel_Ca2_412	In silico	Ca2:32501174-32501575	GACATGCACGCATTAGCACA	59.553	20	TGAATGCAGCTTGAAGATGGAG	58.985	22	215
InDel_Ca2_413	In silico	Ca2:32549637-32550038	TCATCCTCAACCCAAACCCT	58.544	20	CAACCACTTGTTAAAGGCGCT	59.663	21	240
InDel_Ca2_414	In silico	Ca2:32551688-32552089	TGACATGTCAGACTCGGACT	58.089	20	ACGATTGTCACGGTTATAGCA	57.486	21	206
InDel_Ca2_415	Validated on agarose gel	Ca2:32800198-32800599	TGTTTGATGTGATATTAAGCAACTCGT	59.881	27	AAGATGATTGCCAAATGGGATCT	58.446	23	274
InDel_Ca2_416	In silico	Ca2:33006057-33006458	ACCTCAATCAGCGAGTTCCG	60.109	20	TGTCTATTAGTTGTGTTTTTCGGCT	59.239	25	266
InDel_Ca2_417	In silico	Ca2:33028324-33028725	AGTTCAAGTGTGCGAAAACAA	57.159	21	GTCCATAAATGGTACGTGTATGTGA	58.956	25	267
InDel_Ca2_418	In silico	Ca2:33061852-33062253	AACCTACCGCCCTTCACAAG	59.964	20	GCGCCATTGTTGTGAAGTGT	59.969	20	276
InDel_Ca2_419	In silico	Ca2:33243335-33243736	CGGTCAGAGTTTTTATATTTTCCATCG	59.149	27	GTTTGCATTGCATACCAAACGT	58.944	22	293
InDel_Ca2_420	In silico	Ca2:33349955-33350356	AGGGAAGGTTGCGAACGTAG	60.038	20	CCAAAGCCCAACCCAACATG	59.965	20	205
InDel_Ca2_421	In silico	Ca2:33463041-33463442	GGGCATTGAGAACTTCATTTTGC	59.319	23	CAGGCCATAAGTAGGCCAGG	59.891	20	247
InDel_Ca2_422	Validated on agarose gel	Ca2:33483981-33484382	AAGCTTCACAACCTATTTTGTCTAGT	59.001	26	AGCTGGAATAGTAAATAAGTCACTTTGT	59.17	28	200
InDel_Ca2_423	In silico	Ca2:33519613-33520014	AAAAGCACTAGACAAAATTCACCT	57.285	24	TGTCTTTAACCAGCAAAATTTGTTAGG	59.291	27	210
InDel_Ca2_424	In silico	Ca2:33597919-33598320	TCACTAAGGCTGCAAACGGT	59.892	20	AGAGGCTGTGCGCATATACC	59.966	20	237
InDel_Ca2_425	In silico	Ca2:33603419-33603820	TGGTTTTCCATTCAGGTAATTTGA	57.014	24	TGAGAGAAGAGGGAAGGAGGG	59.992	21	271
InDel_Ca2_426	In silico	Ca2:33682018-33682419	TTTGTTGGTGGCACCTACGT	60.107	20	TGGTAAATTTATACAGAAACGTGGT	57.017	25	230
InDel_Ca2_427	In silico	Ca2:33747752-33748153	TGCAGAGAGGTTGAGAAAAGT	57.154	21	TCGAACTCAAGGTTTCATGTTTACA	59.182	25	230
InDel_Ca2_428	In silico	Ca2:33760347-33760748	TTCGGCTCCTTTGGTTCCTC	59.964	20	TCATTCCGATCTGCCACGAC	60.179	20	213
InDel_Ca2_429	In silico	Ca2:34113783-34114184	GTTGTGGTGGTGTGTGAAGC	59.899	20	TCGAGATATCAACACGTCCTGA	58.724	22	260
InDel_Ca2_430	In silico	Ca2:34157885-34158286	ACGTTTGCTCTAGGAACCATT	57.581	21	TCCTTTTGCCATCCTCTGCA	59.595	20	267
InDel_Ca2_431	In silico	Ca2:34172982-34173383	ACGGCGTATTTGTTGAAACCT	58.776	21	ACAGCTCACATAAAGTCCAATTTCA	59.23	25	289
InDel_Ca2_432	Validated on agarose gel	Ca2:34357532-34357933	AGTTGAAGGAGTGCATGAGGA	59.019	21	TGCCGCAAGAATAATCGCTT	58.621	20	281
InDel_Ca2_433	In silico	Ca2:34591939-34592340	TCATTGTGATGTGAAACAAGTTTTTGA	59.183	27	TCCCAACCAAATGCACGGTA	59.889	20	264
InDel_Ca2_434	Validated on agarose gel	Ca2:34641990-34642391	TTTGTATTTTTGAGATTTGCCTTTGA		26	GGAAGTATAACGCTGCCGGA		20
InDel_Ca2_435	In silico	Ca2:34683503-34683904	TTGAGTTCCGTCACTTGGTT	57.297	20	AGTCAAAGTTTAGTAAGGGTTAAAAGCA	59.695	28	281
InDel_Ca2_436	Validated on agarose gel	Ca2:34747433-34747834	TTCATCCTCTCCGGCGAGTA	60.107	20	CCACACCTCGTACCATGGTT	59.676	20	239
InDel_Ca2_437	In silico	Ca2:34956782-34957183	AGGTGGCTAGCAAATGGTCC	60.034	20	ATGCGCTCGATAACCCCAAA	60.107	20	233
InDel_Ca2_438	In silico	Ca2:35075270-35075671	TGCAGCTATTTTGGAGTCTAGCA	60.055	23	GTCAAGTGTCACGACCCGAA	60.249	20	298
InDel_Ca2_439	In silico	Ca2:35166589-35166990	TCAAAACATTAGTCATATGGATGAAGA	57.096	27	TGGCAGTGGTCATGGTAAAGA	59.298	21	296
InDel_Ca2_440	In silico	Ca2:35202564-35202965	AATAAGCAATTATTTTAGTATGGAGGGA	57.245	28	ACTTTTTAACATTTTGGAACATGTTGT	57.775	27	240
InDel_Ca2_441	In silico	Ca2:35221196-35221597	AGTGTCAGTTTTCAGGACGAA	57.463	21	GAACTGTTGGCGGATGATGC	59.901	20	263
InDel_Ca2_442	In silico	Ca2:35263279-35263680	TGGGTTGGGAGACAATTTAGAA	57.267	22	TCGTACAATAATAATGTAACTCCCACT	58.302	27	207
InDel_Ca2_443	In silico	Ca2:35273870-35274271	TCGCGGGTTGCTGAAAATTG	60.04	20	AGGCAGGGAGGAAACGTTTT	59.815	20	248
InDel_Ca2_444	In silico	Ca2:35313213-35313614	CTGTCAATTGAGCTGCGACG	59.906	20	AGGAGGAAGAACGCGAATGG	60.108	20	280
InDel_Ca2_445	In silico	Ca2:35321444-35321845	GAGAAGAAGAGCTGCACAGGA	59.725	21	AGCAGCAGTGTCCTTGTTGT	60.107	20	218
InDel_Ca2_446	Validated on agarose gel	Ca2:35324576-35324977	ACCAAATCCACTCCTCTATCACAC	60.081	24	CGTGTTTGATCGCGGTAGTG	59.634	20	289
InDel_Ca2_447	In silico	Ca2:35478664-35479065	AAGCGGAAGAGAGGCGAAAA	59.965	20	CGAACCAGTTGGAGTGTGGA	59.894	20	266
InDel_Ca2_448	In silico	Ca2:35562407-35562808	AGGATCTTGAGGTCCATTGCG	60.134	21	TCTTCTATGTTTCCTCTTCTCCCT	58.405	24	200
InDel_Ca2_449	In silico	Ca2:35563392-35563793	CAAGACGAATTACGCAGCCG	59.975	20	TGGGGAGTAAAGATTATCACCAACT	59.509	25	244
InDel_Ca2_450	In silico	Ca2:35566871-35567272	ACTGGTTATGAGACTTAAAAAGAGAAA	57.153	27	AGAAATGACAGATGTAGGAGAGACA	59.045	25	243
InDel_Ca2_451	In silico	Ca2:35569225-35569626	AACATCATCACGCTGTTTTCAA	57.433	22	TCAAATTCGTAACGCAAATCTTCA	58.008	24	256
InDel_Ca2_452	In silico	Ca2:35600934-35601335	TGATGCTACTGTAGGCCTTTGT	59.428	22	GCCAAAAGGCTCGTTAACCA	59.044	20	247
InDel_Ca2_453	In silico	Ca2:35609021-35609422	ACTCAGAATGTGTGTTGATAATTCA	57.016	25	AATTTCTCTTTATTGAAGTTCGGAGA	57.152	26	200
InDel_Ca2_454	In silico	Ca2:35611686-35612087	ACACCGAACGAGCTTCTGAG	60.039	20	TGTCTCAGTCAGCTGCACTT	59.245	20	239
InDel_Ca2_455	In silico	Ca2:35628253-35628654	AGAATGGAGAAGGATTGAAATTCAAA	57.573	26	GCTCAAGAGTAGAAAATAAAGAACGC	59.043	26	247
InDel_Ca2_456	In silico	Ca2:35629504-35629905	AGGTTCAACACTTGCCGTTT	58.53	20	TGTAATGCTCTCATTCTGTATTGTCT	58.441	26	272
InDel_Ca2_457	In silico	Ca2:35675553-35675954	TACAGGGGAGTTCTACCGCA	59.96	20	TGTAGAGGTGGAGTTGGGCT	60.179	20	255
InDel_Ca2_458	In silico	Ca2:35680383-35680784	TCCGATCATGTTTTTAGAAATCCATGA	59.444	27	TGGTTGGATTCACTGTGGGG	59.888	20	237
InDel_Ca2_459	Validated on agarose gel	Ca2:35705790-35706191	TGAATCTGAAAACTTCCACAACCA	59.047	24	CCCACAATTATGATGTCCCTACCT	59.895	24	232
InDel_Ca2_460	In silico	Ca2:35707294-35707695	GGTCTGTGAACAAACTGAGGC	59.396	21	GGGTGGGCAAAGTTTGAACT	58.88	20	261
InDel_Ca2_461	In silico	Ca2:35714249-35714650	TGGTTTATGGCCGCTACAGT	59.384	20	CGGCGTCGTCTATGTATCAGT	59.737	21	228
InDel_Ca2_462	In silico	Ca2:35714904-35715305	CCGACTACAGAACCGTTGGA	59.4	20	TCCCATCACAAACCATATGGCA	60.025	22	273
InDel_Ca2_463	In silico	Ca2:35768291-35768692	TGACTGAGGTTTCAAGTTCCACA	60.055	23	TGTTAGTTAGTACTTTGGTTTGGAGT	58.433	26	230
InDel_Ca2_464	In silico	Ca2:35768736-35769137	GTGGTTTGCAAGTTGGAACCA	59.794	21	ACAGACTGGCTCAGGGAAGA	60.179	20	247
InDel_Ca2_465	In silico	Ca2:35771700-35772101	TGCTTCATAGTCCAATATACCTTACTCT	59.532	28	ACCTTCGAAGCTTCTGATTTGG	58.923	22	299
InDel_Ca2_466	In silico	Ca2:35832392-35832793	GGAGTGTCTCAGGTGTGTCA	58.959	20	ATTCTCCACATCAGGACATCC	57.147	21	201
InDel_Ca2_467	In silico	Ca2:35872998-35873399	TGGTACATAACGTGAATGATTTGCA	59.587	25	TTATCCTAGTTTCACTTGACGGA	57.012	23	254
InDel_Ca2_468	In silico	Ca2:35891208-35891609	GACTCAATCGAGCATCGCAT	58.504	20	TGTGGTAGGTTACTTGCACCA	59.231	21	220
InDel_Ca2_469	In silico	Ca2:35930065-35930466	TGTCTAGTCAATCAACTTACAATATGTT	57.394	28	ACCAACCACTTCTTTGTATGTCA	58.212	23	282
InDel_Ca2_470	In silico	Ca2:35935623-35936024	AGTCCCATTTGTAAAAAGAATGTCGT	59.735	26	TCTCTCACTTCCATAACGAATGA	57.085	23	250
InDel_Ca2_471	In silico	Ca2:35940856-35941257	ACAAGTTGAGAAGGTTGACCA	57.355	21	GACTTAAGTCGTAGATTATGTTTATGGT	57.58	28	219
InDel_Ca2_472	In silico	Ca2:35945016-35945417	ACAAGTTCGCACGAGGACAT	59.966	20	GGCCTGAAATATGCCGAGGT	60.179	20	242
InDel_Ca2_473	In silico	Ca2:35955652-35956053	TCGTGTGTAAATACTTGAAAGAACA	57.226	25	TGCACCGTTTAAATTTCAATCCA	57.798	23	272
InDel_Ca2_474	In silico	Ca2:35995133-35995534	TCGCCCATCAATTCACTCCA	59.382	20	TGGAAAGAGAAAACACATATGAAGTCT	59.061	27	238
InDel_Ca2_475	In silico	Ca2:36004048-36004449	GGGTAGGGACTTCTTTTGCGA	59.997	21	ACAATAAGAAGTGATAGACTATGGAAGT	58.107	28	255
InDel_Ca2_476	In silico	Ca2:36025939-36026340	CGAAGTCCTCGCAACTTTGT	58.782	20	CGCCACTGGAGTTACCGATT	60.108	20	216
InDel_Ca2_477	In silico	Ca2:36067504-36067905	ACAATTGGCCGAACTCCGTA	59.678	20	TGCAAAGACCTGTGATTGCA	58.31	20	236
InDel_Ca2_478	In silico	Ca2:36076756-36077157	TCACGTGACACTTCATTGATTGA	58.624	23	ACACAATTGTCAAGCATAACACT	57.227	23	228
InDel_Ca2_479	In silico	Ca2:36080806-36081207	CCAAACAATCCATGATGGTGTGA	59.489	23	TGTGTGCACAAGCGATTTTGT	59.866	21	233
InDel_Ca2_480	In silico	Ca2:36114351-36114752	TCCTATTTGAAAGGAAACAAACTTCCA	59.657	27	ACCCACATTGTCTGTTGTCTATGT	60.202	24	262
InDel_Ca2_481	In silico	Ca2:36293440-36293841	TTCAGATCCAGCTCCCATCA	58.116	20	TGTAACTTTATTTGTTGTCTGATGTGT	58.101	27	270
InDel_Ca2_482	In silico	Ca2:36522940-36523341	CAGATGCAGAACCAGCACAAG	59.801	21	TTGCTTGCTCGATCTTGGAA	57.817	20	201
InDel_Ca2_483	In silico	Ca2:36550716-36551117	TGAAACCAATAACGTTCTTGGGT	58.791	23	TCCCATATGTGTGTGTGTCTGT	59.363	22	209
InDel_Ca3_1	In silico	Ca3:77243-77644	AAGCCTGCTTTTGGTTTTCAA	57.374	21	ATCAGACAGTTGATGTGTTTGGT	58.536	23	200
InDel_Ca3_2	In silico	Ca3:77248-77649	GACCAAACACATCAACTGTCTGA	59.123	23	ACAAATCTGGAACCAACTAGCT	57.627	22	202
InDel_Ca3_3	In silico	Ca3:108916-109317	TCAGTTCCATGCTCTGGTTGT	59.579	21	CCATGCTTCCGCCAACAATT	59.753	20	281
InDel_Ca3_4	In silico	Ca3:161671-162072	ACCACAATGGGGTTGGATACA	59.286	21	TGCTCGGACTTTTCTGCTGT	59.893	20	239
InDel_Ca3_5	In silico	Ca3:248758-249159	ACTTCGTGCTCTTGGATCCC	59.749	20	CACCCTCAGTATGCCAGTCG	60.179	20	257
InDel_Ca3_6	In silico	Ca3:292992-293393	AGCAAAAATCTGAAGCAATCCTT	57.521	23	ACTCTAATTAGACACATTAACGTAAGAC	57.541	28	284
InDel_Ca3_7	In silico	Ca3:293232-293633	GTCTTACGTTAATGTGTCTAATTAGAGT	57.541	28	ACACGATAGGTAAAGAAAAGTCGT	58.223	24	230
InDel_Ca3_8	In silico	Ca3:298973-299374	ACAAGTTTGTGGGATATGAAATTTTCA	58.572	27	ACTCTTCCATCCATTTCTATTTTCAA	57.116	26	248
InDel_Ca3_9	In silico	Ca3:326430-326831	AAAAAGTCAACAAAGGCAGTGA	57.2	22	GAGTTATTTTTCAGGATTATACAGGAGC	58.514	28	200
InDel_Ca3_10	In silico	Ca3:327398-327799	TGAGGTGAGTTGATGAGAGGT	58.105	21	TCGATCACACTCTAGTTAGTCACA	58.757	24	289
InDel_Ca3_11	In silico	Ca3:344630-345031	AGCCGATGGTTTGACGTGAT	60.036	20	AAACCCGTTCACCGTTTTGT	58.824	20	249
InDel_Ca3_12	In silico	Ca3:352875-353276	AGCGCTCTTTTTACAACGCT	58.773	20	AGCGTGAAAGAAGCGCTGTA	60.32	20	226
InDel_Ca3_13	In silico	Ca3:454288-454689	TGCTCACACACTTGAAACGT	58.267	20	AGTTTGCGTTTCAATCCCTCA	58.418	21	219
InDel_Ca3_14	In silico	Ca3:466757-467158	ACCTGGTAAATGGCGTAACCT	59.368	21	TGAATGCAGTGTTACACAAATGA	57.236	23	205
InDel_Ca3_15	In silico	Ca3:546427-546828	TCTCAAGAGTTGTTTTCTTTCACCA	59.057	25	ACTGGCGAATCTCCTTCAAGA	59.097	21	269
InDel_Ca3_16	In silico	Ca3:549282-549683	TCATTCACTAACTTTGACGTCGT	58.386	23	TGCGAAAGTTATTTTGAGGGGA	58.243	22	241
InDel_Ca3_17	Validated on agarose gel	Ca3:630271-630672	GCCACTTAATCACAAAAATAACAACCA		27	TCGTTGAACCTCAAAGCAATCA		22
InDel_Ca3_18	In silico	Ca3:681915-682316	GGAATTTCCGCACCCTCCTC	60.748	20	ATGGGCCACAGTGTTAGTGG	59.962	20	206
InDel_Ca3_19	In silico	Ca3:687736-688137	AGCCTTACAAAATTTGTTGTTATTGAGA	58.863	28	TGGGTCATCCGTGTATCACAC	59.794	21	247
InDel_Ca3_20	In silico	Ca3:693757-694158	TCCTTCACTATATGAAACTAGAACCT	57.16	26	GCACCGTTTACACATGTACGA	58.94	21	288
InDel_Ca3_21	In silico	Ca3:702474-702875	AGGAACTTTCAATTCTGTCAGAAAT	57.17	25	TCCAAGTGCTAGTGGGATCA	58.049	20	259
InDel_Ca3_22	In silico	Ca3:710214-710615	AGGCACTGTTTGTTAGTATGCT	57.979	22	AGCTGCCCCATGAGAACTTC	60.035	20	294
InDel_Ca3_23	In silico	Ca3:805219-805620	TCCTCTTTGTTTTCTTTTTAAAGTCTTC	57.475	28	ATAAAGACATTTCCGCACAACTCA	59.24	24	200
InDel_Ca3_24	In silico	Ca3:887142-887543	GCCACTTCGAGTCAACTTGC	59.764	20	TGAGCATGCCTTGTCCATGT	59.961	20	203
InDel_Ca3_25	In silico	Ca3:982042-982443	TCCACATTAAACGCATTTGTCAGA	59.483	24	TCACAATAGTTGGATCATGCTTTAA	57.064	25	204
InDel_Ca3_26	In silico	Ca3:1056020-1056421	GAAAGCTGCGATGCGTGAAT	59.902	20	CCCAATCGCGACGGGTAATA	59.968	20	245
InDel_Ca3_27	In silico	Ca3:1071465-1071866	TCGACTACATATGGAACCAATTTTATT	57.378	27	ACTATTTTTGTTTTGTGAATGCCTAGA	58.362	27	279
InDel_Ca3_28	In silico	Ca3:1192487-1192888	ACTGATTCTGAGTTTGTTCCCTCT	59.651	24	AGCATCCATTGACTAGGCACC	60.134	21	201
InDel_Ca3_29	In silico	Ca3:1266541-1266942	TCCAGCAGAAACATAGCAGCT	59.72	21	TGAATCTGATCCATGCAGTTTTCA	58.988	24	275
InDel_Ca3_30	In silico	Ca3:1362319-1362720	TGGCAAAAATCTGTGACCAAGT	58.97	22	TTCTCCTTCGGCCTTGAGTG	59.678	20	295
InDel_Ca3_31	In silico	Ca3:1629371-1629772	ACACCACCACCGAGAATCAC	59.965	20	ACACGAAAGCGCTTCCAAAA	59.264	20	203
InDel_Ca3_32	In silico	Ca3:1685653-1686054	ACTCTCTCATTCCTCTATCCCTCT	59.33	24	GGGGGATATAGGAGAGCGAGA	59.715	21	202
InDel_Ca3_33	In silico	Ca3:1689409-1689810	TGACTGTCAAGTGGGTTCAC	57.674	20	TGGGAAAGTCCAATAAATGTTTCGT	59.463	25	212
InDel_Ca3_34	In silico	Ca3:1699396-1699797	ATTCAACTCCAAGGATTATGAGTTTT	57.344	26	TCGAACATTTCATAACTTCGAAAGT	57.584	25	252
InDel_Ca3_35	In silico	Ca3:1806047-1806448	CGCATTTGATCAGCCTCAGG	59.338	20	GAGGTCTTGTACGTGGTGTCA	59.661	21	234
InDel_Ca3_36	In silico	Ca3:1812690-1813091	ACGGTCTCATTCAGGTGAATTCA	59.992	23	ACTAGGGGGTGGCAGGTAAA	60.179	20	223
InDel_Ca3_37	In silico	Ca3:1823401-1823802	CCAAACCCAGAACCCTTCCA	59.813	20	GGGCGGGATCTTTTGCAAAG	60.109	20	226
InDel_Ca3_38	In silico	Ca3:1878956-1879357	TGCTGGAATTACTAGTATCTGTTTGT	58.379	26	TCTTAGTGCACACGGTACCT	58.376	20	232
InDel_Ca3_39	In silico	Ca3:1879369-1879770	ACACACAGAATTTGGTCCCGT	60.134	21	GGCGTGACACCCCCTAAAAA	60.538	20	209
InDel_Ca3_40	In silico	Ca3:1993881-1994282	CCGTTTGGTCAATATGAATGGACA	59.602	24	AGGACCTTTCAATAGGGGTGA	58.071	21	264
InDel_Ca3_41	Validated on agarose gel	Ca3:2061906-2062307	AGCCCTTTAGTATTGCAATTGACG	59.904	24	AGGATGATTGGGAGGAGCCT	60.029	20	235
InDel_Ca3_42	In silico	Ca3:2076218-2076619	TCCTTCTTGCTATTGGATGCAGA	59.799	23	TCAGGACCAACTTCAAGAAGACA	59.546	23	231
InDel_Ca3_43	In silico	Ca3:2199027-2199428	CGGTTTCTCCTTTGTCCTTGC	59.733	21	TGATCAAGATTTGTCACAAGAAGCT	59.233	25	288
InDel_Ca3_44	In silico	Ca3:2238658-2239059	TGCAAATTGGATGTGAAGAATTTCT	58.239	25	TTATTTTGATGCGCGGAGGC	59.62	20	246
InDel_Ca3_45	In silico	Ca3:2271220-2271621	TAGGCTTGGGCTTCATTGCT	59.667	20	CCACGCGGCGAAAATGTATC	60.316	20	280
InDel_Ca3_46	In silico	Ca3:2291615-2292016	GCACACATTCTTTCACGCTCA	59.736	21	ACATGTGTGTAAGTCCTTAAGGT	57.438	23	210
InDel_Ca3_47	In silico	Ca3:2312792-2313193	TGCTAACATCATTCTCCAGCA	57.367	21	ACACCGGAGAATGATGCCAA	59.672	20	295
InDel_Ca3_48	In silico	Ca3:2413949-2414350	TGAGTGAAGCATTTTAGTATACCTTTT	57.485	27	GCAGAACGATAGAGGAGAACCA	59.573	22	278
InDel_Ca3_49	In silico	Ca3:2580543-2580944	AGAGATTTTGTATTGGATCCGGAGT	59.869	25	TGGACATTCCTCTTCTGGACAC	59.697	22	291
InDel_Ca3_50	In silico	Ca3:2659263-2659664	TCGCATAGTGACTTTGGCCT	59.387	20	TATCGGCGGATGTCGTTTGG	60.529	20	245
InDel_Ca3_51	In silico	Ca3:2712632-2713033	TCGTTGTGATAGAAAGGAACACA	58.049	23	TGGTTTGGTTGGGTATGGGT	59.139	20	229
InDel_Ca3_52	In silico	Ca3:2721718-2722119	TCGGCGGTAAAATCCAGCAT	60.107	20	GCAATGCCCCTCCTACCTTT	60.033	20	292
InDel_Ca3_53	In silico	Ca3:2873679-2874080	GAGAGTGAAGAGACGTTCCACT	59.445	22	CCCATGCGTTGATCTCCCAA	60.394	20	268
InDel_Ca3_54	In silico	Ca3:2883820-2884221	TGGGTTGAGTCTAACATCAATGA	57.503	23	TCTAGAGGCACTTAAATTTTGTTCCT	58.769	26	260
InDel_Ca3_55	In silico	Ca3:2906636-2907037	TGCTTACATCTAGCCATTGTTGT	58.411	23	AAATCCTACTAGATGGTGCTTCA	57.042	23	232
InDel_Ca3_56	In silico	Ca3:2928915-2929316	CCCCTGGGTTTTAGAGGCTC	59.744	20	AGCACTCAAGCCTTCAACCT	59.524	20	283
InDel_Ca3_57	In silico	Ca3:2942295-2942696	AGGGTTACGTGATGTTGCTGA	59.654	21	TGGGTGAGTTCCTGAGCAAG	59.602	20	209
InDel_Ca3_58	In silico	Ca3:2989992-2990393	CGGAAGAGAAAATTCAAAAGATAGAAGT	58.565	28	GGCAACAAAAGAAATGTATGGGC	59.316	23	283
InDel_Ca3_59	In silico	Ca3:2990010-2990411	CCAAAAGAGAAGAAAGATCAATACCCA	59.606	27	TCATTGTTTTCTTTTTGAGAACTTGAA	57.296	27	278
InDel_Ca3_60	In silico	Ca3:2996042-2996443	TGTCAGCAACATCACCGCTA	59.68	20	ACGCTTTCACCACCATAGCA	59.964	20	212
InDel_Ca3_61	In silico	Ca3:3036764-3037165	TCTTCTTCCGCCTTGAGTATCT	58.634	22	TGAAGATTTGAAGAATATTCGATCAACA	58.142	28	270
InDel_Ca3_62	In silico	Ca3:3078260-3078661	AGATGTGGGGTTTAAGGGTTT	57.085	21	TCATGTCATCAAAGAAATTCAACTCT	57.6	26	233
InDel_Ca3_63	In silico	Ca3:3089380-3089781	TGGAGAGTGACCATACATTTGAGA	59.223	24	TGTTGTCGGATTTAGCTAGCA	57.397	21	273
InDel_Ca3_64	In silico	Ca3:3343852-3344253	TACAGGGATCGCATGCAACA	59.748	20	TGTAGGTTGACGTGAACTCAGT	59.308	22	203
InDel_Ca3_65	In silico	Ca3:3389763-3390164	TACCACAACCCGACCCAATG	59.963	20	TTTCAATTGTTAAAATTAAGTCAGCTGA	57.307	28	214
InDel_Ca3_66	In silico	Ca3:3398629-3399030	GAAGCGACCTAAACTTTTGTGA	57.194	22	GCGAGTGTCCAATCTCAACA	58.204	20	300
InDel_Ca3_67	In silico	Ca3:3448402-3448803	GGGGAGGAATTGTTTTCTGCC	59.449	21	ACAATCTCCCCCTTTTTGGCA	60.133	21	211
InDel_Ca3_68	Validated on agarose gel	Ca3:3532790-3533191	GCACTTTGCACACGTGTCAG	60.59	20	AGCGTTTCGGGTTTAGGGTT	59.891	20	222
InDel_Ca3_69	In silico	Ca3:3676350-3676751	AGAAGGTATGCAAAAACACCACT	58.785	23	TTGTTGACGTCCTAACTCGAA	57.286	21	234
InDel_Ca3_70	In silico	Ca3:3726251-3726652	ACGGCTTAATCGATTTGCCA	58.255	20	TGTTAGGTATAGGGGCTTTTCTTCT	59.27	25	203
InDel_Ca3_71	Validated on agarose gel	Ca3:3743576-3743977	TCAGTTAAATGACTAACACTATTGGATT		28	ACTCACAATTTATATTAGCATGACCCT		27
InDel_Ca3_72	In silico	Ca3:3791662-3792063	ACTCCTCCAAACAAAGCACT	57.263	20	TGGAGGCAGACCCAGTCTAT	59.66	20	209
InDel_Ca3_73	In silico	Ca3:3855762-3856163	CTCCTGTGAGTTGAGCTGCA	59.966	20	TCTCATCAGAATCCCGTCAGA	57.982	21	219
InDel_Ca3_74	In silico	Ca3:3856804-3857205	ACCGTATAATTTTTAGGTGCTACAC	57.456	25	TCCTGAATTCCAATTTTTACTTAGTGT	57.638	27	210
InDel_Ca3_75	In silico	Ca3:3952391-3952792	ACGGTTCACTACTAAATCCAACCA	59.959	24	TGTTGTGTAACACCCCTGATT	57.414	21	236
InDel_Ca3_76	In silico	Ca3:4184942-4185343	ACTTACGGTGATCAATCCCAA	57.007	21	AGAAATGTTGTATAGTTCCCGCA	58.161	23	201
InDel_Ca3_77	In silico	Ca3:4205786-4206187	TGAACTTGTCATGCACCTTCCT	60.159	22	TCTCTGATGTTTTCTCCTCTGCA	59.42	23	268
InDel_Ca3_78	In silico	Ca3:4213531-4213932	TGGTCTGACCTGACATGACC	59.023	20	GCCTGCCGAATATGGAACGA	60.532	20	281
InDel_Ca3_79	In silico	Ca3:4213844-4214245	TGGGTGCCTTTGTTTCAGAAG	58.969	21	AAAAGTCTGGCCTGACCTGG	59.889	20	296
InDel_Ca3_80	In silico	Ca3:4499713-4500114	CCAATCCGACAATGTACGCT	58.348	20	TCCCCAAGTGCAATAGGGAA	58.622	20	300
InDel_Ca3_81	In silico	Ca3:4513426-4513827	AGGTCACTCTTTTAGTCACAAGA	57.129	23	TGATTATGCATCAATGGATACAAACT	57.532	26	221
InDel_Ca3_82	Validated on agarose gel	Ca3:4572539-4572940	TGATCAAATTCCTGCACACTTAATGA	59.566	26	AGGAAACATGTAGACAAAATCACACA	59.454	26	222
InDel_Ca3_83	In silico	Ca3:4580399-4580800	TGAGGAGGACCGAGAACTTCT	59.924	21	TCCAGCACCGAAAAACAAGC	59.616	20	288
InDel_Ca3_84	In silico	Ca3:4583169-4583570	TGGGTGGGAAGCATTGAAGT	59.518	20	AGCAACACACATTTGCAGCT	59.252	20	273
InDel_Ca3_85	In silico	Ca3:4596533-4596934	TGCACACGGGTTACACAGTA	59.249	20	AGTAGTTACTGGCAGCTACAGA	58.302	22	206
InDel_Ca3_86	In silico	Ca3:4600127-4600528	TTGGCTGGGATAATTGGGGG	59.736	20	TCACGGACTAGTAGGAATCTCTCA	59.836	24	258
InDel_Ca3_87	In silico	Ca3:4626819-4627220	TGTGGGTGCTTTGTGATCAGT	60.134	21	AGCGATCAGAGTTCCCATGT	58.801	20	267
InDel_Ca3_88	In silico	Ca3:4630936-4631337	CCTACCACCTTCATTGCGGT	60.035	20	ACCGCAATGAAGGTGGCTAA	59.962	20	254
InDel_Ca3_89	In silico	Ca3:4752518-4752919	AGGATGCAACTAAGTCCACTTCA	59.672	23	GGTGAAGTTGCCCATGCCAT	61.26	20	239
InDel_Ca3_90	In silico	Ca3:4752956-4753357	TGAGCAGTGGAATATGAGCTT	57.08	21	AGCGTGTTTGTGGAGTTTCC	58.978	20	240
InDel_Ca3_91	In silico	Ca3:4776790-4777191	TTCACCAATGAAAAACATGTATCATG	57.24	26	TCTGTAGGAGGGATCAAAAGTGT	58.832	23	286
InDel_Ca3_92	In silico	Ca3:4781471-4781872	CGCTCGTCATCAAATAATGCCA	59.712	22	TGGGAATGATTAAAAGTTTGCCCA	59.405	24	221
InDel_Ca3_93	In silico	Ca3:4807399-4807800	TGCATGACATACTTGGACCCA	59.367	21	ACTGCTGCCTTATTGTGAACT	57.854	21	280
InDel_Ca3_94	In silico	Ca3:4861007-4861408	AACCACTGAGGACGAAGAGA	58.003	20	TGCGGCCCTCACATTTACTT	59.962	20	223
InDel_Ca3_95	Validated on agarose gel	Ca3:4944286-4944687	GCCTGATTGGACATACCTGCT	60.134	21	TCCTTTGCATTTTTGAGATACGTGA	59.528	25	201
InDel_Ca3_96	In silico	Ca3:4965409-4965810	TCCTTCCGATCGAAACTGCA	59.394	20	TGTGAGAGAGAGAAGTTGAGTATGT	58.993	25	300
InDel_Ca3_97	In silico	Ca3:4975672-4976073	AAAAATGGCAACCCGTACGC	60.039	20	TGGTGCTTATGGTTCCACGT	59.601	20	264
InDel_Ca3_98	In silico	Ca3:5018002-5018403	ACTGCCCCAACTTGAAACGT	60.395	20	GCTTTCTCTGGGGGAGCTTT	59.961	20	241
InDel_Ca3_99	In silico	Ca3:5063062-5063463	AGGTTTTGGTGTGTTGATGTGT	58.904	22	AAACCCCGCACACACTTTTG	59.825	20	221
InDel_Ca3_100	In silico	Ca3:5074025-5074426	AGTCCTTCAAATTTTTGCTTTCATTT	57.49	26	ACATGTTTAACAACTTGTTTGCAAA	57.573	25	287
InDel_Ca3_101	In silico	Ca3:5154804-5155205	TCTTACAACATGCATGAAAAGTGT	57.61	24	TGTTGTTGCATCGCATCAGTC	59.803	21	279
InDel_Ca3_102	In silico	Ca3:5161345-5161746	ACACACAAGTAACTTACAAGCACA	59.061	24	TCAAGTGCAACTTAGGCCTCA	59.58	21	271
InDel_Ca3_103	In silico	Ca3:5162611-5163012	TTCAGTTTACATGTGGCAAACTT	57.409	23	TTTTGAACTGCTTATTCTTATTTTGCT	57.237	27	234
InDel_Ca3_104	In silico	Ca3:5166150-5166551	TGGAGTGTTTTCTTGTAGTGAGT	57.647	23	TCTCTATAGTGCAACACGTACGT	59.314	23	285
InDel_Ca3_105	In silico	Ca3:5180150-5180551	AGGGATGGTAAGAAAAAGAAAATAGGT	58.823	27	CTTTTCACCGTGGCAAGCC	60.007	19	300
InDel_Ca3_106	In silico	Ca3:5183385-5183786	TGGAGTAGTAACACCGATGCT	58.546	21	AGACAAAGCATTACCACGTTGT	58.789	22	255
InDel_Ca3_107	In silico	Ca3:5232880-5233281	AAAGTGCAGTTTAGGTATTCGTTT	57.371	24	TCCTGGAAGACCACTGTAAAGT	58.685	22	266
InDel_Ca3_108	In silico	Ca3:5452692-5453093	ACTCAAGACTAAACATATGGAGCGA	59.873	25	TGTTGAGAAGTCCTACATTAGATAAGT	57.744	27	280
InDel_Ca3_109	In silico	Ca3:5456919-5457320	AGTTGTTCTTCAAATAATTGGACCCA	59.447	26	TGGGTAACGATTGCACCACT	59.601	20	272
InDel_Ca3_110	In silico	Ca3:5474188-5474589	CCATGCTCTTTGGTGCAACA	59.325	20	GCAAGAAGATCCGCACAATGA	59.261	21	228
InDel_Ca3_111	In silico	Ca3:5497018-5497419	TGGCACCACTTGGATATCCA	58.706	20	AGTCGGATTTAGTACTCCAGATGT	58.798	24	287
InDel_Ca3_112	In silico	Ca3:5524170-5524571	GTCAGAGGATGTGTGAGCAGA	59.452	21	AGGTGAATAGTGGAATCAACCTATCA	59.613	26	209
InDel_Ca3_113	In silico	Ca3:5527797-5528198	AGTTGAAGAGAGTTGAATGACTGA	57.833	24	CACTGGCCCTATCTACAATACA	57.044	22	201
InDel_Ca3_114	In silico	Ca3:5557726-5558127	CCAGGTTTTGAATACTTCCACACA	59.417	24	CAAACTGTTCGATCGGGCCT	60.674	20	217
InDel_Ca3_115	In silico	Ca3:5587575-5587976	GCAGCAACAAAACAGAGCCA	59.897	20	ACTTCGACCTTACTGTAGTACCC	58.987	23	299
InDel_Ca3_116	In silico	Ca3:5602446-5602847	CATCTCATTCTAGGCACTGCA	57.81	21	ACATGAAACTTTCGAAACACATGT	58.11	24	254
InDel_Ca3_117	In silico	Ca3:5607431-5607832	ACCTTTTCAAATGCCCAGATGA	58.491	22	GCATTGGGCAAGAAGACATGA	59.179	21	204
InDel_Ca3_118	In silico	Ca3:5622830-5623231	TGTTCTTTGATTTGGTGATTCGAAGT	59.961	26	AGCTTGGTGCCTTTGAACCT	60.106	20	225
InDel_Ca3_119	In silico	Ca3:5651062-5651463	TGAGGTCTTAACAGAATTGGCT	57.359	22	TGCCATGCTTGGATGACACT	59.961	20	265
InDel_Ca3_120	Validated on agarose gel	Ca3:5698161-5698562	GGGGAGTGAAAGGGAGCAAA	59.888	20	ACACATTCCAACCAATTCCCA	58.03	21	264
InDel_Ca3_121	Validated on agarose gel	Ca3:5698391-5698792	GGGGAGTGAAAGGGAGCAAA	59.888	20	AGTAACTAATCCCAACATTGACGT	58.199	24	213
InDel_Ca3_122	In silico	Ca3:5888613-5889014	TGAAATCGATGTGCCAAGCG	59.553	20	TGGACAATCGATTGGGACATCA	59.762	22	215
InDel_Ca3_123	In silico	Ca3:5907119-5907520	AGGCAGCTGTAAAATAGAAGAGA	57.316	23	ACCCGCTGCAAATTTTATAGGA	58.373	22	205
InDel_Ca3_124	Validated on agarose gel	Ca3:6125528-6125929	AACTGCCTCAATCTTGGGGG	59.96	20	ACAGCATTAAGAAGTAACTCAACAA	57.198	25	259
InDel_Ca3_125	In silico	Ca3:6188878-6189279	TTTGATCAAGCTTTATCTACAAGAAGA	57.275	27	TCTTCTTGTGAGTGTTTCTTCTTGT	58.827	25	255
InDel_Ca3_126	In silico	Ca3:6195001-6195402	TGACCAGATCGTTTTGGTCCT	59.303	21	TCAGCGCACATTGAAGTCGA	60.319	20	240
InDel_Ca3_127	In silico	Ca3:6251209-6251610	TCAAAGGCTATGGTGTCGAGT	59.1	21	GCGAAACCCTTCTCTCCCTG	60.392	20	217
InDel_Ca3_128	Validated on agarose gel	Ca3:6314518-6314919	CTCCAACAAGATCAAAGCAAGT	57.157	22	AGTCAAATTAAATACATCATGTCACACA	58.291	28	272
InDel_Ca3_129	In silico	Ca3:6346988-6347389	GGAACCCTTTTTCCCCGTACA	60.203	21	GTTTCATGCCAAACTCCCCG	59.756	20	245
InDel_Ca3_130	In silico	Ca3:6353265-6353666	AGGGAAAATTTAGAGAGTCAAACGT	58.703	25	AAAAGTGTAGGGTGTGTGGAA	57.344	21	298
InDel_Ca3_131	In silico	Ca3:6458112-6458513	AGGATTACCAATATATTGACCTCAGT	57.488	26	TGTGTCAAGCAGGAGATAAATTATCG	59.52	26	229
InDel_Ca3_132	In silico	Ca3:6519161-6519562	GCTTTTCTATCCAATGTGCGACT	59.625	23	CTGTACCGGAGAACTTGCCA	59.68	20	300
InDel_Ca3_133	In silico	Ca3:6780981-6781382	TCTCCACAAATGCACCAACCT	60.134	21	ACATTGGGGTCAGGAACTTGA	59.22	21	204
InDel_Ca3_134	In silico	Ca3:6781012-6781413	TCTCCACAAATGCACCAACCT	60.134	21	ACATTGGGGTCAGGAACTTGA	59.22	21	204
InDel_Ca3_135	In silico	Ca3:6781014-6781415	TCTCCACAAATGCACCAACCT	60.134	21	ACATTGGGGTCAGGAACTTGA	59.22	21	204
InDel_Ca3_136	In silico	Ca3:6868639-6869040	AGAGCCGGAGAGGTCAAAGA	60.252	20	TGTCTTGGCCAACTCCATCA	59.23	20	267
InDel_Ca3_137	In silico	Ca3:6889439-6889840	AACTTGGGGTTGATGTGCCT	59.812	20	CTGCAGCGTTGTTTAGTGCA	59.693	20	255
InDel_Ca3_138	In silico	Ca3:6890366-6890767	ACCAGAGGATTTGGGAACACT	58.934	21	ACAGCAGAAAATCTTAGTTCCTGA	58.13	24	233
InDel_Ca3_139	In silico	Ca3:6919663-6920064	AGACTACGAGTGGTATTTAGCCA	58.724	23	TGGCCGACACAAAAATGCAA	59.538	20	276
InDel_Ca3_140	In silico	Ca3:6975707-6976108	ACGCTAACTGTTGGTCTTTGT	58.086	21	TGCATGATTTGTCGAGCCCT	60.035	20	206
InDel_Ca3_141	In silico	Ca3:7044519-7044920	CCTGTTCAACATAACCGAACCA	58.857	22	CCCCCTCAAGTTGGTGCATA	59.669	20	206
InDel_Ca3_142	In silico	Ca3:7122383-7122784	ACCTATTGGTCGAACTCTTGATT	57.578	23	TCTTTTAGACCTACTGCTCCAAAGT	59.693	25	245
InDel_Ca3_143	In silico	Ca3:7146559-7146960	CTTAGGGAGCCCACAACCTG	60.035	20	AGTGACTGACAACAGCAGCA	59.821	20	247
InDel_Ca3_144	In silico	Ca3:7257939-7258340	GCTTGCAGCAAAGATGGAGG	59.827	20	TGTCATTTTTGGTTCAAATTTTAAGTCT	57.662	28	201
InDel_Ca3_145	In silico	Ca3:7264095-7264496	TCTGTGATAGGTCTAAAACTCGAA	57.171	24	AGACTTCTGATCCGCTGTCG	59.546	20	209
InDel_Ca3_146	In silico	Ca3:7284720-7285121	TGGAGACACAACTGATGGGA	58.272	20	AGCTCTTGGTGCTTGTTTTAATCC	60.022	24	257
InDel_Ca3_147	In silico	Ca3:7292357-7292758	ACTCAAAGTCTGAAGAGGAAGAGA	58.856	24	TCGAATTGTGTTTTGCCATTTTTGA	59.418	25	298
InDel_Ca3_148	In silico	Ca3:7317287-7317688	ATCTTGAGCGCATCCTCTACA	58.965	21	AATGGTGATGCCTACTCGGTC	59.861	21	200
InDel_Ca3_149	In silico	Ca3:7352402-7352803	ACCTAAGCTTGCCACTTCCA	59.229	20	AAAGCCATCTGGTTGTTGCA	58.588	20	268
InDel_Ca3_150	In silico	Ca3:7363455-7363856	TCACTTCCCGAAATGAAGCTCA	59.962	22	CGATTGAATTGCGGCGAGAG	60.043	20	299
InDel_Ca3_151	Validated on agarose gel	Ca3:7465554-7465955	GAAGGCCACAATCACCTCCA	59.962	20	AATGGAGCTTGAACCCTGGG	59.96	20	210
InDel_Ca3_152	In silico	Ca3:7541079-7541480	GGCAAAATGTTCTGGTGCTGA	59.659	21	TCTCAAATTAAGTGGCAGTGTCA	58.286	23	300
InDel_Ca3_153	In silico	Ca3:7549369-7549770	TGTCTACGCTAGCACGAACA	59.124	20	AATGATGCATAATTATGGATGGAATCT	57.511	27	239
InDel_Ca3_154	In silico	Ca3:7613569-7613970	TGAAAGGGATGGATGTTGAGCT	59.69	22	CATGCTTGATCAAACCAAAGGGA	59.741	23	201
InDel_Ca3_155	In silico	Ca3:7630786-7631187	GTGTGCACCCCACTATGACA	59.964	20	TGTCTGGATTTGCTTCACACT	57.787	21	213
InDel_Ca3_156	In silico	Ca3:7691326-7691727	ACAGGTAGGTGCATCAATATCTGT	59.59	24	TGAGTATAACAGAGAAAAGTGGGT	57.318	24	228
InDel_Ca3_157	In silico	Ca3:7715469-7715870	ACCTAAGCACATGAAGGCAC	58.174	20	ACATATCTCACTCATATAATGCCCA	57.499	25	203
InDel_Ca3_158	In silico	Ca3:7763982-7764383	AGTTCTGCAAGGGTTAAGTGGT	59.825	22	TGAACGGGTAATTGGTTTGTGG	59.376	22	201
InDel_Ca3_159	In silico	Ca3:7778406-7778807	AGTTTATGGAGATTGCACTGTTTT	57.345	24	GGTATTAGAGCGGGTTTGTCCA	60.093	22	236
InDel_Ca3_160	In silico	Ca3:7881602-7882003	TTCAAATGAGCACTGGACCT	57.043	20	ACTGGCTCCATCTACACCCT	59.957	20	297
InDel_Ca3_161	In silico	Ca3:8172273-8172674	ACCTAATGTTCAGACTGCGTGT	59.963	22	AGGTGAAAATCCCGTTTGCA	58.301	20	245
InDel_Ca3_162	In silico	Ca3:8240960-8241361	TGCCAATCGATTATCGCGAGT	60.27	21	TGTGTTCGTCTTATTTGGCGTG	59.778	22	282
InDel_Ca3_163	In silico	Ca3:8539324-8539725	AACCCTCACCAAACGTGTGT	60.035	20	ACATTTTTGTTTTCGTGAACCAACA	59.303	25	248
InDel_Ca3_164	In silico	Ca3:8574081-8574482	CGCGGGAGAGGAAACGTTTA	60.389	20	GTGCGGTGAATCCTTTACGG	59.275	20	227
InDel_Ca3_165	In silico	Ca3:8730176-8730577	AGCCAAACAAATTGAAACCCA	57.078	21	CCCAATCATCTTTGTTTTCAGCG	59.078	23	281
InDel_Ca3_166	In silico	Ca3:8752119-8752520	AGTGAACAGAGTTGTACCGAGT	59.043	22	TGAGTTTAACTTGATCACATTGACA	57.2	25	216
InDel_Ca3_167	Validated on agarose gel	Ca3:9133971-9134372	TGAATTAAACTTTCACGTGTAATGTCT	58.167	27	AAACCAGGGTGTTTACCGGTT	60.064	21	238
InDel_Ca3_168	In silico	Ca3:9188049-9188450	GCACGATGCATCAGTTGACT	58.918	20	TGGACCCCATTTGACATCAA	57.011	20	230
InDel_Ca3_169	In silico	Ca3:9189580-9189981	ACCCAAGAGCACTACAAGAAA	57.143	21	TGGAATTCCAATTTACTTCCAAGGG	59.516	25	271
InDel_Ca3_170	In silico	Ca3:9191174-9191575	ACCACTCCATTTTCCACCCC	59.886	20	TGAAAGTTTCGAGGTTTATGTTTCGA	59.742	26	279
InDel_Ca3_171	In silico	Ca3:9235708-9236109	TGCTTCTTCACCTGGATACCC	59.44	21	AATGATGAAAATGATGAATTTGAGATGT	57.234	28	283
InDel_Ca3_172	In silico	Ca3:9250453-9250854	GGAGGTCAAAGTGGGGGATG	60.034	20	TCCTCGAATTTGCATCTTCTCA	57.794	22	293
InDel_Ca3_173	In silico	Ca3:9250489-9250890	GGAGGTCAAAGTGGGGGATG	60.034	20	TCCTCGAATTTGCATCTTCTCA	57.794	22	293
InDel_Ca3_174	In silico	Ca3:9332868-9333269	CACAAGTCCCATCTGACGCA	60.321	20	TTGTTGGACTGGGGACTGAC	59.528	20	241
InDel_Ca3_175	In silico	Ca3:9334036-9334437	ACACTCAAAACGGATTTTCCTCA	58.796	23	ACGAACGACATTTTTCGCTGT	59.404	21	250
InDel_Ca3_176	In silico	Ca3:9345273-9345674	TCCTACCTACCAAACCAACCT	58.006	21	TGCACGCAACTGTAGAAACT	58.052	20	266
InDel_Ca3_177	In silico	Ca3:9349543-9349944	ACCCTAATCGATTATCTATCTCATCTCA	59.004	28	ACAGGAGAATGATAGGGTGTGT	58.545	22	230
InDel_Ca3_178	In silico	Ca3:9354026-9354427	ACTTGTTACCGTGATTCATATTGTT	57.318	25	TGCAACCTCATACTGCGGAA	59.677	20	214
InDel_Ca3_179	In silico	Ca3:9367636-9368037	ACAGATGAAATACCCGAAGATCGT	59.9	24	ACCTTGCAAGACCTTAGCAGT	59.578	21	243
InDel_Ca3_180	In silico	Ca3:9396740-9397141	TCGTTGTTGCGAAACATAGACC	59.523	22	TGTGAAACTTCCATCTTGTGTCC	59.117	23	214
InDel_Ca3_181	In silico	Ca3:9460493-9460894	CGACGTTGTGATGTTTGTCGT	59.743	21	ACACCATTACAATGACATGAAAGT	57.101	24	247
InDel_Ca3_182	In silico	Ca3:9502491-9502892	GCGAGAATGGAGGGAGTGTT	59.749	20	ACCGCGGTGAATCTTTTACG	58.927	20	244
InDel_Ca3_183	In silico	Ca3:9577653-9578054	CCGTTGCCGAGAGTCATTCT	60.109	20	ACCCATTTGCGCTTCCAAAC	59.967	20	205
InDel_Ca3_184	In silico	Ca3:9735629-9736030	AGGTAGGTATCACTACGCGA	57.372	20	TACAACAAGCAGCGCGTTTT	59.621	20	206
InDel_Ca3_185	In silico	Ca3:9817743-9818144	TGAGGTACTACAGCTGTCCCT	59.642	21	CGGATCACGCATCGGTAATC	58.939	20	293
InDel_Ca3_186	In silico	Ca3:9863701-9864102	AACATCAGCCTCCAGACTGA	58.351	20	CGTGCAAAACAAGCTGGAGA	59.337	20	237
InDel_Ca3_187	In silico	Ca3:9888833-9889234	ACATTTGCAAATTGCCAGTATAAGT	58.3	25	TGTGTGGTTGCGGTGTAACA	60.393	20	200
InDel_Ca3_188	In silico	Ca3:9935545-9935946	CAAAATATCACTTCCATATAATTGTGCA	57.366	28	TGCGGACGGTTATTGGCTAG	60.179	20	283
InDel_Ca3_189	In silico	Ca3:9962573-9962974	TCGAGACAAGACATCTTTCTTAGCA	60.048	25	ACGGTTTAGTTTGGCTTAGATGA	58.098	23	260
InDel_Ca3_190	In silico	Ca3:10029184-10029585	AGCAGTAAAACGAGATTCCTTAGA	57.718	24	CACCGACCATTTTGAATAACCCA	59.492	23	272
InDel_Ca3_191	In silico	Ca3:10029202-10029603	AGCAGTAAAACGAGATTCCTTAGA	57.718	24	CACCGACCATTTTGAATAACCCA	59.492	23	272
InDel_Ca3_192	In silico	Ca3:10040089-10040490	CGAAGCTGTAATGTTTACGATGACA	59.938	25	TGTTGACGGAGAGTACCAAAAGT	59.867	23	218
InDel_Ca3_193	In silico	Ca3:10040808-10041209	TGTGCCAAATCATGTCTTGGA	58.126	21	AGTGGAAGAAGGCATTTGTCCT	59.891	22	208
InDel_Ca3_194	In silico	Ca3:10053145-10053546	TGGAGCTTCACCAATTGGGG	60.252	20	AGCTTTAGGGTCACGTTGGA	58.947	20	254
InDel_Ca3_195	In silico	Ca3:10056148-10056549	TGAGTTTTAGAACTATCAAGTTGTACAA	57.507	28	GGTTTCTGGTCCAAGCCCAT	60.252	20	215
InDel_Ca3_196	In silico	Ca3:10131371-10131772	TTGGACTAACGTGTGTGTATACT	57.289	23	CCAGTCATTTCCAAAGAAGCTCA	59.177	23	287
InDel_Ca3_197	In silico	Ca3:10152961-10153362	AAAGAGGGAGGGATGACCGT	60.253	20	TCACTCTACCTCTTGGTCCTCT	59.35	22	216
InDel_Ca3_198	In silico	Ca3:10175344-10175745	ACGTAGTCCAGGTTGGGTGA	60.47	20	TGTCGATTTACAAGGAAGGAGAA	57.522	23	283
InDel_Ca3_199	In silico	Ca3:10191089-10191490	TGGAATACAAGCTCAAAAACAACA	57.786	24	TGGACCAAAGAGACAAGGCA	59.157	20	245
InDel_Ca3_200	In silico	Ca3:10198054-10198455	AGGAGGATAGGATTTCGATGCA	58.757	22	GTGGTGGTGTAAACATCGCA	58.769	20	261
InDel_Ca3_201	In silico	Ca3:10209114-10209515	GAGAATGTGGCACCCTCACA	59.963	20	GGATTACACGCGCCAAGAAC	59.904	20	294
InDel_Ca3_202	In silico	Ca3:10216976-10217377	GGTGATGGAGGACAACGACA	59.68	20	ATTATGCGTCGCACCTCTGT	59.824	20	208
InDel_Ca3_203	In silico	Ca3:10217952-10218353	GTACAACCCGAGGCTGGAAG	60.391	20	CGTAAGCCCCAAGAAACCCT	59.962	20	239
InDel_Ca3_204	In silico	Ca3:10230263-10230664	TGTACTGGGTTGTTCGTTCGA	59.592	21	GGGCACCGAGAATGACAATG	59.265	20	221
InDel_Ca3_205	In silico	Ca3:10258319-10258720	TATCCTTGCGGGGATTGTCG	59.894	20	AGTGCAATCGCTCACAGATCA	60.067	21	218
InDel_Ca3_206	In silico	Ca3:10284097-10284498	CGCTTGTGCCATTGTCACAG	60.386	20	TGGACCATTAATTAGCCGAACA	57.776	22	207
InDel_Ca3_207	In silico	Ca3:10302159-10302560	ATGTGGTGCAATTCTATCCATGC	59.68	23	TCATTGAGAGAGGAGATCCCGT	60.092	22	200
InDel_Ca3_208	In silico	Ca3:10306308-10306709	TCTGCAACAACAACAATAACACCA	59.841	24	TCATCAAATCCAGAACTGAAATCTTT	57.587	26	216
InDel_Ca3_209	In silico	Ca3:10306544-10306945	AAGATTTCAGTTCTGGATTTGATGAA	57.587	26	CGAATTTTGCGGTTCGTTAATTT	57.511	23	264
InDel_Ca3_210	In silico	Ca3:10327596-10327997	TTAAAGTCACGTCGCCACCA	59.896	20	TCTAGGGAAAAATACTATACACACCT	57.15	26	226
InDel_Ca3_211	In silico	Ca3:10381684-10382085	AGCTTTGAATTCAACGGTTCACT	59.368	23	TTCTCCATCATCCGACGTCAG	59.595	21	200
InDel_Ca3_212	In silico	Ca3:10381709-10382110	ATACTGACGTCGGATGATGGAG	59.446	22	AGGAGTACTTGGCTCTAGAGACC	60.372	23	200
InDel_Ca3_213	In silico	Ca3:10394666-10395067	TCTTACGAGGCACATTGTGTC	58.316	21	ATGAGAGACGTGAACAGAGAAA	57.144	22	200
InDel_Ca3_214	In silico	Ca3:10448311-10448712	TCCATTGTCTCAACATATTCCCA	57.551	23	AGTGCAATAACTCTCAAAGTGTCA	58.632	24	263
InDel_Ca3_215	In silico	Ca3:10493637-10494038	TCTGGTATTGGTTTCCAACACA	57.828	22	TTGCCCTACCAAGACACGAC	59.966	20	282
InDel_Ca3_216	In silico	Ca3:10548088-10548489	TGACGACCTCTTTCGAACGT	59.335	20	TGTGAGTTTGGATAGTAACCGT	57.123	22	292
InDel_Ca3_217	In silico	Ca3:10608153-10608554	GGGTTTCTTCTTTGTCCTTGCA	59.307	22	AGAAGATTTGATCATGATTTATCTGCA	57.649	27	202
InDel_Ca3_218	In silico	Ca3:10627301-10627702	ACAGGTAAGGGAAGCATGCC	60.034	20	CGGCAGAGACATCGCAACTA	60.179	20	254
InDel_Ca3_219	In silico	Ca3:10715251-10715652	GATTGCGGTCGTCGTTAAGG	59.356	20	TGGTGTATTAATTTAGTTGGTTTCATGT	58.224	28	213
InDel_Ca3_220	In silico	Ca3:10733170-10733571	TGTTGTGTATGTTCTAATTGCTCCA	58.999	25	TCAGGTGTTTATTCTCTCCCCT	58.197	22	233
InDel_Ca3_221	In silico	Ca3:10793899-10794300	TGAATTGTCCGTGGGTAATTCT	57.705	22	GGAGCATAGAATTACCCACGGA	59.632	22	218
InDel_Ca3_222	In silico	Ca3:10857497-10857898	AGTGTTCGAAATACCCGTGTCT	59.702	22	GGATGATCCAAATCCTACATCAGA	57.881	24	252
InDel_Ca3_223	In silico	Ca3:10862250-10862651	CTTGCGTGCTGTCTTGTCTG	59.766	20	AACACTCTGAGTCAGGGGGA	59.809	20	231
InDel_Ca3_224	In silico	Ca3:10865480-10865881	ACATGCAGAAGCGAGACTCC	60.108	20	TCCCTCAAGTATAAGGATTCGTTGT	59.576	25	208
InDel_Ca3_225	In silico	Ca3:10868504-10868905	TCCTTCTTGCAACTTGCCAA	58.226	20	GCGTAAGGCTTGGTTGTTGT	59.334	20	296
InDel_Ca3_226	In silico	Ca3:10874377-10874778	TGAATCCCAACGCACGACTT	60.25	20	ACAAACGATAGGATGATGGCT	57.154	21	260
InDel_Ca3_227	In silico	Ca3:10875137-10875538	GCAATGTTGAAATTTGTCAAGTCCA	59.477	25	CATGTGCTTGTCAACAACCCA	59.592	21	288
InDel_Ca3_228	In silico	Ca3:10899241-10899642	TGCTTGACTTGGAGAATGGTCT	59.627	22	CGAAGAACGTTCTCCACATCTG	59.336	22	201
InDel_Ca3_229	In silico	Ca3:10969969-10970370	AGACCAATGACCTTAAAATCCAAAA	57.389	25	TTTTTCTTTGGCAGTGGCGG	59.896	20	269
InDel_Ca3_230	In silico	Ca3:11003438-11003839	TCCATGAAGTCACTTAAAAGGACA	58.064	24	GACCTGACCCTCAAATCGCA	60.036	20	290
InDel_Ca3_231	In silico	Ca3:11107197-11107598	TGTAGCTTGTTCAGATTGAATTTGT	57.724	25	TGAAGAAAATCTTTGACCAAGTTGA	57.597	25	252
InDel_Ca3_232	In silico	Ca3:11114599-11115000	TGGAGTTCTTGCACACATGAGA	59.895	22	TGGGCCAGTCAAAACAACAAG	59.52	21	274
InDel_Ca3_233	In silico	Ca3:11164612-11165013	TGTTGGTTGGGCCGTAAATT	58.294	20	TGCGCTGAATTTACTTGTGGT	58.774	21	216
InDel_Ca3_234	In silico	Ca3:11228847-11229248	ACTCTGATTCTACCACCGCA	58.443	20	TGTGGACGTTGAAGATGCGA	59.967	20	252
InDel_Ca3_235	In silico	Ca3:11249284-11249685	ATGATTTGTTTCGATTTTATTCATGGT	57.126	27	ATTGTCTAATTTGGTAAGCAGCAA	57.411	24	261
InDel_Ca3_236	In silico	Ca3:11315022-11315423	TGCAACCTCATGATCGGGAA	59.382	20	TTGAGAGGCATGAAGAGGCG	60.108	20	222
InDel_Ca3_237	In silico	Ca3:11366106-11366507	TGGAATGTTTCGAAAGTTTCCAA	57.416	23	GCACCCATACTTGCATTTTTGT	58.337	22	207
InDel_Ca3_238	In silico	Ca3:11381577-11381978	AGCGACAGATTATTAGACTTTGTTGT	59.126	26	TTGTGGTGTTTGCGGTAGTT	58.247	20	219
InDel_Ca3_239	In silico	Ca3:11550204-11550605	CCTCCTTCTTCTTCTTCCACCA	59.36	22	ACGACATTCTGTTTTCTTCATTGT	57.623	24	224
InDel_Ca3_240	In silico	Ca3:11573440-11573841	ACAATTATGTGTGGCAACAATCA	57.534	23	ACATGACGTAATATGTGGTGTTCA	58.516	24	286
InDel_Ca3_241	In silico	Ca3:11704903-11705304	ACAAAAAGACATAAGCTGCCCA	58.77	22	TGAGAGTTTGTCACGTGCAA	57.983	20	235
InDel_Ca3_242	In silico	Ca3:11731432-11731833	TGTGCATAATTTGAATTGGGCA	57.452	22	TGAGAAAGTCAAAGAGTGTGTGA	57.915	23	268
InDel_Ca3_243	In silico	Ca3:11743644-11744045	CCTCTTTTACCATTTCTACCAACACC	60.072	26	TCAAAGGATCATTCTGGTTTACCA	58.113	24	263
InDel_Ca3_244	In silico	Ca3:11903896-11904297	TCACACAACTAATAAAGGCAAATCA	57.482	25	ACGCCACATGAGATAGTTACGT	59.574	22	228
InDel_Ca3_245	In silico	Ca3:11980859-11981260	ACTGATTGTGTGAACTGATTGTCT	58.628	24	GCGCTTTTTAGCTTTTTATGGCA	59.322	23	221
InDel_Ca3_246	In silico	Ca3:12011928-12012329	ACGTGAGTCAGATCGAGAAAGT	59.185	22	GCTCTTGATTAAGTGCCTTAGTCT	58.576	24	280
InDel_Ca3_247	In silico	Ca3:12028872-12029273	TGTCGATTTACAAGAAAGGGGGT	59.927	23	TGAGGACTGGACGTAACCCA	60.179	20	285
InDel_Ca3_248	In silico	Ca3:12143061-12143462	TGTCTTCAAAGATCGAAGAGTTGC	59.551	24	GGTCCACTCGAAAGTTGGCT	60.25	20	235
InDel_Ca3_249	In silico	Ca3:12227449-12227850	ACACAAGACAAATGTTTATCATCAAAGA	58.658	28	ACGGCTTCTTTAATGACTCGT	57.685	21	243
InDel_Ca3_250	In silico	Ca3:12299564-12299965	AGCCACGCCAAAAGTCAAAC	59.898	20	CGACGAGAGACAACCACCAG	60.387	20	231
InDel_Ca3_251	Validated on agarose gel	Ca3:12390560-12390961	TGTATCACGAATTTGGTTAATGAAGA	57.445	26	TCCTTCTGTTTGGTGTCCACA	59.438	21	222
InDel_Ca3_252	In silico	Ca3:12402647-12403048	GCTCCTCTTTGGGCCATCTT	60.034	20	ACCAATGCAAGCAATATGGTTCA	59.485	23	246
InDel_Ca3_253	In silico	Ca3:12402649-12403050	GCTCCTCTTTGGGCCATCTT	60.034	20	ACCAATGCAAGCAATATGGTTCA	59.485	23	246
InDel_Ca3_254	In silico	Ca3:12404749-12405150	AAGTGTAGGAACATGACATTTGTT	57.04	24	AGGCAAAATCCCTTATGAAGTTTCA	59.22	25	268
InDel_Ca3_255	In silico	Ca3:12549240-12549641	GTGCCCTCGTAAAACTAACAACA	59.439	23	GCAGCATGCTATTTCCCAGC	59.968	20	245
InDel_Ca3_256	In silico	Ca3:12891438-12891839	GCTAGCCTGTCTGGATGGAG	59.608	20	TCCCGTGTTCCATCAAAACCT	59.856	21	253
InDel_Ca3_257	Validated on agarose gel	Ca3:13298548-13298949	TGAATCAATCATGCATAAATTGATTTCA	57.508	28	AAAACAATAATTATCGCATTTGCAAAAA	57.441	28	285
InDel_Ca3_258	In silico	Ca3:13364312-13364713	TAGAACAGAGCGCGCACAAT	60.39	20	CACTTGCTCCACTCACGACT	59.967	20	211
InDel_Ca3_259	In silico	Ca3:13445810-13446211	TTGTGTTCTACAATGTTTGACACA	57.498	24	GGGACCATGGATTCAGTGGG	60.107	20	252
InDel_Ca3_260	In silico	Ca3:13580390-13580791	CAACTTTTTGGCAGTGTCCCA	59.52	21	ACACCGATTGGCAGTATGAA	57.22	20	211
InDel_Ca3_261	In silico	Ca3:13678141-13678542	GTGTTTTTGGCCCCGAACTC	59.968	20	ACTCGTGGATTCTTGGGTCA	58.652	20	287
InDel_Ca3_262	In silico	Ca3:13748102-13748503	ACCCTGGTTGCAAGTACACA	59.451	20	AGAAAGTTCCCAGACAATACACTCT	59.692	25	297
InDel_Ca3_263	Validated on agarose gel	Ca3:13799855-13800256	TGAGATGAACCCAAAAGATCTCA	57.496	23	TGGATGAAAATGTGTGTTGAACA	57.411	23	226
InDel_Ca3_264	In silico	Ca3:13802195-13802596	AATGGTTGGATATTTTAGTCCAAAGA	57.106	26	TGTGAAAGTGACATGCAATGTGT	59.619	23	245
InDel_Ca3_265	In silico	Ca3:13893932-13894333	GCTCTCCTAGACTCCCCAAC	58.884	20	CAACATTGCTCGCACGTCAA	60.041	20	292
InDel_Ca3_266	In silico	Ca3:13910179-13910580	TGACTGAGTAAGTGATATGAATAACAAA	57.184	28	TGAAGGGTGCAGAAAGTGGT	59.449	20	295
InDel_Ca3_267	In silico	Ca3:14036926-14037327	ATGTCCCTCAAGTGCCTTGG	59.961	20	GTCCTGACTCCAAACACCACA	60.134	21	206
InDel_Ca3_268	In silico	Ca3:14037840-14038241	CCTCTTTGCCATGGTTGCAT	59.1	20	TCACAAAAGAACTACCAGTGAGA	57.392	23	283
InDel_Ca3_269	In silico	Ca3:14062121-14062522	CACATCAAAACCCTCCCCCA	59.886	20	AGACAGTGCTTCAACACCAA	57.582	20	247
InDel_Ca3_270	In silico	Ca3:14069040-14069441	CCAAGTCCTCATTTGGGACCA	59.925	21	TCTTAGCAGCCAAGCAAATCA	58.206	21	292
InDel_Ca3_271	In silico	Ca3:14070444-14070845	CGTGTAGGCATGTGGTCGAA	60.389	20	AGGTGCTTTTGTCTCTCACTT	57.433	21	271
InDel_Ca3_272	In silico	Ca3:14165062-14165463	AGTTGAGATTGGAAAGTGGCA	57.772	21	TCCAATGCATGTTTTCATTTTCTTT	57.195	25	281
InDel_Ca3_273	In silico	Ca3:14177411-14177812	AAGACTTGCTGACAAAAATGCT	57.339	22	ATTCATTCGGGATCAAGTAAAATGT	57.355	25	298
InDel_Ca3_274	In silico	Ca3:14210744-14211145	CTGAGAATGCGTTGAAGTGCA	59.468	21	TCGAAGCTTTGTTTGCGACA	58.989	20	221
InDel_Ca3_275	In silico	Ca3:14233542-14233943	TGAAAGCATAGGTCTTCAAATCACA	58.997	25	TCCATCTAAGGCCAGTTCAATCA	59.477	23	207
InDel_Ca3_276	In silico	Ca3:14238100-14238501	TTGCATGGATAGGAGCTCCC	59.233	20	TGAAACTCGCGTCACTGTGT	60.179	20	220
InDel_Ca3_277	In silico	Ca3:14441013-14441414	ACTTGATGGCGCTTCTTAGT	57.23	20	GTTTGTTTGTGGTGCCATTGC	59.67	21	275
InDel_Ca3_278	In silico	Ca3:14453892-14454293	ACCAAGCACAGCGACTTTCT	60.179	20	ACCTCGTCCCCTGCAAATAA	59.011	20	240
InDel_Ca3_279	In silico	Ca3:14525416-14525817	TGAGTGAGCTAAAAGGACAAACA	58.224	23	GAGTTTTGGCCTAATCCCCCA	59.993	21	204
InDel_Ca3_280	In silico	Ca3:14529353-14529754	TGATCCCCATCAAGTTTGCA	57.399	20	TCATGTTTGTCCCTTCAGCT	57.043	20	264
InDel_Ca3_281	In silico	Ca3:14537150-14537551	CCAATTGCACCTGAACTGCA	59.325	20	TCATCTGGTATCACTCATCCCT	57.795	22	238
InDel_Ca3_282	In silico	Ca3:14537951-14538352	TCAGCTTTCAACTGAACACTTTGA	59.3	24	TGGGCGGAAAAGTCCTATGT	59.011	20	219
InDel_Ca3_283	In silico	Ca3:14562197-14562598	TTGCTTCCCGTTGTTACCCA	59.817	20	ATGGATGGGTTGGCTCTTGG	60.033	20	226
InDel_Ca3_284	In silico	Ca3:14590834-14591235	AACGTGACATGACTTCCGGG	60.32	20	TGTTAGAAGTTGTGGGTAGGGG	59.359	22	200
InDel_Ca3_285	In silico	Ca3:14591216-14591617	ACATGAGTATGTTTCTCCACCA	57.091	22	TGTCATGCAGAGGTGGACAA	59.236	20	204
InDel_Ca3_286	In silico	Ca3:14599805-14600206	AGTGGTTGGATTTAGTTGTGTTGT	59.046	24	AGGTGAGTAATTGTTTTTCAGTGGT	59.108	25	209
InDel_Ca3_287	In silico	Ca3:14652935-14653336	GGCTCCCAGACAAACCAGAA	59.89	20	CCGAAAAGGAACCAGCCTCT	59.963	20	227
InDel_Ca3_288	In silico	Ca3:14711876-14712277	GGTTGGGTTCTCATCACTTGC	59.458	21	AGAAGAGTTGAGCAATACCCAGA	59.159	23	272
InDel_Ca3_289	In silico	Ca3:14724146-14724547	TGTAGGTGTAGGAGTGCCAA	57.982	20	TCAACTTGCAAAATACCACTGAA	57.156	23	280
InDel_Ca3_290	In silico	Ca3:14740845-14741246	TGGGACTTTGAGTTGAGACTTTGA	60.081	24	AGGTCTGGCTACTTGACCCA	60.179	20	229
InDel_Ca3_291	In silico	Ca3:14791279-14791680	CGTTGATTCTTCCCTTGGCG	59.552	20	AGAGCGTTGCTTGCAAAACA	59.545	20	263
InDel_Ca3_292	In silico	Ca3:15018221-15018622	TGAACTAAACCAAATCAACATGCT	57.596	24	ACGAATTGGAATGAAAAATGACACC	59.074	25	235
InDel_Ca3_293	In silico	Ca3:15022929-15023330	TCAAAAGGCTCGGCAACTAGA	59.654	21	ACATGTTACTACTCAACTAATGGAAAGA	58.697	28	248
InDel_Ca3_294	In silico	Ca3:15137242-15137643	AGACTTGGTTTTGCTTTGGGA	58.254	21	TGTGTGTTTGTGCTTGAAGCT	59.182	21	254
InDel_Ca3_295	In silico	Ca3:15160217-15160618	TCCAAGTTGCTAAAAGGCTTCT	58.167	22	AGTGGAATCCTTTCAGCAGACA	59.627	22	226
InDel_Ca3_296	In silico	Ca3:15199742-15200143	TCTGACAATGACAACCGATTACT	57.853	23	CCTCTATCCCACAATAGATGACTCA	59.223	25	299
InDel_Ca3_297	In silico	Ca3:15281887-15282288	CCGTCGATTTTTGAGTGGTCC	59.537	21	ACGATTCGTGACATTGCCCA	60.321	20	235
InDel_Ca3_298	In silico	Ca3:15285342-15285743	ACGAGACGTGTTTCCTTTGAGT	60.159	22	ACCATAGGCAGCATGGTCAG	59.818	20	240
InDel_Ca3_299	In silico	Ca3:15291221-15291622	AAAAGGAGTACCCGCGATGA	59.1	20	TCTTCAAAGACTTAACTCTACACTCA	57.766	26	200
InDel_Ca3_300	In silico	Ca3:15291848-15292249	AATTAAAAATTGGAGATGGGGAATTTTT	57.512	28	CACCACTTTTGATCGATCATAACTGA	59.686	26	300
InDel_Ca3_301	In silico	Ca3:15385631-15386032	TCCCATCTACGGTTAGTGTGC	59.521	21	TCTTCAAAATCCACTGCACGA	58.155	21	224
InDel_Ca3_302	In silico	Ca3:15402743-15403144	AACCAAGGGAGACTAGAGCA	57.673	20	TTTGTCCGGCCCGTTAAACT	60.179	20	292
InDel_Ca3_303	In silico	Ca3:15489958-15490359	TCCCCAACCATAACATCACTTGA	59.668	23	GTAGGCTAGCTTGTACGCCC	60.249	20	289
InDel_Ca3_304	In silico	Ca3:15539731-15540132	CACACAATAAAAGTGGAGGGAAACA	59.932	25	CCCTTTGCAAACGATGTCACA	59.664	21	254
InDel_Ca3_305	In silico	Ca3:15557552-15557953	ACACAATCCTTGAACAACTTTGA	57.087	23	AATCCCACCCTAGGATCGCT	60.105	20	268
InDel_Ca3_306	In silico	Ca3:15601770-15602171	ACCACTCCCTTGAATTCTTTTTGT	59.038	24	GTGGTCCATGAGAGTTTAGGCA	60.027	22	208
InDel_Ca3_307	In silico	Ca3:15647946-15648347	TGGTAGCTTCCTCTGGTCGT	60.252	20	TCACAAAGACAAAAGATTTATCATCACA	58.449	28	203
InDel_Ca3_308	In silico	Ca3:15658026-15658427	GAGCATGAGAGGATTGGGGG	59.89	20	AAAACGTTTCTGCTGGGCTG	59.615	20	287
InDel_Ca3_309	In silico	Ca3:15755416-15755817	ACACGAATATCACATCAAACCCT	58.156	23	TCTTCGTTTTCCATCTCGTGTCT	59.995	23	297
InDel_Ca3_310	In silico	Ca3:15769915-15770316	TCGTAGTCGATCCTCTGGCA	60.107	20	TGCAGTTTCTAGCACATTCTCA	57.993	22	214
InDel_Ca3_311	In silico	Ca3:15911819-15912220	GTAAGAACTGTTACGCCCGC	59.282	20	AGAGTGAGAAGAAGGAGAAGGGA	59.923	23	236
InDel_Ca3_312	In silico	Ca3:15948934-15949335	GGTGGCCTTGAAGGGTGTAA	59.888	20	GGAGCGAGTGGTGTGAAGAA	59.966	20	202
InDel_Ca3_313	In silico	Ca3:15949640-15950041	TTAGGACATGTGACACCTTTGT	57.569	22	ATCACCAGAGAAGGAGGATTTTT	57.473	23	283
InDel_Ca3_314	In silico	Ca3:16032568-16032969	CCGCCCAGTCCTCAAAGTTA	59.676	20	AGCTGAAGGACCTGTTGCTC	59.964	20	258
InDel_Ca3_315	In silico	Ca3:16032569-16032970	CCGCCCAGTCCTCAAAGTTA	59.676	20	AGCTGAAGGACCTGTTGCTC	59.964	20	258
InDel_Ca3_316	In silico	Ca3:16081495-16081896	TCTTGTATTGAACAGAGACAAGGGA	59.693	25	TTGTTGAGGGTGGAGATCCA	58.259	20	200
InDel_Ca3_317	In silico	Ca3:16093941-16094342	TGCGGGCCATGTCAAAGTAT	60.035	20	TGCTGTGCGGGTGGTTTATT	60.539	20	247
InDel_Ca3_318	In silico	Ca3:16140820-16141221	AGGGAATCTCAACTTCGAACCC	60.027	22	CAACAACAACGACGACGACG	60.38	20	227
InDel_Ca3_319	In silico	Ca3:16170391-16170792	TAGCACGTGGCCTGTGATTT	59.964	20	GCCGAACAACATAGCCCTCA	60.392	20	232
InDel_Ca3_320	In silico	Ca3:16250344-16250745	ACAACAACAACAACAACAACAACA	59.13	24	CTAGGGGTTTGCTTCAAATCGT	58.918	22	201
InDel_Ca3_321	In silico	Ca3:16293681-16294082	TGGAGTCGTGAACTTCCTCT	58.003	20	TGGAAGCAATCAAAAGTTGTGA	57.001	22	232
InDel_Ca3_322	In silico	Ca3:16294274-16294675	TTCTCTTTCACCCTGCAGCC	60.251	20	TGTTGTTTATATCATGGGATCCGGA	59.928	25	204
InDel_Ca3_323	In silico	Ca3:16310330-16310731	AGATCAAGTCAATCTTTGGAATGAGA	58.6	26	AAAAACATAGGGAGATATGGGAAAAA	57.091	26	235
InDel_Ca3_324	Validated on agarose gel	Ca3:16327887-16328288	AATTTGGTTGGTTGAGTCTTCCA	58.714	23	CTTTCGTAGGATGAAACTGGTTCA	59.005	24	300
InDel_Ca3_325	In silico	Ca3:16358913-16359314	TGGATGGTTGATTCGGTGAA	57.131	20	GCTTGCGAATATAACTCTGCCC	59.776	22	209
InDel_Ca3_326	In silico	Ca3:16431501-16431902	AGCATCCACATCAGCAACCT	59.669	20	TCCGGATGATGCATTGATGGT	59.857	21	280
InDel_Ca3_327	In silico	Ca3:16445929-16446330	ACATGATGCTCTCCACGTATCA	59.305	22	TGAGAGGTAATAGTGAGTGCGT	58.646	22	232
InDel_Ca3_328	In silico	Ca3:16476599-16477000	CCTCTATGGTATGGCATTGGAGA	59.416	23	AGATTGGGAGGATGAAAGAGCT	58.878	22	265
InDel_Ca3_329	In silico	Ca3:16481859-16482260	TGCTTTGTAGGACCCAAGTCT	58.945	21	GACTCAAGCAAGCACCTCGA	60.32	20	244
InDel_Ca3_330	In silico	Ca3:16518399-16518800	GCTCTGATGTCGCACACAGA	60.389	20	AGGTCTGAAACTCGAATAAGTGGA	59.473	24	231
InDel_Ca3_331	In silico	Ca3:16534039-16534440	TGAGCATTGAAATGAATCGGATGG	59.963	24	CACTCTCACTACGACGCTCC	59.903	20	203
InDel_Ca3_332	In silico	Ca3:16541960-16542361	TCTCAAACGTGTGCCAAAGC	59.62	20	ACTCCAAAATGAATGTGGTGCA	59.036	22	243
InDel_Ca3_333	In silico	Ca3:16560027-16560428	CCCTAGCAAATCACATTTATCTGCA	59.7	25	GCCTCTGGTGTTGACATTGC	59.758	20	243
InDel_Ca3_334	In silico	Ca3:16564637-16565038	ACGGTTAGGTTAGTGCAAGGA	59.027	21	ACAATATGTTGGAATTAATCGCAACA	58.457	26	228
InDel_Ca3_335	In silico	Ca3:16569192-16569593	GGAAAAGTCCTAGGACACAAGGT	59.927	23	TTGGATCGCGTTTCCTTGAA	58.114	20	218
InDel_Ca3_336	In silico	Ca3:16576845-16577246	TGAGTCATTAGATCTTCATCCAACA	57.813	25	CCCTGCAACAAAATCATGGGA	59.099	21	273
InDel_Ca3_337	In silico	Ca3:16646678-16647079	TGTTGGATCACCTAAGACCCA	58.373	21	TGAAGAGGGAAACAAGATCGCA	59.962	22	230
InDel_Ca3_338	In silico	Ca3:16680699-16681100	ACTCTCACAAATCCTTTCTATAAGAGT	57.959	27	ACCGCTTTATTTTTATTCTCGGCT	59.361	24	201
InDel_Ca3_339	In silico	Ca3:16723142-16723543	AGGTGAGACAAATGATGCTTTTGA	59.171	24	ACTTTTGCATTTTGCGGAAAAAGT	59.605	24	218
InDel_Ca3_340	In silico	Ca3:16733109-16733510	ACTTCTACAAACTGAGATAGGGGA	58.409	24	TGGTAGAGATTTGAGGAGTTCTTCT	58.98	25	213
InDel_Ca3_341	In silico	Ca3:16736674-16737075	GAATGCACCGGGATGCTCTA	59.893	20	CATGGAAAGTGGACCCCGAA	59.962	20	258
InDel_Ca3_342	In silico	Ca3:16798580-16798981	TGGATCATACCTTTCTTGTGAGCA	60.019	24	TGGTCAAAATATTGTTCACGAGAAGA	59.291	26	253
InDel_Ca3_343	In silico	Ca3:16808699-16809100	TGGACGACTCCAAAATGAGGT	59.303	21	TGTGAGGCTTTGCTCTCTTGA	59.582	21	270
InDel_Ca3_344	In silico	Ca3:16813743-16814144	CACCCCACCCAACTCTCTTC	59.963	20	TGGAGTTGTGGGGGTACATT	58.549	20	265
InDel_Ca3_345	Validated on agarose gel	Ca3:16828985-16829386	TGATCTCAGTCAGGTGTAAATCGT	59.537	24	CTCTATGCGTGTGACCCTCA	59.182	20	205
InDel_Ca3_346	In silico	Ca3:16833524-16833925	GCCTCAAGGAAAGAAGTGGC	59.115	20	TCCACTCTAACATGACCATGCA	59.429	22	204
InDel_Ca3_347	Validated on agarose gel	Ca3:16873848-16874249	ACATGGTGTGTTTGTGTGTGT	58.833	21	GGTGTCCATTTTACCCTCGC	58.908	20	210
InDel_Ca3_348	In silico	Ca3:17043277-17043678	GCCACCAGTTACTGTGATCCA	59.997	21	ACCATGGACTCTACCTCTTCCA	59.956	22	201
InDel_Ca3_349	In silico	Ca3:17048064-17048465	CTCCGCATTAGACTCCGCAT	59.967	20	TCAGTTCACGTACGTGCTCG	60.385	20	205
InDel_Ca3_350	In silico	Ca3:17070591-17070992	ACCACACATGATTGAGTTGGGA	59.892	22	GCCAAAAACAAAGGTCACCTGA	59.833	22	241
InDel_Ca3_351	In silico	Ca3:17107590-17107991	AAAGAAAATCTTTGACCAAGTTGAAAA	57.499	27	TGTTCAGATTGCGTTTGTAAATTCT	58.266	25	225
InDel_Ca3_352	In silico	Ca3:17115172-17115573	ACACACACACAAATCAAAGGCT	59.24	22	ACGTTGGTTTGGGGTTCTGT	60.034	20	270
InDel_Ca3_353	In silico	Ca3:17170861-17171262	AGCATATTGGCTTGCACTAGC	59.048	21	AGGTGGTGGTGCAGCATTTA	59.888	20	222
InDel_Ca3_354	In silico	Ca3:17183566-17183967	TTCAGAAAAAGTGAACAGCTGGA	58.731	23	TTTCAAAAGGAAAGAGGCTTTGA	57.069	23	200
InDel_Ca3_355	In silico	Ca3:17190491-17190892	AAGAACTGGGCAGGTAAGCA	59.229	20	ATATGCACTGCTTCGGCTCC	60.534	20	211
InDel_Ca3_356	In silico	Ca3:17272601-17273002	TGAGAAGAATTTAAAGAACAAGCTTCA	58.097	27	TGTGTTTCAGTTCATACAACTCAA	57.006	24	216
InDel_Ca3_357	In silico	Ca3:17334907-17335308	CATTCGTCGCTGCCTCTCTA	59.618	20	TGTGCAACACAAAAACTCTAAACA	58.226	24	247
InDel_Ca3_358	In silico	Ca3:17419170-17419571	CTTTTGCATGTAGGCCCAGC	59.826	20	ACTCACAAAGACAGCACGGT	59.822	20	289
InDel_Ca3_359	In silico	Ca3:17516092-17516493	ACAGTGGTGTTGGAGTCATGT	59.51	21	AGTGTGTAACCCGTACGTCG	59.762	20	259
InDel_Ca3_360	In silico	Ca3:17566534-17566935	TGGAGTACGGCTTTGGTTGT	59.529	20	GAAATGACGCGGCATGTCTC	59.973	20	222
InDel_Ca3_361	In silico	Ca3:17697840-17698241	TCCATTCCAATGCATCCCTTCA	60.024	22	ATTCAAAATATAAAACCCCGCCA	57.058	23	200
[truncated: 5,525 more rows]
