# Supplementary material for: InDel markers: An extended marker resource for molecular breeding in chickpea
Source: PLoS One. 2019 Mar 18;14(3):e0213999. doi: 10.1371/journal.pone.0213999 (PMC6422259; doi:10.1371/journal.pone.0213999)
Supplement: S2 Table — (XLSX) [file pone.0213999.s002.xlsx]

## Sheet: Sheet1
		Intra-specific parental lines		Inter-specific Parental lines
Linkage group	marker _Id	283×8261	1882×4958	4958×489777	FORWAD	PRIMER SIZE	REVERSE	PRIMER SIZE
	2_1	M	P	P	CATGGGTTAGTTTAGTTAGCAGCA	24	TCAATCAAGATTTTGCATTTATTTCTCA	28
	2_2	P	P	P	TTTTGGGAGGTGGCAAAGTT	20	AGAGATTGAATTTTGGCAGCCA	22
	2_3	P	P	P	ACTTAACCAAGCGGATCATGTG	22	AGAGGAAGCTGGTGATGGGA	20
	2_4	P	P	P	CTCAATTATACTTCTCAACAAAAAGTGT	28	CCCGTCTTATTTTTGCTGTCACA	23
	2_5	P	P	P	TGATGGTTTGTCGTTCTAAGTTCA	24	TGTTTTTGATTGAACAAACCTTTTGA	26
	2_6	P	P	P	TCAAAGTTTATTCATTGAGTTACTCACA	28	ACTTTGACGATATTGAATCTTGCA	24
	2_7	P	P	P	TGCTTGAAGCCCAAACTCAAG	21	AGCTTATTGGAGTTGGCAGCT	21
	2_8	P	P	P	GGTTGAGATACTACCACATAAGGGT	25	ACACGGGCTTCCTTTGATGT	20
	2_9	P	P	P	TCTTGAATGTATCTTGAGTATCTCCA	26	ACGATCACTTGAGGATGCGA	20
	2_10	P	P	P	AACATTATTGGCACGTTGTCCA	22	TCCTTACCAACCCCAATGTCC	21
	2_11	P	P	P	TGTGCACGACTTATTATCCTTTTGT	25	ACCATTTGGAGGTGATTAATTTTCGT	26
	2_12	P	M	P	GATCCGTAGCCGTGTGGAAT	20	GGTGAGAAACTGAACAATCTCTGT	24
	2_13	P	P	M	TCCAACGACATTAACACATGATGA	24	AGGAGACATTCAATAAACAATATGTCT	27
	2_14	P	P	P	TGAGATATTACAGTTGTGTACGCA	24	AGTTATAAGACCACAAGAGCAATTATG	27
	2_15	P	P	P	AGCCCATCCATCGCTTTCTT	20	AGTCCGAATCTGAGTTCGCG	20
	2_16	N	N	N	TGAGAGGTAATTTAGAAGCTTTATCATT	28	TGTGTGTAATGGATTGAGTATCTCT	25
	2_17	P	P	P	CGTGGAAACATTTGTGGTGGG	21	TGAGAAAATGTAGGGAGAAAAACAGA	26
	2_18	P	P	P	GCGTGTTGTGGAGCTAGCTA	20	CCCACCAGTTGTTGTTTCAGC	21
	2_19	P	P	P	AGAGGGGGAGATGGAGAAAGA	21	TGGAAGAACCAAAACTGTCGA	21
	2_20	N	N	N	AATATGTTAGGCGCCACACA	20	AAGTTGAAATGGTTGTCACTGCA	23
	2_21	P	M	M	TCGATGTGACATTCTCTGGATGA	23	TCCATCATTGATTCATTGGTCAACT	25
	2_22	N	N	N	TGTCAAAAGTTGATGTAGATTAGTATGT	28	CACTAGGGATGAGAATATGACATACCA	27
	2_23	P	P	P	TGGTTTGATAAAAAGCAGAACGT	23	TGTGAGGAATTGACGTTACCCA	22
	2_24	M	M	P	TGCCTTAGTTGGGGTTTGTTG	21	AATCCTGAACTTTCACTCCACA	22
	2_25	MB	MB	MB	TCAAACCCAGCAACACAAGC	20	CTGTCAATTGAGTTGCGACGA	21
	2_26	P	P	P	TCAACTTTGTGACGTTTACCAGC	23	ATGCATTTTGAACCCAATTCTGA	23
	2_27	M	M	P	TGCACACAATCATCATTGACCT	22	ACATTTTGAAAATTCTGCGCAGG	23
	2_28	P	P	N	CTGTGGACTTTGCTTTTGAAGA	22	TGACGAGAACTTATATTGGATCAACA	26
	2_29	M	M	M	TGTCAATTGAGTTGCGACGAG	21	CGAGGCAAGAAGGAACGCTT	20
	2_30	P	P	P	TCCACAAAGCACTCCAACACT	21	ACACATCAATTTAGTGAAGTTGATCA	26
	2_31	P	P	P	AGTGCACCATCTCTCTTTGTT	21	AAAACCACCATTTCAAATTCGTTT	24
	2_32	M	M	M	ACCTGTCATAACTGATTTTCGGC	23	ACATGGACAAAGGCGCTGTA	20
	2_33	P	P	P	TCCACTGACCTATTACCTTGGA	22	AGACAAATGTTATGAACCAAAAACACA	27
	2_34	N	N	N	TGTGTGTGTGTTTGTGTGTGT	21	TGCGATTGAAAGAGAAAATGACA	23
	2_35	P	P	P	TCTCTATCATCTTTGATGTTTGAGCT	26	ACATCACATCATTTTCTTCTTGTGA	25
	2_36	M	M	P	TGTTGAAAATGGCCAGGGAGA	21	ACCTGACATCAAGTATGAAGTTGA	24
	2_37	M	M	P	ATCGGGCAGTGGAAGTGATG	20	GCGAGGCAAAGAGAGGAAGA	20
	2_38	N	N	N	ACACGATGAACTGATCACACA	21	TGCTTTGAGTAGTAAAGCAAAGTCT	25
	2_39	P	P	P	TGGATCGGTTTGACCCGTTT	20	AGCTAATCTACGACAACCTTTCA	23
	2_40	M	M	M	TGGAATGCTGATGTTAGATTGATTGT	26	TGGAGGACAGATTAAAGAGGACA	23
	2_41	M	M	P	CTTTCGCCATGGACTCAGGT	20	TCTGACACCAATTGTTCGGA	20
	2_42	P	P	P	AGTACCTATAGATCACTAACGAGTTCT	27	GCCTTGCCCTTAGGGTCATT	20
	2_43	P	P	P	TGTTTGTATGTGTCTAATAGGGTGT	25	CGGTTACATGTTCGTGACCC	20
	2_44	P	P	M	TGGTGAATTTGGAGAAAACGCT	22	TTAGCTGTTTGGGTTCTGGAT	21
	2_45	P	P	P	TCATTCTCACTTGAATCTAAAATTTGCA	28	TGTTTGTCATCACCACCCAAGA	22
	2_46	M	P	P	TGGGAAAAAGGGGAACGTGT	20	TGGTTCCACCAGGTTGCTTT	20
	2_47	P	P	P	TTTGCAAATACGGCGGAGGA	20	TGTTGTGGTATACGTATCCTTGCA	24
	2_48	P	P	P	AAAGGGTCACACACAAACGAG	21	ATGTACATTCAAAGATGTGCTACTT	25
	2_49	P	P	P	TGAAGTTTGGCCCAATCACAG	21	TCGTTAAATTATCATGCATGCGA	23
	2_50	N	P	M	ACACCATAGGAATCAGAAAGAAAGC	25	TCAAATCCCACTAATTGGTAATCCT	25
	3_1	M	M	P	TCTTCTTCGCTCCTAGTCACA	21	TTTGAAGAGATTAGAATGAGATGAATCA	28
	3_2	N	N	N	GCATATCTCCCTCCGTACACC	21	ACGGCGAAACCTACAAATCG	20
	3_3	M	M	M	ACCTCATGTTCCTCAAGTGTCT	22	ACCTATTCCGACCGTGGAGA	20
	3_4	M	M	M	AGGCTAGCTAAATGTCTCGCT	21	TCTTATACATGTGTTTCTTGTGGTGT	26
	3_5	M	M	M	TGCTGCTACCTTCAAAGCAT	20	ACCCAAAGTGCTTGAATTTTTGT	23
	3_6	M	P	P	AGGAACATTTATGCGTTTTCAGT	23	CGGACTTTTATTTAATTTGTGTAGTTGA	28
	3_7	N	P	N	ACTTCACTCTTTGAAATAACAAAGTCA	27	TGTCGATTAATTTGTCATACTTGAAAAT	28
	3_8	P	P	P	GGCGGTGGTGAGGAACATAA	20	TCGCAATGGATTGAAACGCTC	21
	3_9	M	P	M	ACCATGTTCTTTGAGATCTCCA	22	AGTTAACGTATCGTAATCGTAATATTGT	28
	3_10	P	P	N	TGGGAAATTGTGGTGTGAGGT	21	TCTCTCTCTCTCTTTAAAATTCCATCA	27
	3_11	M	M	M	TCAATGACACCGCGACTTGA	20	ACTTTGGGGTCCTGAAGCAC	20
	3_12	M	M	P	ACCGGAACCAAACCCTTGTT	20	TTCTTTGTTGGGTGGGCTCA	20
	3_13	M	M	M	AGTTGTACGATGACATTCTCAACA	24	TGCTCATCATCATTAATGTTGTTTCT	26
	3_14	P	P	M	AGGCATCATCATTTCCAACAGT	22	TGCGGACTATATCGGTTAACTGA	23
	3_15	M	M	M	ATGAGAAACCTCACTTCTTTGAGC	24	ACAATTGTAACACATACTTACAAACACA	28
	3_16	P	M	M	AGTATCCCACATAACTGGCTTGT	23	TGTTGGAGATTATCAGCATCTTGT	24
	3_17	P	P	M	GCTGAAAATTAGGAAATTGATTTTCTCT	28	TTAACGGGGCTGACAAACGT	20
	3_18	P	M	M	TGGTAGGAAGGTTGATCTGTTCA	23	TTTTGGGAAAAATATTTGGCCCT	23
	3_19	N	N	N	ACACTCATTGACCCACACACA	21	TTCATTGAATTTCAAAGTCCTCAGT	25
	3_20	P	P	M	AGTTTTTGCCTTCCGTGGGA	20	TGTTTGAATGGGTTTACTTTCCCT	24
	3_21	M	M	M	GACGGTAGCATGCAGATGGT	20	GGAGACAAACAATCATGGGTGT	22
	3_22	P	P	M	ACGAGGCAACAAACAAAAACA	21	ACTCATTGTATGCATGTCTGATACT	25
	3_23	P	M	P	GTCTTGACTGGCCTGAAAGC	20	TTGTTGCGTACTTTCTGATTATAATTTT	28
	3_24	P	P	P	TGACAGTTATGATTAATTGTCAGTGT	26	AGATTGTCTAATACTCAAACCAAACCA	27
	3_25	P	P	M	TGGAGAGGGGGATACTTTAAAAACA	25	TGTTGAAGGTTATTTGCATTGATAATCA	28
	3_26	N	N	P	CCCATCATTTTTCCAAGACAGGG	23	ACATCATTAGGACCATCCACATCT	24
	3_27	P	P	M	ACATGATTTGAATTTTATCACTTCAAGT	28	CCAACAATTCAACTTCCTCCATAT	24
	3_28	P	P	M	AGTCTTGTAGATGATTAAAGTATGAGCT	28	ATACGGGTTGGTCCAGTTCG	20
	3_29	P	P	M	TGCACCTATTTGTCTCGTTGT	21	GTAAATTTTCTCTTGTCGACGGT	23
	3_30	P	P	M	TTGACCAATGCAGCATAGGC	20	CCAACCTTACTGTAGTACCCCA	22
	3_31	P	P	M	GGCTTATTTCTATCCTAGAGTTGCC	25	TGAGCAATATTCTCTCTGCCCA	22
	3_32	M	M	M	TGGAGAAAATAAGTTTAAAGTGTTCCT	27	TCGGGATCGATTTGGATCACT	21
	3_33	M	P	M	TGCTTAACCCTTTAGCCCAA	20	GAAAGAAGAACGAGGGGACGA	21
	3_34	P	M	M	ACGGTACCGAAATTCGCACA	20	TGTTTACAATGCACATATTGTACGA	25
	3_35	M	M	M	AGCGTCTACCAATTTCGCCA	20	TCATTTATACACCATGAACTATCTCTGT	28
	3_36	P	P	M	TGCGAAAATGAGAGCTAATAGCA	23	CAGCTGATAAATTCTCTCCCTGA	23
	3_37	N	N	N	TCTCACTACGTCAATTGATCGT	22	ACAAAACGGGTAAGGCGAGT	20
	3_38	P	P	M	TCACCTTCATCTCTTGTCTCGT	22	AGGAGTTGTTATTCCAAGGGGT	22
	3_39	MB	P	M	TGTATTCACCGGTAATGTAAAAAGT	25	TGAAGATGACCATTAACATCTATTTGA	27
	3_40	P	P	M	ACTCGATGGGGGAAAATCCA	20	TCTCCTTCATCTTCAACCAAAACA	24
	3_41	M	M	M	GGTTACTCATTTGGGTTAGTGCA	23	TGGATGATTATCCACTTAAGAAAGTAAA	28
	3_42	M	M	M	ACAACCAAGGTGTAACGCCC	20	TCTAACAACTGGAATATTAGTTTTGCA	27
	3_43	M	M	M	ACCACTTTAGCACGTTCACCA	21	TGTGAAAGAGTAATCTTGTAGAAAATGA	28
	3_44	P	P	M	TGTTTGATGTGATATTAAGCAACTCGT	27	AAGATGATTGCCAAATGGGATCT	23
	3_45	P	P	P	AAGCTTCACAACCTATTTTGTCTAGT	26	AGCTGGAATAGTAAATAAGTCACTTTGT	28
	3_46	N	N	M	AGTTGAAGGAGTGCATGAGGA	21	TGCCGCAAGAATAATCGCTT	20
	3_47	N	N	N	TTTGTATTTTTGAGATTTGCCTTTGA	26	GGAAGTATAACGCTGCCGGA	20
	3_48	M	M	M	TTCATCCTCTCCGGCGAGTA	20	CCACACCTCGTACCATGGTT	20
	3_49	P	P	M	ACCAAATCCACTCCTCTATCACAC	24	CGTGTTTGATCGCGGTAGTG	20
	3_50	P	N	P	TGAATCTGAAAACTTCCACAACCA	24	CCCACAATTATGATGTCCCTACCT	24
	4_1	P	M	M	GCCACTTAATCACAAAAATAACAACCA	27	TCGTTGAACCTCAAAGCAATCA	22
	4_2	M	M	M	AGCCCTTTAGTATTGCAATTGACG	24	AGGATGATTGGGAGGAGCCT	20
	4_3	MB	MB	MB	GCACTTTGCACACGTGTCAG	20	AGCGTTTCGGGTTTAGGGTT	20
	4_4	M	M	P	TCAGTTAAATGACTAACACTATTGGATT	28	ACTCACAATTTATATTAGCATGACCCT	27
	4_5	P	P	M	TGATCAAATTCCTGCACACTTAATGA	26	AGGAAACATGTAGACAAAATCACACA	26
	4_6	N	M	P	GCCTGATTGGACATACCTGCT	21	TCCTTTGCATTTTTGAGATACGTGA	25
	4_7	N	M	N	GGGGAGTGAAAGGGAGCAAA	20	AGTAACTAATCCCAACATTGACGT	24
	4_8	M	M	P	TGGGAATTGGTTGGAATGTGT	21	AGAAGGGAGGAGATGGAAGCT	21
	4_9	M	M	M	AACTGCCTCAATCTTGGGGG	20	ACAGCATTAAGAAGTAACTCAACAA	25
	4_10	MB	MB	MB	CTCCAACAAGATCAAAGCAAGT	22	AGTCAAATTAAATACATCATGTCACACA	28
	4_11	M	M	P	GAAGGCCACAATCACCTCCA	20	AATGGAGCTTGAACCCTGGG	20
	4_12	M	M	P	TGAATTAAACTTTCACGTGTAATGTCT	27	AAACCAGGGTGTTTACCGGTT	21
	4_13	M	M	N	TGTATCACGAATTTGGTTAATGAAGA	26	TCCTTCTGTTTGGTGTCCACA	21
	4_14	M	P	P	TGAATCAATCATGCATAAATTGATTTCA	28	AAAACAATAATTATCGCATTTGCAAAAA	28
	4_15	M	M	P	TGAGATGAACCCAAAAGATCTCA	23	TGGATGAAAATGTGTGTTGAACA	23
	4_16	P	MB	MB	AATTTGGTTGGTTGAGTCTTCCA	23	CTTTCGTAGGATGAAACTGGTTCA	24
	4_17	P	M	P	TGATCTCAGTCAGGTGTAAATCGT	24	CTCTATGCGTGTGACCCTCA	20
	4_18	N	N	N	ACATGGTGTGTTTGTGTGTGT	21	GGTGTCCATTTTACCCTCGC	20
	4_19	N	N	N	TCTCGTTAATTTGTTTTAGTCCATGT	26	TGTTCATTTATTTTAGTCCCTGCAACA	27
	4_20	M	M	P	AACAACATTGAAATTGAAATTGAACTGT	28	AATTCTTAGATAGGTGATCACAAGAAGA	28
	4_21	N	N	N	ACCAAAAGAAAGTTAAAGGAGCTCC	25	GCAACAAATTCTCAAATATAATCTGACA	28
	4_22	M	M	M	ACCAACACTCCGATTAGGGC	20	GGGGCTGGGGGAATTACTTC	20
	4_23	N	N	N	TCATCTTGGCCAATTAACTTCGT	23	GTGTACGCTCGCAAGGTACA	20
	4_24	P	M	M	ACGCTTGTTTTACAGCGCTT	20	TTTTAAAACGTCATTTGTTGCTGAT	25
	4_25	M	P	P	CTTCGTTGAATTTGGGGCCA	20	TGATTTATTCCAATTTCAACTGTTGTGA	28
	4_26	M	M	M	AGAGACGAAGTTGAACCTCGA	21	TCCCCTCCTTCCTCTTTCAAC	21
	4_27	P	P	N	AAGCTGTTTCCCTGACACCC	20	GCAAGCATTTTGTGTAAGCGTG	22
	4_28	P	P	P	ATGAATGGATAGTGAGGAATAATGAATT	28	AGGTTAACACACTGCTCAGATGT	23
	4_29	P	P	P	TGGAGGTTTGATTTGTGTTTTGTCA	25	TCTCTTTGCAAGGGGATGACT	21
	4_30	M	M	M	TGACCTACTTATAGTCTGACATGACC	26	ACAGCTACCGAATATGGAATGACT	24
	4_31	M	M	M	AGGTGACATAGGAAGAAGATGGA	23	TGGGTTTCGGGTGAAATGGT	20
	4_32	P	M	M	TCAGAGAGAGATCAACAGACCA	22	GCTGTCTTCCCATACGGACC	20
	4_33	P	P	N	AGCACCTGTTACCTTATAAATTGATT	26	TGTCAAAAATTGATGTAGGATAGTATGC	28
	4_34	M	P	M	GAAGCTGCCGGCGATTAAAC	20	CCCCTCATATACTCAATGGCAGT	23
	4_35	M	M	M	TGATTATCATGAAGATTTGGAAGAGAA	27	TCTGATGCATCGTAGCGTGT	20
	4_36	MB	N	N	AGAGAACTAATCTTTAGCTAGACTTTCA	28	AAGATTTCATTTGTTGACAAACTCTTT	27
	4_37	N	N	N	GAGAGTTGAAGCCGTCCGAG	20	AACCTCTTGAGCCCGAATGG	20
	4_38	P	P	P	TGGCACATCTATTTAACCGCA	21	ACAACTCCATCCTAGTAGATAAATTAGT	28
	4_39	P	P	P	GCCAAAGAAGAAATTGTGCTCCT	23	CCCAGTCATTTTCCACGACG	20
	4_40	N	M	P	TGCATAGTTGAGAGATGAAATTGATGA	27	TGATCTCACTGTTAGAAATGACACT	25
	4_41	P	M	P	AGAAGGAGAAGTAGCAAGGTGC	22	TGTGATGTGAGAAGAATGATGCA	23
	4_42	P	M	P	AACTGTGAATTATTGAGTCAAATTTTGA	28	CACTCTTCTTAAACGACACTAATGT	25
	4_43	P	P	P	ATGAAAATGATACATTGTTGGAGACT	26	GGTTCTGCTGCTGCTGCTAT	20
	4_44	N	N	P	CAGACGTAATTGTTCCAGAAATATAACT	28	TGTGTGCTATTTTGGTTGTGGT	22
	4_45	N	N	N	TGAACATCCAAAAATGCATCTGA	23	AGACTAGGTTCGGCTTCTCA	20
	4_46	M	M	M	TGAGTTCCTAATGTTGCCGT	20	CCCAACACGTTATGAGGCCT	20
	4_47	P	P	P	TCATCAAGTTTGCTTAGATCAGAGT	25	GTGCAAACAAGTCCTGTGGC	20
	4_48	P	P	P	CATCAGCCCTCGCCTTACTT	20	ACGACACTCATTATGAGATAAAAGGAC	27
	4_49	P	P	P	GTCAACTCGAACTCTCTTTCACT	23	TGTCGTTTATTTCATATTCACAAAGATT	28
	4_50	M	M	M	TGGGGACTTTTAATTGGTTTATTTTCA	27	TTGACTATGATCAAGATTTAACTCTGAT	28
	5_1	M	M	P	TGAAAGCCTTGCATAAGATTGTGA	24	CACCACAAATTAGGCTGCGT	20
	5_2	M	M	P	TTTTGGTCGGTCGTGTTTGC	20	ACAAGTTCACCCCATGTTGGT	21
	5_3	P	P	M	AGTTGTAGTTGCCACGGCTA	20	AGAGAGATTGAGGTGGATATGGT	23
	5_4	N	N	N	AGGGACCACAAACGTTACCTC	21	TTTATTAATTGAGTTGAGTGAACCTCT	27
	5_5	N	N	N	AAGAAACATACAAATGGACATGTCA	25	TTTCTCAAAATGCTGCGTTCCA	22
	5_6	M	M	M	ACCCTACAAGTCAAGTCTTCTCC	23	AGAGATCATAAAGAGAAACACTTGTTT	27
	5_7	P	M	M	TTGTAAGGCTTAATTTGATTGTCGA	25	GAAGGCATAGGACCGCATGT	20
	5_8	P	M	M	TGAGTTTTCATCATTGCTTGCA	22	TGTCATTTAATACGAGCTAGAGGAGT	26
	5_9	P	P	M	ACCCTATGTTGTTAGTCCCGG	21	GTAAGAAGCAACCCAAAGTTTCCA	24
	5_10	P	M	M	ACGAATCACTGTAATTTTGCGAA	23	TGCCGGTAGAAAAGTGTTTGG	21
	5_11	P	P	M	CTCTTTCTCTGCAACTGCGC	20	ACGAACTCGCCTGAGGTAAC	20
	5_12	N	N	N	CGAACATGGTTGACGAGTACC	21	TAAGCCTTCACACGGCAAGG	20
	5_13	M	P	M	AGCCAAAAATGTCTAGGTGCA	21	TGGTGTCAAAATGTATAGTTTTTCAGT	27
	5_14	P	P	P	TGGTATTATAAGGTAAAGATTGTTTGCA	28	ACACAAAACAAAATAGACAATGAAAACA	28
	5_15	P	P	P	ACACACACTTATCAACGGCTCT	22	ACCGACTTAAAATGTACATTTTAACCG	27
	5_16	N	N	N	TTGTGAAGTAACTAAGTGGTAATGAAT	27	CCAGCGGCAAACTTTGACAA	20
	5_17	P	M	N	TCTTCAAAACCCCAAACCACA	21	ACAAGAGTTATTACTGAAAAGTTACGT	27
	5_18	M	M	M	AGCTGTATCTAAAGTGTCCCAGC	23	ACAAACACAACTGGTTTTCATAGCA	25
	5_19	P	M	P	TTTGAATGGATATAGACCAACCAAAA	26	TTCCTCCACGATTTCCTTTAGAT	23
	5_20	M	M	N	TTTCATCCAACGAAATGAGATAGTT	25	CCTTAAACTACATCTATCAAAATTGCGA	28
	5_21	M	P	P	AGCAATAAAAACTACCAACCAGCT	24	CCCCTACACTTAATCTTTGTACAACA	26
	5_22	M	M	M	GGAATGACTACTAAGTGATTGCCT	24	CGGGGCTTATGGTCTGACAT	20
	5_23	M	M	P	TGTTCTTGCACCAAGGAAGC	20	CCCCTAAATATGTTGAATCTGCTGT	25
	5_24	P	P	M	TTTATGCTTTTAATCCTTGAGATTCCT	27	TTCTCCAAATACTTCAATGCAGTCA	25
	5_25	M	P	P	CAGCATCTGTTCTGTTTGAAGCA	23	TGAAAAGGTGTGGATAAAAGCAACA	25
	5_26	M	P	P	TCCTGACACCGACATTGCTT	20	TTCATTCGCCAACCTCTGCT	20
	5_27	P	M	P	TGTAAGTTGTTGTCTTATTTAGATCACA	28	TTTTGTCATCACAAGCGCGG	20
	5_28	MB	MB	MB	AGTCTGAGTTTGTAAAGACGACT	23	ACCAACTATATCAATTAACTGGTCGT	26
	5_29	M	P	P	AGATTAATGACTCTCAACATATACCAGA	28	AGGGTTTCATAACATAGAATGAACCA	26
	5_30	M	P	P	AGTGACAATGTAAGAGACCTAATGG	25	ATGGATAGGCATGGTCACCT	20
	5_31	P	P	P	TGAGTGACACATCTGAAGCCT	21	GGTCCATGTTTGTTTGCTGGT	21
	5_32	P	P	P	CGGTTTGTTTGGATCAATTTTAAAACG	27	ACTCCACCAAGGTCAAGCAC	20
	5_33	P	MB	MB	TGGAAGCATTGGAGAAAGACGA	22	CTCTTCTACGGGACCATTGCA	21
	5_34	P	P	P	TGGATGTATGTGAATATCTGTGAGT	25	GAAATTAAGTTAAAGAACCATTTGAGCA	28
	5_35	M	M	M	TGCAACAACAGCGACATTACT	21	ACAGGGGAGATGAATTCAACCT	22
	5_36	M	P	P	CATTGGACCAATAGAGATTGAGCG	24	ACAACGTACTCCCTCTCCCT	20
	5_37	P	P	P	TCAGATAGTCTGCAACTCGC	20	ACAGTTCACATTTTTCAAAGTGTTCG	26
	5_38	P	P	P	ACAACACATAGTAAAACTTGGCGA	24	AGGTTGGTTGAACTTTTAAAGTTAGACT	28
	5_39	N	N	N	TTTCCTTCCATATTTTTGATTGGTGA	26	TTTCTATAATATATTTGCGACCAACCT	27
	5_40	P	M	P	ACTAGTCGACAACTTCATCAACA	23	ACGTACGTCACCTTGTTTCACT	22
	5_41	P	M	P	TGCTAGTCATCCGCAAACCA	20	AGATCTCCTCGAATACTTGAGAACT	25
	5_42	M	M	P	GATTTGGTGCAACGTGGCTT	20	ACCACTCAATGAAAAAGTTGTTTCCT	26
	5_43	M	M	P	AGAGTTTGAATTCAAGTGGGTTTGA	25	GCTCAACCCTCCAACACCAA	20
	5_44	M	P	P	ACCGTAAATTTGTTAAAATCGTGACA	26	ACCAATTGAACTAGACCTTACGA	23
	5_45	M	M	P	GGATAGTCATGATTAGAAGAAAAAGTCG	28	ACAAGATTTTGATGTTGCAGGCA	23
	5_46	P	M	P	ACGTCCTCATCAAAGTGAGGT	21	ACTTTCACTTTACCCACGGAT	21
	5_47	MB	MB	MB	TGAAGAAGGAGACGTGGTCG	20	TGGGAGGTGATGTGGAAGTG	20
	5_48	P	P	M	TCGTTCAACTTGCATCCTCT	20	GGCATGTTAAGCCAATTATATCCGA	25
	5_49	P	M	P	TCTTTATAAACTATCACGTGAAACTCTT	28	ACTTGGGAACACACATGAAACT	22
	5_50	P	M	M	TCTTCTTTGCTATCTGTCTCGCT	23	AGTGCATGTCAAACATTAGACAACT	25
	6_1	P	P	P	TCTTGGGAGCTTCCTCTAGC	20	TCAACGGTGCATCAAAATCATT	22
	6_2	M	M	M	CAAGCGGACCAACTATGCAA	20	TCGGAAGTTTCAGTAATTTTTAGAAAAA	28
	6_3	P	M	P	GCCCTGCCAGTATGAAATCG	20	TGAGAGTGTGAAGAGAAGTGGA	22
	6_4	N	N	N	TGCAATTTTTGTGATGTTTTGGTGT	25	ACAACTCAAACGTTACACTAAACACA	26
	6_5	P	M	P	GGTTGTCATAAAACCAGCTGTCA	23	CAGTGCAGGCAACAAAGTGA	20
	6_6	P	M	M	CTGGCCTGACCTATTCCCAC	20	AGCAATCAATTAAATCAAACAATTGCT	27
	6_7	M	M	M	TTCACACAAAACTGCGAGATTT	22	ACCACAAATTTAAGCTTAACTTTCAAA	27
	6_8	P	M	P	TCGAACCAAGTGAGGAAAGAGA	22	AGTTGATGCTCATCATTTAGTCTTT	25
	6_9	P	P	P	AGTCTCCCTTTGGAAAGAGAGG	22	TGGAGAAGCCGATTCTTGGG	20
	6_10	M	M	M	ACAACCTCTTGTGACCACAC	20	TGGTTAGGTTGTCTTGCTTCT	21
	6_11	N	N	N	ACTTCCTTGAAATCACTAGGCTCA	24	AGTGTGTAGGAAATGTTGAGACT	23
	6_12	N	M	P	ACAAATCAAACCTTCCTTACTTGTGT	26	CGTCACACGAAATTAATAAAAGGATAA	27
	6_13	P	P	P	GGAAAGGACACATGTATGACGC	22	TAGAGGACCAAATTGCAGTTTACT	24
	6_14	P	P	P	TTTAATCTCACCGCACCGCT	20	CAGCCAGGATCCGAAATCGA	20
	6_15	P	P	P	TTCTCGTGTGTCTGTAAAAACTGA	24	AGCGAATTGAGAGAGACCGA	20
	6_16	P	P	N	ACAATCTTTTAGAAATAGAAATGCACAA	28	AGGATGAACTAGTATCTCATCTCAAT	26
	6_17	P	P	M	AGTTGCATCACCCTAATTGAGT	22	GGTCCTTGTGAACAAAGCACC	21
	6_18	P	P	P	TGCAAATTACGACTTCTTTACGGA	24	AGAACTGAAATAGGCGTTAGAGA	23
	6_19	P	P	P	AGAAAACGAAGAAAATACATGATTGAAT	28	TCACCCTTTGGATTATTTAGTGCC	24
	6_20	M	M	M	TGGGATATAGGGTGGCCACA	20	ATTTGGGACCCTCGTGTCAC	20
	6_21	N	N	N	TCAAGCGTCTTGAACACCCT	20	TTCCGCTCTAACAAATTAGCGT	22
	6_22	M	M	P	ACAATAGCTTGCCACCTCCC	20	CGATTTAGTCTTACTGCGTGCA	22
	6_23	P	P	N	GGACACACCCCAATTAACATACT	23	ACACAATTTCACCATATTTTGTAGTCT	27
	6_24	M	M	M	GGAGGCGGGAGAGTAATTAATT	22	CAGAAGCGGAGTGGTTGAGA	20
	6_25	P	M	N	AGATGTTTGAATCATAGTTTCAACTCA	27	TTTTGCCGTTCTCTCCTCCC	20
	6_26	P	M	M	GCAGTTTGGGAGTCTCCAGT	20	CTACCACCACTACCACGCTC	20
	6_27	P	P	P	ACACGAGGGAGTAATGTTTAATTACA	26	TGGCAGAATATGTTTACTTTCTTCTT	26
	6_28	M	M	P	GATGTTGTCGAGAAGCGGCT	20	TGGCTAAAAAGACTCCGAGTTCA	23
	6_29	P	M	P	TGCCCATGATAGTTGTCGATGT	22	TCCAGTTCATTTCTCTCTCTCTCT	24
	6_30	M	M	M	CCATGGATCATCTCTCGATGCA	22	AGATGAACAAATTGAGCCCTCA	22
	6_31	N	N	N	TAGCAGGGGGAAGCTTCTCT	20	TGAGTTGCGACGAGAGTAGA	20
	6_32	N	N	N	CACTCGCGCTGCTAAACATC	20	CTTCTTCATTGTAGTCCGTCCA	22
	6_33	M	M	P	AGCAACAAATAAACACAAAATTGAGT	26	TGTGACTGGACACATGCAAT	20
	6_34	M	M	M	CTCTCGCCGCAACTCAATTG	20	TTTTGTGGTAAATTGCTTAGGCA	23
	6_35	P	M	P	CGACGCAACTCAATTGACAGA	21	TGCTTAGGCATTTAACCCAATTT	23
	6_36	M	M	M	ACGGTTCTATAATGATTGTTTGTGT	25	CTTTGTGACACCATAAACCCCA	22
	6_37	P	P	P	AGTGGAGGTATGACATTGAATGT	23	ACTAAAATTGAGGGAGGGGAGT	22
	6_38	M	P	M	TCATTTAAATTGCACGCATGAGT	23	ACGAATCGTACCTCTTTCTATTTTGT	26
	6_39	MB	MB	MB	AGATTTTCTTCAACAACATGAATCTTCT	28	ATGATGTAGATGTTACTTTAGTCATCGA	28
	6_40	M	M	M	GCACGCGCAGATTGTCAAAT	20	GCTTCGACACTGTAGCACCT	20
	6_41	N	N	N	TCTACTGTGCATACACACTCACA	23	CCGCAGTAGTTTAAGTATGTGAGT	24
	6_42	P	M	P	AGAACAAACTGATTGACCCCGT	22	AGGTTACCTTATCACATTTTGTGGA	25
	6_43	M	M	P	ACACATTGGAACCTATGCCCA	21	TCCTTGAGTGTGTTTGATGAACT	23
	6_44	N	N	N	TTGGCTTGCTAGATGTGGGG	20	GTCGTAGTCGTAGTCGTCGC	20
	6_45	M	M	M	ACACTGAAATCTTCATTTTCAATACCCA	28	TGGATGATTTGATGTCACATAGGA	24
	6_46	M	M	M	TCCGGAAAACTTGATGGCCA	20	GAAGTCTCAGTGTCCCGTGT	20
	6_47	M	M	M	TGAGTTATTGCCTAATAGAATGGCT	25	ACCTGACAGGTCGGCCTATA	20
	6_48	P	P	P	ACACATGTACTTAGGATTTAGAAGGGT	27	AAGGCTGCAAAACTAGAGCA	20
	6_49	MB	MB	MB	GGCCTACTTATGACCTGGCC	20	TGCTCATTGAGTGATTGCCT	20
	6_50	M	M	M	TCACACCTAAGAGGCCCGAT	20	TCTTCTTTGTTTGAGATAACTATTCGCT	28
	7_1	M	P	P	TCTTCTTTTAGTGATATACCGCGT	24	TCTTTCGGATTAGATGATTCGATCA	25
	7_2	M	M	M	AAAATGCCCGTTCGCTTGTC	20	TGGTTGGGTTATTTTCATGGGC	22
	7_3	P	M	M	TCGAATAAAAGTATCAGCAATATCTCTT	28	TCATCAAAGTAATCATACAACTCTTTGA	28
	7_4	M	P	P	AGGTCCAAATTGCATGTAGTCA	22	TCCCGAATCTAGATTGTATGCCG	23
	7_5	M	M	P	TCGCTGGAGTATGCACGTAC	20	TGATGAGGTGTTTTTGTTTTGGGT	24
	7_6	P	P	P	TCTGTCGGTTAAATCACGGGA	21	ACCCCGAACCATGTTACATCT	21
	7_7	P	M	P	ACAACTCAATCAATGGTGTAAGGT	24	TTTAGGGGTTTGGGCGATGG	20
	7_8	P	M	P	TGACATGGTGGGGTCAGGTA	20	GGTTGTACAACAAAGCTGCCC	21
	7_9	P	M	M	AGTTACAAACGTTTATCCTCCTAACT	26	ACAAGACATATGGTATCCTTCAAAACT	27
	7_10	M	P	P	CCAAGAGCCAAACCTTGCTG	20	TTCAAATTTTCAACTATGCGGGT	23
	7_11	M	P	P	GCATACTTTCAGAAAATACAAGCCC	25	ATGTTTTAGTGAATAATAATGCCATTGT	28
	7_12	P	P	P	ACACTAACATTGGTGTTAACACAT	24	ACGCAAGAATAAACTATTCTTTGTGA	26
	7_13	M	M	M	TGCTTCTCCTGATGGTTGGTC	21	ATCTTGCCATTATGTAACTACTTCCA	26
	7_14	N	N	N	TTTACACGACAGACGAAAAAGAGC	24	AGCCAACGACTAAAATGACAACG	23
	7_15	P	P	M	GGGCCATCTAACAGCTTTTCG	21	GCCACACTTCCGCTTCCTAT	20
	7_16	P	P	P	ACGGTCGATAGCATAACACTT	21	ACCGGTCAATTCTGATCAATATGG	24
	7_17	P	P	M	TCACCTTTGACAAAATACACTGAACA	26	TCGTGACAAATCTAACTTCAACCA	24
	7_18	N	N	N	AGTCGACAGAAGATTGCTTGT	21	CCCTTGAAACCACAAATACTTGGT	24
	7_19	N	N	M	ACATTTTCCAAACTCAATCGTCA	23	TCTAATCCTTGTTGGCAAAGCA	22
	7_20	P	N	N	TGGAAATTCCAGTGGATTACACCA	24	TTCTTCGGTCTTCGTCACATT	21
	7_21	M	M	P	TGCATGCACCCTTGTTTGAT	20	TCGAAACACAAGATGTACCTAGGA	24
	7_22	M	M	P	AGACACACTTCTTTTAGGCTATTCT	25	TGTCCTAATCGTGTTTTGTGGTG	23
	7_23	M	M	P	TCCCACAAACCGCAGCATAT	20	TACCCTCATCGTGTCCACCT	20
	7_24	N	N	N	TTTCATTCATCTATTGGAAAAACAGCAC	28	GGTAGAGAAATTTGATATGCTAAGAGGC	28
	7_25	P	M	P	TGAGTATCTCAAAACAACGTTGTCA	25	ACGTCTAACCTAACAATATCGACA	24
	7_26	P	P	P	AATTTTGAAAATGTCAATTCATGCAACA	28	GTATGTTGTGATTGACGTGAAATCT	25
	7_27	M	M	P	TGACCATGGGAAAAGAAGTCCA	22	ACAACTTTTCTATCTTCTTCCTCCT	25
	7_28	P	P	N	CCTACATATCCCCATGCGCA	20	TGTGAACAGATATCTCACCGCT	22
	7_29	M	M	M	TGAAACATCTTATGTGCAACTTTCA	25	ACACCAAAATAGTCTCATCTTTTGGA	26
	7_30	P	P	P	AAAGCAGACTAATTTTGCATATTAATGA	28	AAATTACTCTACTCTAGCTCCTGCG	25
	7_31	M	M	P	GGTTTCATGTCTTTCTGTCCCG	22	TCCTTGGTGATGTGAGCAGC	20
	7_32	M	M	P	TCGACATGAAATTCGGTGCA	20	GTAGCCGCCTCACTATGGTC	20
	7_33	M	M	M	GTCTTGCTAATATGTGGCAATCTCA	25	ACATTGTTTTGTTTGCAGACCA	22
	7_34	MB	MB	MB	GGAATCGACAATTGGAGCAGC	21	TGAACGACTTCATGACAGGTCA	22
	7_35	N	N	N	ACGGATCTAAGTCTCCTACATTTGA	25	CTGAACACCTTTAAATTTGTTCCAGG	26
	7_36	P	M	P	TTCATCATTCTCTATGAAATCCAAACA	27	AGTGATGATGGTTGGATTCCAAG	23
	7_37	P	P	P	TGCGTTGTTTAGTAATATCTAGTTTGCA	28	CCTCACTCTATAATGTTGAATGCGA	25
	7_38	P	M	M	CCAGATCAATCGTGTTGCACA	21	AGTGGATCTCAATGACCTTTTGT	23
	7_39	P	M	M	TCAACGTTTCCCGATTCATGT	21	ACCCGCATTTTTCTTCATCAGT	22
	7_40	M	M	M	TGGGACCTGGTTTCTTTGGT	20	TGGTGGAAAAGGTGATACAACCT	23
	7_41	MB	MB	MB	TTATCATTTGTGCATCAAAACGAGA	25	ATTTAAAGTGTTTGAAAGATCAATGCA	27
	7_42	MB	MB	MB	TTTGTGAGTTGATTTATTAACAAGAACA	28	ACCAATTAAATCAAAAACAGTTCAATCT	28
	7_43	M	P	M	GCTAAATTTCTCCTAACGATGCCA	24	ACCTGTTCGAATGTTTTATAAGCGT	25
	7_44	P	M	M	TCACTCTTATTAAGGAAAGCTGATAGGA	28	AGCACCATTTCAATTTATTAGGTGTCT	27
	7_45	M	M	M	TGTTGTTAAGTTGGTTTCACCCA	23	AGAGATTACACATGAGAAGATTTATTGA	28
	7_46	M	M	M	ACCGCATCTCTTCAACTCGA	20	TGGGGTGTTACAAAATCTCACT	22
	7_47	P	P	M	TTGACGTACATTTAAGAGTTGTCTC	25	GAACTGGTAGAGGGGGCAGA	20
	7_48	M	P	P	AAGTTCGAGTTCTCATTTAAAACCA	25	ATTCTTTGTACCGTTAGCAATCATAT	26
	7_49	M	P	M	TGACGGTTATGATTAATTCACATTGT	26	AGATTGTCTAATACTCAAACCAAACA	26
	7_50	M	P	M	AGAAGACGGTTGAGTGTCGG	20	TGGATGTTTCACTAAAATTGACGGA	25
	8_1	M	M	P	ACAATTGTATTTGAAATCGGTAGCA	25	GAGCACCCTCTTGTAGGAGC	20
	8_2	P	P	P	GGGTTTTGCTGTTATGTATTGTCG	24	TCTCATTTAAAAGCGACCGAGA	22
	8_3	M	M	M	TCTTGCCTCGTCTATGTCAGT	21	ATCCCAATCAGCCTCCCAGA	20
	8_4	M	P	P	GGTAGCCTATAGGGTCACACG	21	TCTACGTGAACGCTTGTCTCA	21
	8_5	M	M	N	TCCCACGCCAAATTGATCTCT	21	TGTTTTGTTCAGCTACTGCAAA	22
	8_6	N	M	P	ACATGACGGTTATTTGTGACAGA	23	TGCAATCATGACATCACCCA	20
	8_7	M	M	P	AGATTAAGAATTTCACCACATGTTGA	26	ACCAAGTGCTTAGTTATCATGCT	23
	8_8	M	M	P	ATCGAGGCTGCATGACTTGT	20	TGACACACTCTACAATATATTTTATCGG	28
	8_9	N	N	N	AGAATTGCTTCCCTTGATATATGCA	25	ATTCACATCAAACAGATCTTTAGTGT	26
	8_10	P	P	M	TCGTAATGTCATTTTCTCAGGTTACT	26	TCTCAATCTTTATAACACGGCATCA	25
	8_11	N	M	P	AGGCCAACAAATATTTATCCAGACA	25	TGGGATCTCATGCCCTAGACT	21
	8_12	M	M	M	GCTCATCATATCCACCGGGG	20	AAGATGGAAATGCGTTTCACCG	22
	8_13	M	M	P	TGGGCTTGACTCATGTGTGA	20	ACAGTTATCGATCACCAATGCA	22
	8_14	N	N	N	ACACCATAAGCAGCCATCGA	20	TGAGAACTATAACTGTCAACTCTACAGA	28
	8_15	P	P	P	CCAGTCTCAAAATGCATTAAGGACA	25	ACCACTTAGTAGTCTTACTCTTTAATCA	28
	8_16	M	M	P	GGGCACGTGTTACAACATTT	20	ACATTTCGCCACATTGAATAATTTCT	26
	8_17	N	N	N	ACTTCAAGAAATGACGAAAGAATGGA	26	ATACAACAAGAGAGCGGGGG	20
	8_18	N	M	M	ACAACGCCTCACCAATTTTCA	21	ACACGCTTTATAACCGTTGCA	21
	8_19	M	M	P	CCAACTTGGTTCTCACATATATACCA	26	ACAGTGATAGTGTTTCTTAAGATGCAC	27
	8_20	M	M	P	TTTGGTGCCACGTGTACTCA	20	GGTCTTGCTTGAGGTCCCAA	20
	8_21	N	N	N	TCACTACCAAATCCCACAAACA	22	AATGGTTAAATAGGTGTTTGGATGT	25
	8_22	M	P	P	GCATTTCACCAAAAGTTTGATGGG	24	AAATGCAATTGTTGAATGATGACTT	25
	8_23	N	N	P	ACACAAAGTGGAAGGACGAGA	21	GGGAACCCAATTGGTCATTATCC	23
	8_24	M	M	M	ACATCCTTTTTGAAGCACACGT	22	ACGCAGACAAGTTGGAAGCT	20
	8_25	P	N	P	AGTCATTAACAACGAACAACACTT	24	TCTTGAAGATCCCTGATCGATGT	23
	8_26	P	P	P	CTCACATGGACCAAGCCCAT	20	AGGCCGACATGATTGAGCAA	20
	8_27	M	P	P	TGCATATTTTGAGGAGATGAGCA	23	CGCCCTAGATTTTTCATTCAAGACA	25
	8_28	M	M	N	TGATTCGGCCACTACGCTAG	20	TGGACTTATCCCATTCCCCA	20
	8_29	M	M	M	AGTGCAAGTAATCCCCAAGCT	21	TGAGGTGTCTTGAGATGGACT	21
	8_30	P	P	P	AACTACTCCTGCGTACGCAC	20	ACAACCATCAAAATAGCTTAAATACCT	27
	8_31	M	M	M	TGAGAGGATTTATTACGTAGAAAAAGGA	28	TCCATTTTTCCCTTTTTGGAGGA	23
	8_32	M	M	M	TGATACTAGCACTATTGATTTGTAGAGT	28	TCATGAATATTGAAAGAAATATCCACCA	28
	8_33	M	M	M	TGCACTTACGTTTTCTTTTTGAATT	25	TGACAAGGGAAAATCATTCTTAGTCC	26
	8_34	M	M	P	GAGGTGGAGTTTGGAGGGTG	20	ACCTCACATACCCCTAGCGA	20
	8_35	N	N	N	AGAAGAAGAAGTTCGCGCGA	20	CAGTTGCGACGAGAGTGGAT	20
	8_36	P	P	P	TGCTGACAAAAGACCATCCT	20	TGGTACGCTTACTGCTCATATT	22
	8_37	N	N	N	AGTGATTACGTGATGCTCTTTACCT	25	TGTTAATCTACCCCTATCGCTTT	23
	8_38	P	M	M	ACCACAATTGACAAATTTTAAAAGTGA	27	GCGACTTGCAAGTCTACAACC	21
	8_39	P	M	P	TGCGGCTACCACTTCCTTTT	20	AGGTGGACCTACACTATAAATGAAACT	27
	8_40	P	M	P	ACACTAGACTTTAAGTTTGAATTGAGGT	28	CCCAGTACGTAAGGTTTGGGT	21
	8_41	P	P	P	CACTGTCGTCTCATAATTAACGTGG	25	TGACAACCAATCAGCACCAA	20
	8_42	P	P	P	TCAGGGATCAACAGTTGTTCGA	22	TGCATACATTCCTCGGATTCCA	22
	8_43	P	P	P	TGTGATTCTCCCACAATCACCA	22	AGCAACGGAAAGGATACACGA	21
	8_44	M	M	P	GCGAGTTTGGAGGGGAAGAC	20	TTGCCTTTAAGCATATAAACGCT	23
	8_45	M	N	N	TGCCCACGAAAAGAAAAATCGG	22	AATCCCTAGATTGTGGCGCC	20
	8_46	M	M	P	AGAGGAAACAAACGAAGGCAGA	22	ACTCCGCTTTGCATCCTCAT	20
	8_47	P	M	P	ATCTGTCACAACATTAGAACTTGTT	25	AGTTGAGAATTAAGTAGGGAATCAAAT	27
	8_48	P	P	P	AAATCACAAGGATTCTGTAACATCCC	26	ACTTTTGTAATTGTGAATACTCTGACT	27
	8_49	M	M	M	AGCGAGGGGAGTTTATTTAAGCT	23	AGGGATCACATGTAGTATTTAACCT	25
	8_50	P	M	P	TGTCCATTCAAAGTTTCTTGCA	22	GGTGGTCCCATCTTTAGCTAGT	22
	9_1	M	M	P	AGGTAGTTAGAATGTAACATCCAGACA	27	TGTCTTTCTATCAGTGGGCAACA	23
	9_2	P	M	M	AGTTGTTTAACGGAAAACTTAAAAAGA	27	TGGGCCATAGTACAGGAACG	20
	9_3	N	N	N	AGACTTGTGGCTGAGTACACG	21	ACTACTCTTTTATTTAATCACAAATGCG	28
	9_4	P	P	N	TACAGGTTCAAAGCAGCTGC	20	GGGAACGTGGCATTTCAACC	20
	9_5	P	M	M	ATTTTGATATGACATTGAGTAAAGGAGT	28	TTTTTCGATAAATTCGTGACTTGTCC	26
	9_6	P	P	P	ATGATCGTTTAGCCGCGTCC	20	ACTCCAAAAAGTAAAAATTGAACCCA	26
	9_7	N	N	N	ACCTCGAAGAACAACTCAAGTCA	23	TGGTAGTTGATGAATGAATGGTTGA	25
	9_8	P	M	P	TTGCTGATGTTGTTTGAAGATCA	23	ACAAACGGTGAAGGTTTTGTATT	23
	9_9	M	M	P	TGGGAGCGAATGAAACGATGA	21	TGCTTGGCGAGGAAGTTGAA	20
	9_10	P	P	P	TCTGTCTCTGACTTTGTTCATCCT	24	AGTTCAGTCCTCAAACACAAATCA	24
	9_11	P	M	M	CGAATGGAGTCGACTGGTGT	20	ACAATTGTCATATGTTTCACTTTACGT	27
	9_12	P	P	P	ACATGCATGCTTAAAACACTTGT	23	TGACGACTTTTAAAATAGGATGACCA	26
	9_13	P	P	P	GGGGAAGAGTTGCACCTTCA	20	TGGATTGGACTGGATGCATGT	21
	9_14	P	P	P	TGACTGTGATGTGTACGTCAA	21	AAAAGGTTAGCAAATTTACCATTTAACA	28
	9_15	P	P	P	TCTTCACGCCCGTATATGAAA	21	TGATCAATTAGTGTCTAACCGTATGT	26
	9_16	P	P	P	TGGATACATCCATTATAACCTACCTCA	27	TACAATACCAGCTCGCGCAT	20
	9_17	M	M	M	CTGTTAACCATGGCACGTGC	20	TCAGAATGGATAGCTTGCGGT	21
	9_18	M	M	M	TGCAGATACTTGAGAGGTTTAACC	24	TGAATCAATCGATGGCCATGT	21
	9_19	M	M	P	GTCTCTCCACATAGGTACACCC	22	TGCTGGGCCCAACACAATAT	20
	9_20	P	M	M	CAGAACCTCGGGAGCAATGT	20	TGCGACTTCGGTTACTCCAA	20
	9_21	N	P	N	ACTCTAATCTCACCCAATCATAAAACA	27	AACTCTTTTAATATTGCATTCAATGACA	28
	9_22	P	P	P	TGGAGAATAAGATTTGGGGTGGG	23	ACATTTCATTACTTGTTTGACTTTAAGT	28
	9_23	M	M	P	CCAAATCCGCCCAAAAGCAA	20	GCCAAATCAATGCCTCAAAAGG	22
	9_24	M	M	M	TGAGTGCAAGTCGTTTTCCTG	21	AGCGAACGACGTAGGATAGT	20
	9_25	P	M	P	GGTGCACTCATCACTACTTACCA	23	TGGAAACGGTGGCTGAAGTT	20
	9_26	P	P	P	TGGTTGGGTGCTGTTTGGAT	20	ATGAGATAGACGTACGTGTAAGTT	24
	9_27	P	P	P	AGCAAAAATCAACAAATTCAACTTCA	26	TGGTACAAGTGCCTTGAGTAAT	22
	9_28	P	P	P	AGTCACAAGAGATATACAACACGA	24	ACAAGAAGACTTTGTTTTTGCAAGG	25
	9_29	P	N	N	ACACGTCATTTTAGAGAATTCGATCT	26	AGTTTCTTAAATCTATGAGATCGACCT	27
	9_30	P	P	P	AGTCAAAAGAGGGACATGTAGGT	23	TGTGTTTGTCTCATCATGAAAACA	24
	9_31	M	M	M	ACATGCATGTAAAACCATCATGCA	24	TGCAAATTGATAAAACCTGGTGGA	24
	9_32	M	M	M	TGTATCGGGAATCACAGTAAGTGT	24	ACTGTGATTGTGTCTTGCCCT	21
	9_33	P	P	N	ACCCTCCAAATAGGTTAGACTTTT	24	TCCATAGGCTTCAAAAGAGGTGT	23
	9_34	P	M	P	TGAACTATCTCCCTGAATATGTAACA	26	TCCCTCAATGCCTAGCTTGA	20
	9_35	N	N	N	TGCAATTAGAGGCAAACACACA	22	TGGTTGTTGTGAGTTTACCTTGT	23
	9_36	P	M	M	TGGAGTTGAGTAAATGTGTCAAAAT	25	GCATCCGTTGTTGTTGCTGT	20
	9_37	P	M	M	TCGAGTATGACTAGTTAACCCACA	24	AAGGACCAAGTCGGGAAAAA	20
	9_38	P	M	M	TGCAACAGATGATTGAGCTACT	22	TCCAAACCACAGTTCTGAAAAGT	23
	9_39	N	N	N	TCCGACGAATTAGGAGATGACT	22	AGGTTGATCACTTGTGGATGAA	22
	9_40	M	P	M	GCTCCTACAGACTGTGCTGA	20	TTCATGAGCCATGTACGGGG	20
	9_41	P	P	P	AAAGAACGTTATATAGACTTACAATCGT	28	GAGAAATGTGATATTCTAAATAATCCGC	28
	9_42	P	M	M	GGCGTAAGAAGAAAGCCAACA	21	TTTTGTAAAATAGAGAGCAGGTATATCA	28
	9_43	N	N	N	TGGTGGTCATCTGGTTGAGG	20	ACTTGTGTGTGTTGTTTTGTCT	22
	9_44	M	M	M	CACCGACCGTTTTGAATAACCC	22	AAGTGAAGCTAGGCTCGGTG	20
	9_45	N	N	N	TGGATTTTCCCAGCAACTCTCA	22	TGCTGGGAAGATCCATCGTG	20
	9_46	M	M	M	AAAAGAGAAGGAGGGTGGCG	20	TTGAATTGGGGCGAGATAAGA	21
	9_47	N	N	N	TCCTTTTGGATAAACATACAACCAA	25	TCATTCCAGTCGTGCGTGAA	20
	9_48	N	N	N	AGAAAGCAGGACATCACTTTTTGT	24	ACGAGATGGGAAATACCGCC	20
	9_49	M	M	M	ACTATTGAGAGTTCCCAGCGC	21	GACCAGGTAGTTGGAGTCTTCA	22
	9_50	P	P	N	AGTCTCAAAGATGAAGTGTTTCAAACA	27	ACCCTTCTTTAGTACTCCTTTTGT	24
	10_1	N	M	M	TGTTCTATCAATACAACCCATTTGAT	26	AGGGTTTTGGAATATTAAGTTTGGGA	26
	10_2	M	M	M	ATTGTCGGTTACTACTGTAATGTGT	25	CTTAAGCCAGACGTGGGGAA	20
	10_3	P	M	M	TGGTTGATTAATACTGCACAAATCA	25	TGGGGTACGAAATCCAACTTT	21
	10_4	MB	MB	MB	AAGCAAGGAGGGAGAAAGGC	20	CCTGTCGAATTGAGTTTCAGCG	22
	10_5	MB	MB	MB	TGTGTTTAAAGGGCGGGTGT	20	TGTTCACACTTCATACGTCTCA	22
	10_6	MB	MB	MB	TTGAGTGAAATCTACGGCTACA	22	TGACCATCTTTATTTCTGACTGAGA	25
	10_7	P	N	N	TTTGTTCCCCGATATGCTTCT	21	GTGAGCTCCACGTGATTCAGA	21
	10_8	P	P	M	AGCAAACGTTGGATCAAACTTGA	23	CTGGTTGCTCTCTTGGTCGG	20
	10_9	N	N	N	TTTGTGATTTGGGGATCATGCC	22	CGAAACTCGTAAAATTTATCAACATGT	27
	10_10	N	N	N	GTGGATCTCGTCTTCGGCTT	20	TGATTGGGGTGAATGTGCGA	20
	10_11	P	N	N	AGCACCTAGCCTTTGATCTGA	21	TCTCACCATTTTCCACCTTCCA	22
	10_12	M	N	N	ACAAGATATGATTGAAGGTGTGTGT	25	AGAAGGTGTGCTCAAAATTGCA	22
	10_13	M	N	N	GACTCATCCCTTAATCGTGGCT	22	ATGTTGAATTGAAATTCGCTCCT	23
	10_14	N	N	N	TTTTCAACCACACATTTTGACCT	23	AGATGACGTACACCGACTGA	20
	10_15	N	N	N	TGACTGTACTGAATTTCACAACAA	24	AGTGGTTTGGCCCTTGAAGG	20
	10_16	P	P	P	AGTCTTCTAAATTAGAGTTGTCAAATGG	28	AATAGAAAAATGGTCGGACTAAACC	25
	10_17	P	M	P	TCGGACGTATGCATCAAATTCA	22	GAGACTCGCTACGTACGACA	20
	10_18	N	N	N	ATTTGTATCAGATCGATCAAAGTTGA	26	AGCAGGGACCTAGTAGTCGT	20
	10_19	P	M	P	AGCATATTCACCGAGCAGTAAGT	23	TGAGTTACTATTTGTACTAACATCCACA	28
	10_20	M	M	P	ATGGTGTTGGTTGTGGTGGT	20	GGGTAGGTCTAAGGCCCTCA	20
	10_21	N	N	N	AATCATTGAACATACTCACCAAACA	25	GCTAGCTGTTTCCCTATCAGTGA	23
	10_22	P	P	P	ATCGTTTTCCATTGCGGTGG	20	CCGCTACCGATCTTACGACC	20
	10_23	M	M	P	ACGGTGAACTCATGATTGACCT	22	TCCAAAACAAAGTTATGCATTGAGC	25
					CATGGGTTAGTTTAGTTAGCAGCA
					TTTTGGGAGGTGGCAAAGTT
					ACTTAACCAAGCGGATCATGTG
					CTCAATTATACTTCTCAACAAAAAGTGT
					TGATGGTTTGTCGTTCTAAGTTCA
					TCAAAGTTTATTCATTGAGTTACTCACA
					TGCTTGAAGCCCAAACTCAAG
					GGTTGAGATACTACCACATAAGGGT
					TCTTGAATGTATCTTGAGTATCTCCA
					AACATTATTGGCACGTTGTCCA
					TGTGCACGACTTATTATCCTTTTGT
					GATCCGTAGCCGTGTGGAAT
					TCCAACGACATTAACACATGATGA
					TGAGATATTACAGTTGTGTACGCA
					AGCCCATCCATCGCTTTCTT
					TGAGAGGTAATTTAGAAGCTTTATCATT
					CGTGGAAACATTTGTGGTGGG
					GCGTGTTGTGGAGCTAGCTA
					AGAGGGGGAGATGGAGAAAGA
					AATATGTTAGGCGCCACACA
					TCGATGTGACATTCTCTGGATGA
					TGTCAAAAGTTGATGTAGATTAGTATGT
					TGGTTTGATAAAAAGCAGAACGT
					TGCCTTAGTTGGGGTTTGTTG
					TCAAACCCAGCAACACAAGC
					TCAACTTTGTGACGTTTACCAGC
					TGCACACAATCATCATTGACCT
					CTGTGGACTTTGCTTTTGAAGA
					TGTCAATTGAGTTGCGACGAG
					TCCACAAAGCACTCCAACACT
					AGTGCACCATCTCTCTTTGTT
					ACCTGTCATAACTGATTTTCGGC
					TCCACTGACCTATTACCTTGGA
					TGTGTGTGTGTTTGTGTGTGT
					TCTCTATCATCTTTGATGTTTGAGCT
					TGTTGAAAATGGCCAGGGAGA
					ATCGGGCAGTGGAAGTGATG
					ACACGATGAACTGATCACACA
					TGGATCGGTTTGACCCGTTT
					TGGAATGCTGATGTTAGATTGATTGT
					CTTTCGCCATGGACTCAGGT
					AGTACCTATAGATCACTAACGAGTTCT
					TGTTTGTATGTGTCTAATAGGGTGT
					TGGTGAATTTGGAGAAAACGCT
					TCATTCTCACTTGAATCTAAAATTTGCA
					TGGGAAAAAGGGGAACGTGT
					TTTGCAAATACGGCGGAGGA
					AAAGGGTCACACACAAACGAG
					TGAAGTTTGGCCCAATCACAG
					ACACCATAGGAATCAGAAAGAAAGC
					TCTTCTTCGCTCCTAGTCACA
					GCATATCTCCCTCCGTACACC
					ACCTCATGTTCCTCAAGTGTCT
					AGGCTAGCTAAATGTCTCGCT
					TGCTGCTACCTTCAAAGCAT
					AGGAACATTTATGCGTTTTCAGT
					ACTTCACTCTTTGAAATAACAAAGTCA
					GGCGGTGGTGAGGAACATAA
					ACCATGTTCTTTGAGATCTCCA
					TGGGAAATTGTGGTGTGAGGT
					TCAATGACACCGCGACTTGA
					ACCGGAACCAAACCCTTGTT
					AGTTGTACGATGACATTCTCAACA
					AGGCATCATCATTTCCAACAGT
					ATGAGAAACCTCACTTCTTTGAGC
					AGTATCCCACATAACTGGCTTGT
					GCTGAAAATTAGGAAATTGATTTTCTCT
					TGGTAGGAAGGTTGATCTGTTCA
					ACACTCATTGACCCACACACA
					AGTTTTTGCCTTCCGTGGGA
					GACGGTAGCATGCAGATGGT
					ACGAGGCAACAAACAAAAACA
					GTCTTGACTGGCCTGAAAGC
					TGACAGTTATGATTAATTGTCAGTGT
					TGGAGAGGGGGATACTTTAAAAACA
					CCCATCATTTTTCCAAGACAGGG
					ACATGATTTGAATTTTATCACTTCAAGT
					AGTCTTGTAGATGATTAAAGTATGAGCT
					TGCACCTATTTGTCTCGTTGT
					TTGACCAATGCAGCATAGGC
					GGCTTATTTCTATCCTAGAGTTGCC
					TGGAGAAAATAAGTTTAAAGTGTTCCT
					TGCTTAACCCTTTAGCCCAA
					ACGGTACCGAAATTCGCACA
					AGCGTCTACCAATTTCGCCA
					TGCGAAAATGAGAGCTAATAGCA
					TCTCACTACGTCAATTGATCGT
					TCACCTTCATCTCTTGTCTCGT
					TGTATTCACCGGTAATGTAAAAAGT
					ACTCGATGGGGGAAAATCCA
					GGTTACTCATTTGGGTTAGTGCA
					ACAACCAAGGTGTAACGCCC
					ACCACTTTAGCACGTTCACCA
					TGTTTGATGTGATATTAAGCAACTCGT
					AAGCTTCACAACCTATTTTGTCTAGT
					AGTTGAAGGAGTGCATGAGGA
					TTTGTATTTTTGAGATTTGCCTTTGA
					TTCATCCTCTCCGGCGAGTA
					ACCAAATCCACTCCTCTATCACAC
					TGAATCTGAAAACTTCCACAACCA
					GCCACTTAATCACAAAAATAACAACCA
					AGCCCTTTAGTATTGCAATTGACG
					GCACTTTGCACACGTGTCAG
					TCAGTTAAATGACTAACACTATTGGATT
					TGATCAAATTCCTGCACACTTAATGA
					GCCTGATTGGACATACCTGCT
					GGGGAGTGAAAGGGAGCAAA
					AACTGCCTCAATCTTGGGGG
					CTCCAACAAGATCAAAGCAAGT
					GAAGGCCACAATCACCTCCA
					TGAATTAAACTTTCACGTGTAATGTCT
					TGTATCACGAATTTGGTTAATGAAGA
					TGAATCAATCATGCATAAATTGATTTCA
					TGAGATGAACCCAAAAGATCTCA
					AATTTGGTTGGTTGAGTCTTCCA
					TGATCTCAGTCAGGTGTAAATCGT
					ACATGGTGTGTTTGTGTGTGT
					TCTCGTTAATTTGTTTTAGTCCATGT
					AACAACATTGAAATTGAAATTGAACTGT
					ACCAAAAGAAAGTTAAAGGAGCTCC
					ACCAACACTCCGATTAGGGC
					TCATCTTGGCCAATTAACTTCGT
					ACGCTTGTTTTACAGCGCTT
					CTTCGTTGAATTTGGGGCCA
					AGAGACGAAGTTGAACCTCGA
					AAGCTGTTTCCCTGACACCC
					ATGAATGGATAGTGAGGAATAATGAATT
					TGGAGGTTTGATTTGTGTTTTGTCA
					TGACCTACTTATAGTCTGACATGACC
					AGGTGACATAGGAAGAAGATGGA
					TCAGAGAGAGATCAACAGACCA
					AGCACCTGTTACCTTATAAATTGATT
					GAAGCTGCCGGCGATTAAAC
					TGATTATCATGAAGATTTGGAAGAGAA
					AGAGAACTAATCTTTAGCTAGACTTTCA
					GAGAGTTGAAGCCGTCCGAG
					TGGCACATCTATTTAACCGCA
					GCCAAAGAAGAAATTGTGCTCCT
					TGCATAGTTGAGAGATGAAATTGATGA
					AGAAGGAGAAGTAGCAAGGTGC
					AACTGTGAATTATTGAGTCAAATTTTGA
					ATGAAAATGATACATTGTTGGAGACT
					CAGACGTAATTGTTCCAGAAATATAACT
					TGAACATCCAAAAATGCATCTGA
					TGAGTTCCTAATGTTGCCGT
					TCATCAAGTTTGCTTAGATCAGAGT
					CATCAGCCCTCGCCTTACTT
					GTCAACTCGAACTCTCTTTCACT
					TGGGGACTTTTAATTGGTTTATTTTCA
					TGAAAGCCTTGCATAAGATTGTGA
					TTTTGGTCGGTCGTGTTTGC
					AGTTGTAGTTGCCACGGCTA
					AGGGACCACAAACGTTACCTC
					AAGAAACATACAAATGGACATGTCA
					ACCCTACAAGTCAAGTCTTCTCC
					TTGTAAGGCTTAATTTGATTGTCGA
					TGAGTTTTCATCATTGCTTGCA
					ACCCTATGTTGTTAGTCCCGG
					ACGAATCACTGTAATTTTGCGAA
					CTCTTTCTCTGCAACTGCGC
					CGAACATGGTTGACGAGTACC
					AGCCAAAAATGTCTAGGTGCA
					TGGTATTATAAGGTAAAGATTGTTTGCA
					ACACACACTTATCAACGGCTCT
					TTGTGAAGTAACTAAGTGGTAATGAAT
					TCTTCAAAACCCCAAACCACA
					AGCTGTATCTAAAGTGTCCCAGC
					TTTGAATGGATATAGACCAACCAAAA
					TTTCATCCAACGAAATGAGATAGTT
					AGCAATAAAAACTACCAACCAGCT
					GGAATGACTACTAAGTGATTGCCT
					TGTTCTTGCACCAAGGAAGC
					TTTATGCTTTTAATCCTTGAGATTCCT
					CAGCATCTGTTCTGTTTGAAGCA
					TCCTGACACCGACATTGCTT
					TGTAAGTTGTTGTCTTATTTAGATCACA
					AGTCTGAGTTTGTAAAGACGACT
					AGATTAATGACTCTCAACATATACCAGA
					AGTGACAATGTAAGAGACCTAATGG
					TGAGTGACACATCTGAAGCCT
					CGGTTTGTTTGGATCAATTTTAAAACG
					TGGAAGCATTGGAGAAAGACGA
					TGGATGTATGTGAATATCTGTGAGT
					TGCAACAACAGCGACATTACT
					CATTGGACCAATAGAGATTGAGCG
					TCAGATAGTCTGCAACTCGC
					ACAACACATAGTAAAACTTGGCGA
					TTTCCTTCCATATTTTTGATTGGTGA
					ACTAGTCGACAACTTCATCAACA
					TGCTAGTCATCCGCAAACCA
					GATTTGGTGCAACGTGGCTT
					AGAGTTTGAATTCAAGTGGGTTTGA
					ACCGTAAATTTGTTAAAATCGTGACA
					GGATAGTCATGATTAGAAGAAAAAGTCG
					ACGTCCTCATCAAAGTGAGGT
					TGAAGAAGGAGACGTGGTCG
					TCGTTCAACTTGCATCCTCT
					TCTTTATAAACTATCACGTGAAACTCTT
					TCTTCTTTGCTATCTGTCTCGCT
					TCTTGGGAGCTTCCTCTAGC
					CAAGCGGACCAACTATGCAA
					GCCCTGCCAGTATGAAATCG
					TGCAATTTTTGTGATGTTTTGGTGT
					GGTTGTCATAAAACCAGCTGTCA
					CTGGCCTGACCTATTCCCAC
					TTCACACAAAACTGCGAGATTT
					TCGAACCAAGTGAGGAAAGAGA
					AGTCTCCCTTTGGAAAGAGAGG
					ACAACCTCTTGTGACCACAC
					ACTTCCTTGAAATCACTAGGCTCA
					ACAAATCAAACCTTCCTTACTTGTGT
					GGAAAGGACACATGTATGACGC
					TTTAATCTCACCGCACCGCT
					TTCTCGTGTGTCTGTAAAAACTGA
					ACAATCTTTTAGAAATAGAAATGCACAA
					TGCAAATTACGACTTCTTTACGGA
					AGTTGCATCACCCTAATTGAGT
					AGAAAACGAAGAAAATACATGATTGAAT
					TGGGATATAGGGTGGCCACA
					TCAAGCGTCTTGAACACCCT
					ACAATAGCTTGCCACCTCCC
					GGACACACCCCAATTAACATACT
					GGAGGCGGGAGAGTAATTAATT
					AGATGTTTGAATCATAGTTTCAACTCA
					GCAGTTTGGGAGTCTCCAGT
					ACACGAGGGAGTAATGTTTAATTACA
					GATGTTGTCGAGAAGCGGCT
					TGCCCATGATAGTTGTCGATGT
					CCATGGATCATCTCTCGATGCA
					TAGCAGGGGGAAGCTTCTCT
					CACTCGCGCTGCTAAACATC
					AGCAACAAATAAACACAAAATTGAGT
					CTCTCGCCGCAACTCAATTG
					CGACGCAACTCAATTGACAGA
					ACGGTTCTATAATGATTGTTTGTGT
					AGTGGAGGTATGACATTGAATGT
					TCATTTAAATTGCACGCATGAGT
					AGATTTTCTTCAACAACATGAATCTTCT
					GCACGCGCAGATTGTCAAAT
					TCTACTGTGCATACACACTCACA
					AGAACAAACTGATTGACCCCGT
					ACACATTGGAACCTATGCCCA
					TTGGCTTGCTAGATGTGGGG
					ACACTGAAATCTTCATTTTCAATACCCA
					TCCGGAAAACTTGATGGCCA
					TGAGTTATTGCCTAATAGAATGGCT
					ACACATGTACTTAGGATTTAGAAGGGT
					GGCCTACTTATGACCTGGCC
					TCACACCTAAGAGGCCCGAT
					TCTTCTTTTAGTGATATACCGCGT
					AAAATGCCCGTTCGCTTGTC
					TCGAATAAAAGTATCAGCAATATCTCTT
					AGGTCCAAATTGCATGTAGTCA
					TCGCTGGAGTATGCACGTAC
					TCTGTCGGTTAAATCACGGGA
					ACAACTCAATCAATGGTGTAAGGT
					TGACATGGTGGGGTCAGGTA
					AGTTACAAACGTTTATCCTCCTAACT
					CCAAGAGCCAAACCTTGCTG
					GCATACTTTCAGAAAATACAAGCCC
					ACACTAACATTGGTGTTAACACAT
					TGCTTCTCCTGATGGTTGGTC
					TTTACACGACAGACGAAAAAGAGC
					GGGCCATCTAACAGCTTTTCG
					ACGGTCGATAGCATAACACTT
					TCACCTTTGACAAAATACACTGAACA
					AGTCGACAGAAGATTGCTTGT
					ACATTTTCCAAACTCAATCGTCA
					TGGAAATTCCAGTGGATTACACCA
					TGCATGCACCCTTGTTTGAT
					AGACACACTTCTTTTAGGCTATTCT
					TCCCACAAACCGCAGCATAT
					TTTCATTCATCTATTGGAAAAACAGCAC
					TGAGTATCTCAAAACAACGTTGTCA
					AATTTTGAAAATGTCAATTCATGCAACA
					TGACCATGGGAAAAGAAGTCCA
					CCTACATATCCCCATGCGCA
					TGAAACATCTTATGTGCAACTTTCA
					AAAGCAGACTAATTTTGCATATTAATGA
					GGTTTCATGTCTTTCTGTCCCG
					TCGACATGAAATTCGGTGCA
					GTCTTGCTAATATGTGGCAATCTCA
					GGAATCGACAATTGGAGCAGC
					ACGGATCTAAGTCTCCTACATTTGA
					TTCATCATTCTCTATGAAATCCAAACA
					TGCGTTGTTTAGTAATATCTAGTTTGCA
					CCAGATCAATCGTGTTGCACA
					TCAACGTTTCCCGATTCATGT
					TGGGACCTGGTTTCTTTGGT
					TTATCATTTGTGCATCAAAACGAGA
					TTTGTGAGTTGATTTATTAACAAGAACA
					GCTAAATTTCTCCTAACGATGCCA
					TCACTCTTATTAAGGAAAGCTGATAGGA
					TGTTGTTAAGTTGGTTTCACCCA
					ACCGCATCTCTTCAACTCGA
					TTGACGTACATTTAAGAGTTGTCTC
					AAGTTCGAGTTCTCATTTAAAACCA
					TGACGGTTATGATTAATTCACATTGT
					AGAAGACGGTTGAGTGTCGG
					ACAATTGTATTTGAAATCGGTAGCA
					GGGTTTTGCTGTTATGTATTGTCG
					TCTTGCCTCGTCTATGTCAGT
					GGTAGCCTATAGGGTCACACG
					TCCCACGCCAAATTGATCTCT
					ACATGACGGTTATTTGTGACAGA
					AGATTAAGAATTTCACCACATGTTGA
					ATCGAGGCTGCATGACTTGT
					AGAATTGCTTCCCTTGATATATGCA
					TCGTAATGTCATTTTCTCAGGTTACT
					AGGCCAACAAATATTTATCCAGACA
					GCTCATCATATCCACCGGGG
					TGGGCTTGACTCATGTGTGA
					ACACCATAAGCAGCCATCGA
					CCAGTCTCAAAATGCATTAAGGACA
					GGGCACGTGTTACAACATTT
					ACTTCAAGAAATGACGAAAGAATGGA
					ACAACGCCTCACCAATTTTCA
					CCAACTTGGTTCTCACATATATACCA
					TTTGGTGCCACGTGTACTCA
					TCACTACCAAATCCCACAAACA
					GCATTTCACCAAAAGTTTGATGGG
					ACACAAAGTGGAAGGACGAGA
					ACATCCTTTTTGAAGCACACGT
					AGTCATTAACAACGAACAACACTT
					CTCACATGGACCAAGCCCAT
					TGCATATTTTGAGGAGATGAGCA
					TGATTCGGCCACTACGCTAG
					AGTGCAAGTAATCCCCAAGCT
					AACTACTCCTGCGTACGCAC
					TGAGAGGATTTATTACGTAGAAAAAGGA
					TGATACTAGCACTATTGATTTGTAGAGT
					TGCACTTACGTTTTCTTTTTGAATT
					GAGGTGGAGTTTGGAGGGTG
					AGAAGAAGAAGTTCGCGCGA
					TGCTGACAAAAGACCATCCT
					AGTGATTACGTGATGCTCTTTACCT
					ACCACAATTGACAAATTTTAAAAGTGA
					TGCGGCTACCACTTCCTTTT
					ACACTAGACTTTAAGTTTGAATTGAGGT
					CACTGTCGTCTCATAATTAACGTGG
					TCAGGGATCAACAGTTGTTCGA
					TGTGATTCTCCCACAATCACCA
					GCGAGTTTGGAGGGGAAGAC
					TGCCCACGAAAAGAAAAATCGG
					AGAGGAAACAAACGAAGGCAGA
					ATCTGTCACAACATTAGAACTTGTT
					AAATCACAAGGATTCTGTAACATCCC
					AGCGAGGGGAGTTTATTTAAGCT
					TGTCCATTCAAAGTTTCTTGCA
					AGGTAGTTAGAATGTAACATCCAGACA
					AGTTGTTTAACGGAAAACTTAAAAAGA
					AGACTTGTGGCTGAGTACACG
					TACAGGTTCAAAGCAGCTGC
					ATTTTGATATGACATTGAGTAAAGGAGT
					ATGATCGTTTAGCCGCGTCC
					ACCTCGAAGAACAACTCAAGTCA
					TTGCTGATGTTGTTTGAAGATCA
					TGGGAGCGAATGAAACGATGA
					TCTGTCTCTGACTTTGTTCATCCT
					CGAATGGAGTCGACTGGTGT
					ACATGCATGCTTAAAACACTTGT
					GGGGAAGAGTTGCACCTTCA
					TGACTGTGATGTGTACGTCAA
					TCTTCACGCCCGTATATGAAA
					TGGATACATCCATTATAACCTACCTCA
					CTGTTAACCATGGCACGTGC
					TGCAGATACTTGAGAGGTTTAACC
					GTCTCTCCACATAGGTACACCC
					CAGAACCTCGGGAGCAATGT
					ACTCTAATCTCACCCAATCATAAAACA
					TGGAGAATAAGATTTGGGGTGGG
					CCAAATCCGCCCAAAAGCAA
					TGAGTGCAAGTCGTTTTCCTG
					GGTGCACTCATCACTACTTACCA
					TGGTTGGGTGCTGTTTGGAT
					AGCAAAAATCAACAAATTCAACTTCA
					AGTCACAAGAGATATACAACACGA
					ACACGTCATTTTAGAGAATTCGATCT
					AGTCAAAAGAGGGACATGTAGGT
					ACATGCATGTAAAACCATCATGCA
					TGTATCGGGAATCACAGTAAGTGT
					ACCCTCCAAATAGGTTAGACTTTT
					TGAACTATCTCCCTGAATATGTAACA
					TGCAATTAGAGGCAAACACACA
					TGGAGTTGAGTAAATGTGTCAAAAT
					TCGAGTATGACTAGTTAACCCACA
					TGCAACAGATGATTGAGCTACT
					TCCGACGAATTAGGAGATGACT
					GCTCCTACAGACTGTGCTGA
					AAAGAACGTTATATAGACTTACAATCGT
					GGCGTAAGAAGAAAGCCAACA
					TGGTGGTCATCTGGTTGAGG
					CACCGACCGTTTTGAATAACCC
					TGGATTTTCCCAGCAACTCTCA
					AAAAGAGAAGGAGGGTGGCG
					TCCTTTTGGATAAACATACAACCAA
					AGAAAGCAGGACATCACTTTTTGT
					ACTATTGAGAGTTCCCAGCGC
					AGTCTCAAAGATGAAGTGTTTCAAACA
					TGTTCTATCAATACAACCCATTTGAT
					ATTGTCGGTTACTACTGTAATGTGT
					TGGTTGATTAATACTGCACAAATCA
					AAGCAAGGAGGGAGAAAGGC
					TGTGTTTAAAGGGCGGGTGT
					TTGAGTGAAATCTACGGCTACA
					TTTGTTCCCCGATATGCTTCT
					AGCAAACGTTGGATCAAACTTGA
					TTTGTGATTTGGGGATCATGCC
					GTGGATCTCGTCTTCGGCTT
					AGCACCTAGCCTTTGATCTGA
					ACAAGATATGATTGAAGGTGTGTGT
					GACTCATCCCTTAATCGTGGCT
					TTTTCAACCACACATTTTGACCT
					TGACTGTACTGAATTTCACAACAA
					AGTCTTCTAAATTAGAGTTGTCAAATGG
					TCGGACGTATGCATCAAATTCA
					ATTTGTATCAGATCGATCAAAGTTGA
					AGCATATTCACCGAGCAGTAAGT
					ATGGTGTTGGTTGTGGTGGT
					AATCATTGAACATACTCACCAAACA
					ATCGTTTTCCATTGCGGTGG
					ACGGTGAACTCATGATTGACCT

## Sheet: Sheet3
S2 Table. Polymorphism data for InDels validated using PCR amplification and gel electrophoresis, in five parental line combinations
Marker ID	Intra-Specific Parental lines		Inter-Specific Parental lines
	ICC 283 × ICC 8261	ICC 1882 × ICC 4958	ICC 4958 × PI 489777
InDel_Ca1_92	M	P	P
InDel_Ca1_121	P	P	P
InDel_Ca1_126	P	P	P
InDel_Ca1_194	P	P	P
InDel_Ca1_211	P	P	P
InDel_Ca1_237	P	P	P
InDel_Ca1_264	P	P	P
InDel_Ca1_307	P	P	P
InDel_Ca1_308	P	P	P
InDel_Ca1_318	P	P	P
InDel_Ca1_326	P	P	P
InDel_Ca1_344	P	M	P
InDel_Ca1_352	P	P	M
InDel_Ca1_367	P	P	P
InDel_Ca1_373	P	P	P
InDel_Ca1_383	N	N	N
InDel_Ca1_420	P	P	P
InDel_Ca1_455	P	P	P
InDel_Ca1_522	P	P	P
InDel_Ca1_530	N	N	N
InDel_Ca1_543	P	M	M
InDel_Ca1_629	N	N	N
InDel_Ca1_638	P	P	P
InDel_Ca1_646	M	M	P
InDel_Ca1_654	S	S	S
InDel_Ca1_675	P	P	P
InDel_Ca1_716	M	M	P
InDel_Ca1_731	P	P	N
InDel_Ca1_741	M	M	M
InDel_Ca1_747	P	P	P
InDel_Ca1_755	P	P	P
InDel_Ca1_761	M	M	M
InDel_Ca1_777	P	P	P
InDel_Ca1_781	N	N	N
InDel_Ca1_785	P	P	P
InDel_Ca1_799	M	M	P
InDel_Ca1_802	M	M	P
InDel_Ca1_809	N	N	N
InDel_Ca1_850	P	P	P
InDel_Ca1_855	M	M	M
InDel_Ca1_858	M	M	P
InDel_Ca1_860	P	P	P
InDel_Ca1_886	P	P	P
InDel_Ca1_935	P	P	M
InDel_Ca1_953	P	P	P
InDel_Ca1_1020	M	P	P
InDel_Ca1_1039	P	P	P
InDel_Ca1_1049	P	P	P
InDel_Ca1_1057	P	P	P
InDel_Ca1_1058	N	P	M
InDel_Ca1_1081	M	M	P
InDel_Ca1_1085	N	N	N
InDel_Ca1_1099	M	M	M
InDel_Ca1_1101	M	M	M
InDel_Ca1_1120	M	M	M
InDel_Ca1_1125	M	P	P
InDel_Ca1_1135	N	P	N
InDel_Ca1_1146	P	P	P
InDel_Ca2_106	M	P	M
InDel_Ca2_123	P	P	N
InDel_Ca2_130	M	M	M
InDel_Ca2_137	M	M	P
InDel_Ca2_141	M	M	M
InDel_Ca2_145	P	P	M
InDel_Ca2_162	M	M	M
InDel_Ca2_171	P	M	M
InDel_Ca2_177	P	P	M
InDel_Ca2_181	P	M	M
InDel_Ca2_185	N	N	N
InDel_Ca2_186	P	P	M
InDel_Ca2_194	M	M	M
InDel_Ca2_197	P	P	M
InDel_Ca2_202	P	M	P
InDel_Ca2_204	P	P	P
InDel_Ca2_215	P	P	M
InDel_Ca2_216	N	N	P
InDel_Ca2_247	P	P	M
InDel_Ca2_248	P	P	M
InDel_Ca2_256	P	P	M
InDel_Ca2_265	P	P	M
InDel_Ca2_266	P	P	M
InDel_Ca2_271	M	M	M
InDel_Ca2_278	M	P	M
InDel_Ca2_282	P	M	M
InDel_Ca2_287	M	M	M
InDel_Ca2_290	P	P	M
InDel_Ca2_316	N	N	N
InDel_Ca2_326	P	P	M
InDel_Ca2_334	S	P	M
InDel_Ca2_340	P	P	M
InDel_Ca2_357	M	M	M
InDel_Ca2_379	M	M	M
InDel_Ca2_384	M	M	M
InDel_Ca2_415	P	P	M
InDel_Ca2_422	P	P	P
InDel_Ca2_432	N	N	M
InDel_Ca2_434	N	N	N
InDel_Ca2_436	M	M	M
InDel_Ca2_446	P	P	M
InDel_Ca2_459	P	N	P
InDel_Ca3_17	P	M	M
InDel_Ca3_41	M	M	M
InDel_Ca3_68	S	S	S
InDel_Ca3_71	M	M	P
InDel_Ca3_82	P	P	M
InDel_Ca3_95	N	M	P
InDel_Ca3_120	N	M	N
InDel_Ca3_121	N	M	N
InDel_Ca3_124	M	M	M
InDel_Ca3_128	S	S	S
InDel_Ca3_151	M	M	P
InDel_Ca3_167	M	M	P
InDel_Ca3_251	M	M	N
InDel_Ca3_257	M	P	P
InDel_Ca3_263	M	M	P
InDel_Ca3_324	P	S	S
InDel_Ca3_345	P	M	P
InDel_Ca3_347	N	N	N
InDel_Ca3_369	N	N	N
InDel_Ca3_374	M	M	P
InDel_Ca3_403	N	N	N
InDel_Ca3_409	M	M	M
InDel_Ca3_415	N	N	N
InDel_Ca3_428	P	M	M
InDel_Ca3_435	M	P	P
InDel_Ca3_436	M	M	M
InDel_Ca3_452	P	P	N
InDel_Ca3_482	P	P	P
InDel_Ca3_491	P	P	P
InDel_Ca3_494	M	M	M
InDel_Ca3_495	M	M	M
InDel_Ca3_508	P	M	M
InDel_Ca3_528	P	P	N
InDel_Ca3_532	M	P	M
InDel_Ca3_567	M	M	M
InDel_Ca3_577	S	N	N
InDel_Ca3_584	N	N	N
InDel_Ca3_600	P	P	P
InDel_Ca3_626	P	P	P
InDel_Ca3_632	N	M	P
InDel_Ca3_637	P	M	P
InDel_Ca3_638	P	M	P
InDel_Ca3_668	P	P	P
InDel_Ca3_694	N	N	P
InDel_Ca3_734	N	N	N
InDel_Ca3_768	M	M	M
InDel_Ca3_770	P	P	P
InDel_Ca3_776	P	P	P
InDel_Ca3_790	P	P	P
InDel_Ca3_808	M	M	M
InDel_Ca3_811	M	M	P
InDel_Ca3_812	M	M	P
InDel_Ca3_836	P	P	M
InDel_Ca3_852	N	N	N
InDel_Ca3_862	N	N	N
InDel_Ca3_876	M	M	M
InDel_Ca3_891	P	M	M
InDel_Ca3_895	P	M	M
InDel_Ca3_904	P	P	M
InDel_Ca3_929	P	M	M
InDel_Ca3_931	P	P	M
InDel_Ca4_24	N	N	N
InDel_Ca4_37	M	P	M
InDel_Ca4_92	P	P	P
InDel_Ca4_104	P	P	P
InDel_Ca4_107	N	N	N
InDel_Ca4_139	P	M	N
InDel_Ca4_172	M	M	M
InDel_Ca4_198	P	M	P
InDel_Ca4_327	M	M	N
InDel_Ca4_344	M	P	P
InDel_Ca4_402	M	M	M
InDel_Ca4_407	M	M	P
InDel_Ca4_412	P	P	M
InDel_Ca4_424	M	P	P
InDel_Ca4_435	M	P	P
InDel_Ca4_456	P	M	P
InDel_Ca4_461	S	S	S
InDel_Ca4_462	M	P	P
InDel_Ca4_475	M	P	P
InDel_Ca4_532	P	P	P
InDel_Ca4_563	P	P	P
InDel_Ca4_569	P	S	S
InDel_Ca4_665	P	P	P
InDel_Ca4_711	M	M	M
InDel_Ca4_799	M	P	P
InDel_Ca4_812	P	P	P
InDel_Ca4_887	P	P	P
InDel_Ca4_910	N	N	N
InDel_Ca4_924	P	M	P
InDel_Ca4_936	P	M	P
InDel_Ca4_951	M	M	P
InDel_Ca4_991	M	M	P
InDel_Ca4_1005	M	P	P
InDel_Ca4_1013	M	M	P
InDel_Ca4_1016	P	M	P
InDel_Ca4_1055	S	S	S
InDel_Ca4_1063	P	P	M
InDel_Ca4_1076	P	M	P
InDel_Ca4_1082	P	M	M
InDel_Ca4_1084	P	P	P
InDel_Ca4_1107	M	M	M
InDel_Ca4_1125	P	M	P
InDel_Ca4_1137	N	N	N
InDel_Ca4_1146	P	M	P
InDel_Ca4_1154	P	M	M
InDel_Ca4_1241	M	M	M
InDel_Ca4_1242	P	M	P
InDel_Ca4_1268	P	P	P
InDel_Ca4_1286	M	M	M
InDel_Ca4_1290	N	N	N
InDel_Ca4_1292	N	M	P
InDel_Ca4_1390	P	P	P
InDel_Ca4_1409	P	P	P
InDel_Ca4_1483	P	P	P
InDel_Ca4_1485	P	P	N
InDel_Ca4_1510	P	P	P
InDel_Ca4_1540	P	P	M
InDel_Ca4_1599	P	P	P
InDel_Ca4_1607	M	M	M
InDel_Ca4_1609	N	N	N
InDel_Ca4_1630	M	M	P
InDel_Ca4_1678	P	P	N
InDel_Ca4_1723	M	M	M
InDel_Ca4_1724	P	M	N
InDel_Ca4_1728	P	M	M
InDel_Ca5_21	P	P	P
InDel_Ca5_25	M	M	P
InDel_Ca5_43	P	M	P
InDel_Ca5_76	M	M	M
InDel_Ca5_81	N	N	N
InDel_Ca5_84	N	N	N
InDel_Ca5_93	M	M	P
InDel_Ca5_99	M	M	M
InDel_Ca5_100	P	M	P
InDel_Ca5_132	M	M	M
InDel_Ca5_135	P	P	P
InDel_Ca5_142	M	P	M
InDel_Ca5_186	S	S	S
InDel_Ca5_201	M	M	M
InDel_Ca5_210	N	N	N
InDel_Ca5_241	P	M	P
InDel_Ca5_249	M	M	P
InDel_Ca5_264	N	N	N
InDel_Ca5_280	M	M	M
InDel_Ca5_283	M	M	M
InDel_Ca5_287	M	M	M
InDel_Ca5_292	P	P	P
InDel_Ca5_302	S	S	S
InDel_Ca5_321	M	M	M
InDel_Ca5_349	M	P	P
InDel_Ca5_362	M	M	M
InDel_Ca5_371	P	M	M
InDel_Ca5_390	M	P	P
InDel_Ca5_399	M	M	P
InDel_Ca5_414	P	P	P
InDel_Ca5_420	P	M	P
InDel_Ca5_478	P	M	P
InDel_Ca5_494	P	M	M
InDel_Ca5_503	M	P	P
InDel_Ca5_505	M	P	P
InDel_Ca5_531	P	P	P
InDel_Ca5_575	M	M	M
InDel_Ca5_576	N	N	N
InDel_Ca5_580	P	P	M
InDel_Ca5_584	P	P	P
InDel_Ca5_602	P	P	M
InDel_Ca5_610	N	N	N
InDel_Ca5_623	N	N	M
InDel_Ca5_694	P	N	N
InDel_Ca5_749	M	M	P
InDel_Ca5_774	M	M	P
InDel_Ca5_795	M	M	P
InDel_Ca5_815	N	N	N
InDel_Ca5_818	P	M	P
InDel_Ca5_841	P	P	P
InDel_Ca5_859	M	M	P
InDel_Ca5_873	P	P	N
InDel_Ca6_8	M	M	M
InDel_Ca6_18	P	P	P
InDel_Ca6_44	M	M	P
InDel_Ca6_50	M	M	P
InDel_Ca6_82	M	M	M
InDel_Ca6_90	S	S	S
InDel_Ca6_96	N	N	N
InDel_Ca6_105	P	M	P
InDel_Ca6_111	P	P	P
InDel_Ca6_115	P	M	M
InDel_Ca6_116	P	M	M
InDel_Ca6_131	M	M	M
InDel_Ca6_154	S	S	S
InDel_Ca6_155	S	S	S
InDel_Ca6_163	M	P	M
InDel_Ca6_170	P	M	M
InDel_Ca6_172	M	M	M
InDel_Ca6_183	M	M	M
InDel_Ca6_218	P	P	M
InDel_Ca6_226	M	P	P
InDel_Ca6_238	M	P	M
InDel_Ca6_293	M	P	M
InDel_Ca6_294	M	M	P
InDel_Ca6_295	P	P	P
InDel_Ca6_326	M	M	M
InDel_Ca6_377	M	P	P
InDel_Ca6_404	M	M	N
InDel_Ca6_426	N	M	P
InDel_Ca6_430	M	M	P
InDel_Ca6_465	M	M	P
InDel_Ca6_473	N	N	N
InDel_Ca6_534	P	P	M
InDel_Ca6_615	N	M	P
InDel_Ca6_617	M	M	M
InDel_Ca6_648	M	M	P
InDel_Ca6_657	N	N	N
InDel_Ca6_676	P	P	P
InDel_Ca6_696	M	M	P
InDel_Ca6_712	N	N	N
InDel_Ca6_718	N	M	M
InDel_Ca6_731	M	M	P
InDel_Ca6_757	M	M	P
InDel_Ca6_760	N	N	N
InDel_Ca6_793	M	P	P
InDel_Ca6_794	N	N	P
InDel_Ca6_804	M	M	M
InDel_Ca6_807	P	N	P
InDel_Ca6_808	P	P	P
InDel_Ca6_815	M	P	P
InDel_Ca6_820	M	M	N
InDel_Ca6_821	M	M	M
InDel_Ca6_833	P	P	P
InDel_Ca6_849	M	M	M
InDel_Ca6_860	M	M	M
InDel_Ca6_862	M	M	M
InDel_Ca6_873	M	M	P
InDel_Ca6_917	N	N	N
InDel_Ca6_929	P	P	P
InDel_Ca6_942	N	N	N
InDel_Ca6_944	P	M	M
InDel_Ca6_952	P	M	P
InDel_Ca6_973	P	M	P
InDel_Ca6_997	P	P	P
InDel_Ca6_1033	P	P	P
InDel_Ca6_1039	P	P	P
InDel_Ca6_1042	M	M	P
InDel_Ca6_1063	M	N	N
InDel_Ca6_1075	M	M	P
InDel_Ca6_1095	P	M	P
InDel_Ca6_1110	P	P	P
InDel_Ca6_1117	M	M	M
InDel_Ca6_1140	P	M	P
InDel_Ca6_1164	M	M	P
InDel_Ca6_1208	P	M	M
InDel_Ca6_1225	N	N	N
InDel_Ca6_1228	P	P	N
InDel_Ca6_1245	P	M	M
InDel_Ca6_1267	P	P	P
InDel_Ca6_1301	N	N	N
InDel_Ca6_1318	P	M	P
InDel_Ca6_1334	M	M	P
InDel_Ca7_6	P	P	P
InDel_Ca7_8	P	M	M
InDel_Ca7_20	P	P	P
InDel_Ca7_40	P	P	P
InDel_Ca7_41	P	P	P
InDel_Ca7_48	P	P	P
InDel_Ca7_58	P	P	P
InDel_Ca7_71	M	M	M
InDel_Ca7_98	M	M	M
InDel_Ca7_108	M	M	P
InDel_Ca7_118	P	M	M
InDel_Ca7_121	N	P	N
InDel_Ca7_147	P	P	P
InDel_Ca7_155	M	M	P
InDel_Ca7_158	M	M	M
InDel_Ca7_159	P	M	P
InDel_Ca7_172	P	P	P
InDel_Ca7_175	P	P	P
InDel_Ca7_186	P	P	P
InDel_Ca7_188	P	N	N
InDel_Ca7_203	P	P	P
InDel_Ca7_206	M	M	M
InDel_Ca7_207	M	M	M
InDel_Ca7_218	P	P	N
InDel_Ca7_237	P	M	P
InDel_Ca7_263	N	N	N
InDel_Ca7_275	P	M	M
InDel_Ca7_307	P	M	M
InDel_Ca7_311	P	M	M
InDel_Ca7_312	N	N	N
InDel_Ca7_313	M	P	M
InDel_Ca7_375	P	P	P
InDel_Ca7_378	P	M	M
InDel_Ca7_415	N	N	N
InDel_Ca7_425	M	M	M
InDel_Ca7_428	N	N	N
InDel_Ca7_431	M	M	M
InDel_Ca7_441	N	N	N
InDel_Ca7_454	N	N	N
InDel_Ca7_455	M	M	M
InDel_Ca7_462	P	P	N
InDel_Ca7_464	N	M	M
InDel_Ca7_472	M	M	M
InDel_Ca7_474	P	M	M
InDel_Ca7_479	S	S	S
InDel_Ca8_27	S	S	S
InDel_Ca8_30	S	S	S
InDel_Ca8_31	P	N	N
InDel_Ca8_35	P	P	M
InDel_Ca8_45	N	N	N
InDel_Ca8_76	N	N	N
InDel_Ca8_137	P	N	N
InDel_Ca8_144	M	N	N
InDel_Ca8_152	M	N	N
InDel_Ca8_156	N	N	N
InDel_Ca8_175	N	N	N
InDel_Ca8_177	P	P	P
InDel_Ca8_193	P	M	P
InDel_Ca8_206	N	N	N
InDel_Ca8_225	P	M	P
InDel_Ca8_256	M	M	P
InDel_Ca8_271	N	N	N
InDel_Ca8_288	P	P	P
InDel_Ca8_303	M	M	P
Note: M: Monomorphic; P: Polymorphic; N: No amplification; S: Stuttering

## Sheet: Sheet4
FORWAD	REVERSE	283×8261	1882×4958	4958×489777
CATGGGTTAGTTTAGTTAGCAGCA	TCAATCAAGATTTTGCATTTATTTCTCA	M	P	P			M	P	P	CATGGGTTAGTTTAGTTAGCAGCA	24	TCAATCAAGATTTTGCATTTATTTCTCA	28
TTTTGGGAGGTGGCAAAGTT	AGAGATTGAATTTTGGCAGCCA	P	P	P			P	P	P	TTTTGGGAGGTGGCAAAGTT	20	AGAGATTGAATTTTGGCAGCCA	22
ACTTAACCAAGCGGATCATGTG	AGAGGAAGCTGGTGATGGGA	P	P	P			P	P	P	ACTTAACCAAGCGGATCATGTG	22	AGAGGAAGCTGGTGATGGGA	20
CTCAATTATACTTCTCAACAAAAAGTGT	CCCGTCTTATTTTTGCTGTCACA	P	P	P			P	P	P	CTCAATTATACTTCTCAACAAAAAGTGT	28	CCCGTCTTATTTTTGCTGTCACA	23
TGATGGTTTGTCGTTCTAAGTTCA	TGTTTTTGATTGAACAAACCTTTTGA	P	P	P			P	P	P	TGATGGTTTGTCGTTCTAAGTTCA	24	TGTTTTTGATTGAACAAACCTTTTGA	26
TCAAAGTTTATTCATTGAGTTACTCACA	ACTTTGACGATATTGAATCTTGCA	P	P	P			P	P	P	TCAAAGTTTATTCATTGAGTTACTCACA	28	ACTTTGACGATATTGAATCTTGCA	24
TGCTTGAAGCCCAAACTCAAG	AGCTTATTGGAGTTGGCAGCT	P	P	P			P	P	P	TGCTTGAAGCCCAAACTCAAG	21	AGCTTATTGGAGTTGGCAGCT	21
GGTTGAGATACTACCACATAAGGGT	ACACGGGCTTCCTTTGATGT	P	P	P			P	P	P	GGTTGAGATACTACCACATAAGGGT	25	ACACGGGCTTCCTTTGATGT	20
TCTTGAATGTATCTTGAGTATCTCCA	ACGATCACTTGAGGATGCGA	P	P	P			P	P	P	TCTTGAATGTATCTTGAGTATCTCCA	26	ACGATCACTTGAGGATGCGA	20
AACATTATTGGCACGTTGTCCA	TCCTTACCAACCCCAATGTCC	P	P	P			P	P	P	AACATTATTGGCACGTTGTCCA	22	TCCTTACCAACCCCAATGTCC	21
TGTGCACGACTTATTATCCTTTTGT	ACCATTTGGAGGTGATTAATTTTCGT	P	P	P			P	P	P	TGTGCACGACTTATTATCCTTTTGT	25	ACCATTTGGAGGTGATTAATTTTCGT	26
GATCCGTAGCCGTGTGGAAT	GGTGAGAAACTGAACAATCTCTGT	P	M	P			P	M	P	GATCCGTAGCCGTGTGGAAT	20	GGTGAGAAACTGAACAATCTCTGT	24
TCCAACGACATTAACACATGATGA	AGGAGACATTCAATAAACAATATGTCT	P	P	M			P	P	M	TCCAACGACATTAACACATGATGA	24	AGGAGACATTCAATAAACAATATGTCT	27
TGAGATATTACAGTTGTGTACGCA	AGTTATAAGACCACAAGAGCAATTATG	P	P	P			P	P	P	TGAGATATTACAGTTGTGTACGCA	24	AGTTATAAGACCACAAGAGCAATTATG	27
AGCCCATCCATCGCTTTCTT	AGTCCGAATCTGAGTTCGCG	P	P	P			P	P	P	AGCCCATCCATCGCTTTCTT	20	AGTCCGAATCTGAGTTCGCG	20
TGAGAGGTAATTTAGAAGCTTTATCATT	TGTGTGTAATGGATTGAGTATCTCT	N	N	N			N	N	N	TGAGAGGTAATTTAGAAGCTTTATCATT	28	TGTGTGTAATGGATTGAGTATCTCT	25
CGTGGAAACATTTGTGGTGGG	TGAGAAAATGTAGGGAGAAAAACAGA	P	P	P			P	P	P	CGTGGAAACATTTGTGGTGGG	21	TGAGAAAATGTAGGGAGAAAAACAGA	26
GCGTGTTGTGGAGCTAGCTA	CCCACCAGTTGTTGTTTCAGC	P	P	P			P	P	P	GCGTGTTGTGGAGCTAGCTA	20	CCCACCAGTTGTTGTTTCAGC	21
AGAGGGGGAGATGGAGAAAGA	TGGAAGAACCAAAACTGTCGA	P	P	P			P	P	P	AGAGGGGGAGATGGAGAAAGA	21	TGGAAGAACCAAAACTGTCGA	21
AATATGTTAGGCGCCACACA	AAGTTGAAATGGTTGTCACTGCA	N	N	N			N	N	N	AATATGTTAGGCGCCACACA	20	AAGTTGAAATGGTTGTCACTGCA	23
TCGATGTGACATTCTCTGGATGA	TCCATCATTGATTCATTGGTCAACT	P	M	M			P	M	M	TCGATGTGACATTCTCTGGATGA	23	TCCATCATTGATTCATTGGTCAACT	25
TGTCAAAAGTTGATGTAGATTAGTATGT	CACTAGGGATGAGAATATGACATACCA	N	N	N			N	N	N	TGTCAAAAGTTGATGTAGATTAGTATGT	28	CACTAGGGATGAGAATATGACATACCA	27
TGGTTTGATAAAAAGCAGAACGT	TGTGAGGAATTGACGTTACCCA	P	P	P			P	P	P	TGGTTTGATAAAAAGCAGAACGT	23	TGTGAGGAATTGACGTTACCCA	22
TGCCTTAGTTGGGGTTTGTTG	AATCCTGAACTTTCACTCCACA	M	M	P			M	M	P	TGCCTTAGTTGGGGTTTGTTG	21	AATCCTGAACTTTCACTCCACA	22
TCAAACCCAGCAACACAAGC	CTGTCAATTGAGTTGCGACGA	MB	MB	MB			MB	MB	MB	TCAAACCCAGCAACACAAGC	20	CTGTCAATTGAGTTGCGACGA	21
TCAACTTTGTGACGTTTACCAGC	ATGCATTTTGAACCCAATTCTGA	P	P	P			P	P	P	TCAACTTTGTGACGTTTACCAGC	23	ATGCATTTTGAACCCAATTCTGA	23
TGCACACAATCATCATTGACCT	ACATTTTGAAAATTCTGCGCAGG	M	M	P			M	M	P	TGCACACAATCATCATTGACCT	22	ACATTTTGAAAATTCTGCGCAGG	23
CTGTGGACTTTGCTTTTGAAGA	TGACGAGAACTTATATTGGATCAACA	P	P	N			P	P	N	CTGTGGACTTTGCTTTTGAAGA	22	TGACGAGAACTTATATTGGATCAACA	26
TGTCAATTGAGTTGCGACGAG	CGAGGCAAGAAGGAACGCTT	M	M	M			M	M	M	TGTCAATTGAGTTGCGACGAG	21	CGAGGCAAGAAGGAACGCTT	20
TCCACAAAGCACTCCAACACT	ACACATCAATTTAGTGAAGTTGATCA	P	P	P			P	P	P	TCCACAAAGCACTCCAACACT	21	ACACATCAATTTAGTGAAGTTGATCA	26
AGTGCACCATCTCTCTTTGTT	AAAACCACCATTTCAAATTCGTTT	P	P	P			P	P	P	AGTGCACCATCTCTCTTTGTT	21	AAAACCACCATTTCAAATTCGTTT	24
ACCTGTCATAACTGATTTTCGGC	ACATGGACAAAGGCGCTGTA	M	M	M			M	M	M	ACCTGTCATAACTGATTTTCGGC	23	ACATGGACAAAGGCGCTGTA	20
TCCACTGACCTATTACCTTGGA	AGACAAATGTTATGAACCAAAAACACA	P	P	P			P	P	P	TCCACTGACCTATTACCTTGGA	22	AGACAAATGTTATGAACCAAAAACACA	27
TGTGTGTGTGTTTGTGTGTGT	TGCGATTGAAAGAGAAAATGACA	N	N	N			N	N	N	TGTGTGTGTGTTTGTGTGTGT	21	TGCGATTGAAAGAGAAAATGACA	23
TCTCTATCATCTTTGATGTTTGAGCT	ACATCACATCATTTTCTTCTTGTGA	P	P	P			P	P	P	TCTCTATCATCTTTGATGTTTGAGCT	26	ACATCACATCATTTTCTTCTTGTGA	25
TGTTGAAAATGGCCAGGGAGA	ACCTGACATCAAGTATGAAGTTGA	M	M	P			M	M	P	TGTTGAAAATGGCCAGGGAGA	21	ACCTGACATCAAGTATGAAGTTGA	24
ATCGGGCAGTGGAAGTGATG	GCGAGGCAAAGAGAGGAAGA	M	M	P			M	M	P	ATCGGGCAGTGGAAGTGATG	20	GCGAGGCAAAGAGAGGAAGA	20
ACACGATGAACTGATCACACA	TGCTTTGAGTAGTAAAGCAAAGTCT	N	N	N			N	N	N	ACACGATGAACTGATCACACA	21	TGCTTTGAGTAGTAAAGCAAAGTCT	25
TGGATCGGTTTGACCCGTTT	AGCTAATCTACGACAACCTTTCA	P	P	P			P	P	P	TGGATCGGTTTGACCCGTTT	20	AGCTAATCTACGACAACCTTTCA	23
TGGAATGCTGATGTTAGATTGATTGT	TGGAGGACAGATTAAAGAGGACA	M	M	M			M	M	M	TGGAATGCTGATGTTAGATTGATTGT	26	TGGAGGACAGATTAAAGAGGACA	23
CTTTCGCCATGGACTCAGGT	TCTGACACCAATTGTTCGGA	M	M	P			M	M	P	CTTTCGCCATGGACTCAGGT	20	TCTGACACCAATTGTTCGGA	20
AGTACCTATAGATCACTAACGAGTTCT	GCCTTGCCCTTAGGGTCATT	P	P	P			P	P	P	AGTACCTATAGATCACTAACGAGTTCT	27	GCCTTGCCCTTAGGGTCATT	20
TGTTTGTATGTGTCTAATAGGGTGT	CGGTTACATGTTCGTGACCC	P	P	P			P	P	P	TGTTTGTATGTGTCTAATAGGGTGT	25	CGGTTACATGTTCGTGACCC	20
TGGTGAATTTGGAGAAAACGCT	TTAGCTGTTTGGGTTCTGGAT	P	P	M			P	P	M	TGGTGAATTTGGAGAAAACGCT	22	TTAGCTGTTTGGGTTCTGGAT	21
TCATTCTCACTTGAATCTAAAATTTGCA	TGTTTGTCATCACCACCCAAGA	P	P	P			P	P	P	TCATTCTCACTTGAATCTAAAATTTGCA	28	TGTTTGTCATCACCACCCAAGA	22
TGGGAAAAAGGGGAACGTGT	TGGTTCCACCAGGTTGCTTT	M	P	P			M	P	P	TGGGAAAAAGGGGAACGTGT	20	TGGTTCCACCAGGTTGCTTT	20
TTTGCAAATACGGCGGAGGA	TGTTGTGGTATACGTATCCTTGCA	P	P	P			P	P	P	TTTGCAAATACGGCGGAGGA	20	TGTTGTGGTATACGTATCCTTGCA	24
AAAGGGTCACACACAAACGAG	ATGTACATTCAAAGATGTGCTACTT	P	P	P			P	P	P	AAAGGGTCACACACAAACGAG	21	ATGTACATTCAAAGATGTGCTACTT	25
TGAAGTTTGGCCCAATCACAG	TCGTTAAATTATCATGCATGCGA	P	P	P			P	P	P	TGAAGTTTGGCCCAATCACAG	21	TCGTTAAATTATCATGCATGCGA	23
ACACCATAGGAATCAGAAAGAAAGC	TCAAATCCCACTAATTGGTAATCCT	N	P	M			N	P	M	ACACCATAGGAATCAGAAAGAAAGC	25	TCAAATCCCACTAATTGGTAATCCT	25
TCTTCTTCGCTCCTAGTCACA	TTTGAAGAGATTAGAATGAGATGAATCA	M	M	P			M	M	P	TCTTCTTCGCTCCTAGTCACA	21	TTTGAAGAGATTAGAATGAGATGAATCA	28
GCATATCTCCCTCCGTACACC	ACGGCGAAACCTACAAATCG	N	N	N			N	N	N	GCATATCTCCCTCCGTACACC	21	ACGGCGAAACCTACAAATCG	20
ACCTCATGTTCCTCAAGTGTCT	ACCTATTCCGACCGTGGAGA	M	M	M			M	M	M	ACCTCATGTTCCTCAAGTGTCT	22	ACCTATTCCGACCGTGGAGA	20
AGGCTAGCTAAATGTCTCGCT	TCTTATACATGTGTTTCTTGTGGTGT	M	M	M			M	M	M	AGGCTAGCTAAATGTCTCGCT	21	TCTTATACATGTGTTTCTTGTGGTGT	26
TGCTGCTACCTTCAAAGCAT	ACCCAAAGTGCTTGAATTTTTGT	M	M	M			M	M	M	TGCTGCTACCTTCAAAGCAT	20	ACCCAAAGTGCTTGAATTTTTGT	23
AGGAACATTTATGCGTTTTCAGT	CGGACTTTTATTTAATTTGTGTAGTTGA	M	P	P			M	P	P	AGGAACATTTATGCGTTTTCAGT	23	CGGACTTTTATTTAATTTGTGTAGTTGA	28
ACTTCACTCTTTGAAATAACAAAGTCA	TGTCGATTAATTTGTCATACTTGAAAAT	N	P	N			N	P	N	ACTTCACTCTTTGAAATAACAAAGTCA	27	TGTCGATTAATTTGTCATACTTGAAAAT	28
GGCGGTGGTGAGGAACATAA	TCGCAATGGATTGAAACGCTC	P	P	P			P	P	P	GGCGGTGGTGAGGAACATAA	20	TCGCAATGGATTGAAACGCTC	21
ACCATGTTCTTTGAGATCTCCA	AGTTAACGTATCGTAATCGTAATATTGT	M	P	M			M	P	M	ACCATGTTCTTTGAGATCTCCA	22	AGTTAACGTATCGTAATCGTAATATTGT	28
TGGGAAATTGTGGTGTGAGGT	TCTCTCTCTCTCTTTAAAATTCCATCA	P	P	N			P	P	N	TGGGAAATTGTGGTGTGAGGT	21	TCTCTCTCTCTCTTTAAAATTCCATCA	27
TCAATGACACCGCGACTTGA	ACTTTGGGGTCCTGAAGCAC	M	M	M			M	M	M	TCAATGACACCGCGACTTGA	20	ACTTTGGGGTCCTGAAGCAC	20
ACCGGAACCAAACCCTTGTT	TTCTTTGTTGGGTGGGCTCA	M	M	P			M	M	P	ACCGGAACCAAACCCTTGTT	20	TTCTTTGTTGGGTGGGCTCA	20
AGTTGTACGATGACATTCTCAACA	TGCTCATCATCATTAATGTTGTTTCT	M	M	M			M	M	M	AGTTGTACGATGACATTCTCAACA	24	TGCTCATCATCATTAATGTTGTTTCT	26
AGGCATCATCATTTCCAACAGT	TGCGGACTATATCGGTTAACTGA	P	P	M			P	P	M	AGGCATCATCATTTCCAACAGT	22	TGCGGACTATATCGGTTAACTGA	23
ATGAGAAACCTCACTTCTTTGAGC	ACAATTGTAACACATACTTACAAACACA	M	M	M			M	M	M	ATGAGAAACCTCACTTCTTTGAGC	24	ACAATTGTAACACATACTTACAAACACA	28
AGTATCCCACATAACTGGCTTGT	TGTTGGAGATTATCAGCATCTTGT	P	M	M			P	M	M	AGTATCCCACATAACTGGCTTGT	23	TGTTGGAGATTATCAGCATCTTGT	24
GCTGAAAATTAGGAAATTGATTTTCTCT	TTAACGGGGCTGACAAACGT	P	P	M			P	P	M	GCTGAAAATTAGGAAATTGATTTTCTCT	28	TTAACGGGGCTGACAAACGT	20
TGGTAGGAAGGTTGATCTGTTCA	TTTTGGGAAAAATATTTGGCCCT	P	M	M			P	M	M	TGGTAGGAAGGTTGATCTGTTCA	23	TTTTGGGAAAAATATTTGGCCCT	23
ACACTCATTGACCCACACACA	TTCATTGAATTTCAAAGTCCTCAGT	N	N	N			N	N	N	ACACTCATTGACCCACACACA	21	TTCATTGAATTTCAAAGTCCTCAGT	25
AGTTTTTGCCTTCCGTGGGA	TGTTTGAATGGGTTTACTTTCCCT	P	P	M			P	P	M	AGTTTTTGCCTTCCGTGGGA	20	TGTTTGAATGGGTTTACTTTCCCT	24
GACGGTAGCATGCAGATGGT	GGAGACAAACAATCATGGGTGT	M	M	M			M	M	M	GACGGTAGCATGCAGATGGT	20	GGAGACAAACAATCATGGGTGT	22
ACGAGGCAACAAACAAAAACA	ACTCATTGTATGCATGTCTGATACT	P	P	M			P	P	M	ACGAGGCAACAAACAAAAACA	21	ACTCATTGTATGCATGTCTGATACT	25
GTCTTGACTGGCCTGAAAGC	TTGTTGCGTACTTTCTGATTATAATTTT	P	M	P			P	M	P	GTCTTGACTGGCCTGAAAGC	20	TTGTTGCGTACTTTCTGATTATAATTTT	28
TGACAGTTATGATTAATTGTCAGTGT	AGATTGTCTAATACTCAAACCAAACCA	P	P	P			P	P	P	TGACAGTTATGATTAATTGTCAGTGT	26	AGATTGTCTAATACTCAAACCAAACCA	27
TGGAGAGGGGGATACTTTAAAAACA	TGTTGAAGGTTATTTGCATTGATAATCA	P	P	M			P	P	M	TGGAGAGGGGGATACTTTAAAAACA	25	TGTTGAAGGTTATTTGCATTGATAATCA	28
CCCATCATTTTTCCAAGACAGGG	ACATCATTAGGACCATCCACATCT	N	N	P			N	N	P	CCCATCATTTTTCCAAGACAGGG	23	ACATCATTAGGACCATCCACATCT	24
ACATGATTTGAATTTTATCACTTCAAGT	CCAACAATTCAACTTCCTCCATAT	P	P	M			P	P	M	ACATGATTTGAATTTTATCACTTCAAGT	28	CCAACAATTCAACTTCCTCCATAT	24
AGTCTTGTAGATGATTAAAGTATGAGCT	ATACGGGTTGGTCCAGTTCG	P	P	M			P	P	M	AGTCTTGTAGATGATTAAAGTATGAGCT	28	ATACGGGTTGGTCCAGTTCG	20
TGCACCTATTTGTCTCGTTGT	GTAAATTTTCTCTTGTCGACGGT	P	P	M			P	P	M	TGCACCTATTTGTCTCGTTGT	21	GTAAATTTTCTCTTGTCGACGGT	23
TTGACCAATGCAGCATAGGC	CCAACCTTACTGTAGTACCCCA	P	P	M			P	P	M	TTGACCAATGCAGCATAGGC	20	CCAACCTTACTGTAGTACCCCA	22
GGCTTATTTCTATCCTAGAGTTGCC	TGAGCAATATTCTCTCTGCCCA	P	P	M			P	P	M	GGCTTATTTCTATCCTAGAGTTGCC	25	TGAGCAATATTCTCTCTGCCCA	22
TGGAGAAAATAAGTTTAAAGTGTTCCT	TCGGGATCGATTTGGATCACT	M	M	M			M	M	M	TGGAGAAAATAAGTTTAAAGTGTTCCT	27	TCGGGATCGATTTGGATCACT	21
TGCTTAACCCTTTAGCCCAA	GAAAGAAGAACGAGGGGACGA	M	P	M			M	P	M	TGCTTAACCCTTTAGCCCAA	20	GAAAGAAGAACGAGGGGACGA	21
ACGGTACCGAAATTCGCACA	TGTTTACAATGCACATATTGTACGA	P	M	M			P	M	M	ACGGTACCGAAATTCGCACA	20	TGTTTACAATGCACATATTGTACGA	25
AGCGTCTACCAATTTCGCCA	TCATTTATACACCATGAACTATCTCTGT	M	M	M			M	M	M	AGCGTCTACCAATTTCGCCA	20	TCATTTATACACCATGAACTATCTCTGT	28
TGCGAAAATGAGAGCTAATAGCA	CAGCTGATAAATTCTCTCCCTGA	P	P	M			P	P	M	TGCGAAAATGAGAGCTAATAGCA	23	CAGCTGATAAATTCTCTCCCTGA	23
TCTCACTACGTCAATTGATCGT	ACAAAACGGGTAAGGCGAGT	N	N	N			N	N	N	TCTCACTACGTCAATTGATCGT	22	ACAAAACGGGTAAGGCGAGT	20
TCACCTTCATCTCTTGTCTCGT	AGGAGTTGTTATTCCAAGGGGT	P	P	M			P	P	M	TCACCTTCATCTCTTGTCTCGT	22	AGGAGTTGTTATTCCAAGGGGT	22
TGTATTCACCGGTAATGTAAAAAGT	TGAAGATGACCATTAACATCTATTTGA	MB	P	M			MB	P	M	TGTATTCACCGGTAATGTAAAAAGT	25	TGAAGATGACCATTAACATCTATTTGA	27
ACTCGATGGGGGAAAATCCA	TCTCCTTCATCTTCAACCAAAACA	P	P	M			P	P	M	ACTCGATGGGGGAAAATCCA	20	TCTCCTTCATCTTCAACCAAAACA	24
GGTTACTCATTTGGGTTAGTGCA	TGGATGATTATCCACTTAAGAAAGTAAA	M	M	M			M	M	M	GGTTACTCATTTGGGTTAGTGCA	23	TGGATGATTATCCACTTAAGAAAGTAAA	28
ACAACCAAGGTGTAACGCCC	TCTAACAACTGGAATATTAGTTTTGCA	M	M	M			M	M	M	ACAACCAAGGTGTAACGCCC	20	TCTAACAACTGGAATATTAGTTTTGCA	27
ACCACTTTAGCACGTTCACCA	TGTGAAAGAGTAATCTTGTAGAAAATGA	M	M	M			M	M	M	ACCACTTTAGCACGTTCACCA	21	TGTGAAAGAGTAATCTTGTAGAAAATGA	28
TGTTTGATGTGATATTAAGCAACTCGT	AAGATGATTGCCAAATGGGATCT	P	P	M			P	P	M	TGTTTGATGTGATATTAAGCAACTCGT	27	AAGATGATTGCCAAATGGGATCT	23
AAGCTTCACAACCTATTTTGTCTAGT	AGCTGGAATAGTAAATAAGTCACTTTGT	P	P	P			P	P	P	AAGCTTCACAACCTATTTTGTCTAGT	26	AGCTGGAATAGTAAATAAGTCACTTTGT	28
AGTTGAAGGAGTGCATGAGGA	TGCCGCAAGAATAATCGCTT	N	N	M			N	N	M	AGTTGAAGGAGTGCATGAGGA	21	TGCCGCAAGAATAATCGCTT	20
TTTGTATTTTTGAGATTTGCCTTTGA	GGAAGTATAACGCTGCCGGA	N	N	N			N	N	N	TTTGTATTTTTGAGATTTGCCTTTGA	26	GGAAGTATAACGCTGCCGGA	20
TTCATCCTCTCCGGCGAGTA	CCACACCTCGTACCATGGTT	M	M	M			M	M	M	TTCATCCTCTCCGGCGAGTA	20	CCACACCTCGTACCATGGTT	20
ACCAAATCCACTCCTCTATCACAC	CGTGTTTGATCGCGGTAGTG	P	P	M			P	P	M	ACCAAATCCACTCCTCTATCACAC	24	CGTGTTTGATCGCGGTAGTG	20
TGAATCTGAAAACTTCCACAACCA	CCCACAATTATGATGTCCCTACCT	P	N	P			P	N	P	TGAATCTGAAAACTTCCACAACCA	24	CCCACAATTATGATGTCCCTACCT	24
GCCACTTAATCACAAAAATAACAACCA	TCGTTGAACCTCAAAGCAATCA	P	M	M			P	M	M	GCCACTTAATCACAAAAATAACAACCA	27	TCGTTGAACCTCAAAGCAATCA	22
AGCCCTTTAGTATTGCAATTGACG	AGGATGATTGGGAGGAGCCT	M	M	M			M	M	M	AGCCCTTTAGTATTGCAATTGACG	24	AGGATGATTGGGAGGAGCCT	20
GCACTTTGCACACGTGTCAG	AGCGTTTCGGGTTTAGGGTT	MB	MB	MB			MB	MB	MB	GCACTTTGCACACGTGTCAG	20	AGCGTTTCGGGTTTAGGGTT	20
TCAGTTAAATGACTAACACTATTGGATT	ACTCACAATTTATATTAGCATGACCCT	M	M	P			M	M	P	TCAGTTAAATGACTAACACTATTGGATT	28	ACTCACAATTTATATTAGCATGACCCT	27
TGATCAAATTCCTGCACACTTAATGA	AGGAAACATGTAGACAAAATCACACA	P	P	M			P	P	M	TGATCAAATTCCTGCACACTTAATGA	26	AGGAAACATGTAGACAAAATCACACA	26
GCCTGATTGGACATACCTGCT	TCCTTTGCATTTTTGAGATACGTGA	N	M	P			N	M	P	GCCTGATTGGACATACCTGCT	21	TCCTTTGCATTTTTGAGATACGTGA	25
GGGGAGTGAAAGGGAGCAAA	AGTAACTAATCCCAACATTGACGT	N	M	N			N	M	N	GGGGAGTGAAAGGGAGCAAA	20	AGTAACTAATCCCAACATTGACGT	24
TGGGAATTGGTTGGAATGTGT	AGAAGGGAGGAGATGGAAGCT	M	M	P			M	M	P	TGGGAATTGGTTGGAATGTGT	21	AGAAGGGAGGAGATGGAAGCT	21
AACTGCCTCAATCTTGGGGG	ACAGCATTAAGAAGTAACTCAACAA	M	M	M			M	M	M	AACTGCCTCAATCTTGGGGG	20	ACAGCATTAAGAAGTAACTCAACAA	25
CTCCAACAAGATCAAAGCAAGT	AGTCAAATTAAATACATCATGTCACACA	MB	MB	MB			MB	MB	MB	CTCCAACAAGATCAAAGCAAGT	22	AGTCAAATTAAATACATCATGTCACACA	28
GAAGGCCACAATCACCTCCA	AATGGAGCTTGAACCCTGGG	M	M	P			M	M	P	GAAGGCCACAATCACCTCCA	20	AATGGAGCTTGAACCCTGGG	20
TGAATTAAACTTTCACGTGTAATGTCT	AAACCAGGGTGTTTACCGGTT	M	M	P			M	M	P	TGAATTAAACTTTCACGTGTAATGTCT	27	AAACCAGGGTGTTTACCGGTT	21
TGTATCACGAATTTGGTTAATGAAGA	TCCTTCTGTTTGGTGTCCACA	M	M	N			M	M	N	TGTATCACGAATTTGGTTAATGAAGA	26	TCCTTCTGTTTGGTGTCCACA	21
TGAATCAATCATGCATAAATTGATTTCA	AAAACAATAATTATCGCATTTGCAAAAA	M	P	P			M	P	P	TGAATCAATCATGCATAAATTGATTTCA	28	AAAACAATAATTATCGCATTTGCAAAAA	28
TGAGATGAACCCAAAAGATCTCA	TGGATGAAAATGTGTGTTGAACA	M	M	P			M	M	P	TGAGATGAACCCAAAAGATCTCA	23	TGGATGAAAATGTGTGTTGAACA	23
AATTTGGTTGGTTGAGTCTTCCA	CTTTCGTAGGATGAAACTGGTTCA	P	MB	MB			P	MB	MB	AATTTGGTTGGTTGAGTCTTCCA	23	CTTTCGTAGGATGAAACTGGTTCA	24
TGATCTCAGTCAGGTGTAAATCGT	CTCTATGCGTGTGACCCTCA	P	M	P			P	M	P	TGATCTCAGTCAGGTGTAAATCGT	24	CTCTATGCGTGTGACCCTCA	20
ACATGGTGTGTTTGTGTGTGT	GGTGTCCATTTTACCCTCGC	N	N	N			N	N	N	ACATGGTGTGTTTGTGTGTGT	21	GGTGTCCATTTTACCCTCGC	20
TCTCGTTAATTTGTTTTAGTCCATGT	TGTTCATTTATTTTAGTCCCTGCAACA	N	N	N			N	N	N	TCTCGTTAATTTGTTTTAGTCCATGT	26	TGTTCATTTATTTTAGTCCCTGCAACA	27
AACAACATTGAAATTGAAATTGAACTGT	AATTCTTAGATAGGTGATCACAAGAAGA	M	M	P			M	M	P	AACAACATTGAAATTGAAATTGAACTGT	28	AATTCTTAGATAGGTGATCACAAGAAGA	28
ACCAAAAGAAAGTTAAAGGAGCTCC	GCAACAAATTCTCAAATATAATCTGACA	N	N	N			N	N	N	ACCAAAAGAAAGTTAAAGGAGCTCC	25	GCAACAAATTCTCAAATATAATCTGACA	28
ACCAACACTCCGATTAGGGC	GGGGCTGGGGGAATTACTTC	M	M	M			M	M	M	ACCAACACTCCGATTAGGGC	20	GGGGCTGGGGGAATTACTTC	20
TCATCTTGGCCAATTAACTTCGT	GTGTACGCTCGCAAGGTACA	N	N	N			N	N	N	TCATCTTGGCCAATTAACTTCGT	23	GTGTACGCTCGCAAGGTACA	20
ACGCTTGTTTTACAGCGCTT	TTTTAAAACGTCATTTGTTGCTGAT	P	M	M			P	M	M	ACGCTTGTTTTACAGCGCTT	20	TTTTAAAACGTCATTTGTTGCTGAT	25
CTTCGTTGAATTTGGGGCCA	TGATTTATTCCAATTTCAACTGTTGTGA	M	P	P			M	P	P	CTTCGTTGAATTTGGGGCCA	20	TGATTTATTCCAATTTCAACTGTTGTGA	28
AGAGACGAAGTTGAACCTCGA	TCCCCTCCTTCCTCTTTCAAC	M	M	M			M	M	M	AGAGACGAAGTTGAACCTCGA	21	TCCCCTCCTTCCTCTTTCAAC	21
AAGCTGTTTCCCTGACACCC	GCAAGCATTTTGTGTAAGCGTG	P	P	N			P	P	N	AAGCTGTTTCCCTGACACCC	20	GCAAGCATTTTGTGTAAGCGTG	22
ATGAATGGATAGTGAGGAATAATGAATT	AGGTTAACACACTGCTCAGATGT	P	P	P			P	P	P	ATGAATGGATAGTGAGGAATAATGAATT	28	AGGTTAACACACTGCTCAGATGT	23
TGGAGGTTTGATTTGTGTTTTGTCA	TCTCTTTGCAAGGGGATGACT	P	P	P			P	P	P	TGGAGGTTTGATTTGTGTTTTGTCA	25	TCTCTTTGCAAGGGGATGACT	21
TGACCTACTTATAGTCTGACATGACC	ACAGCTACCGAATATGGAATGACT	M	M	M			M	M	M	TGACCTACTTATAGTCTGACATGACC	26	ACAGCTACCGAATATGGAATGACT	24
AGGTGACATAGGAAGAAGATGGA	TGGGTTTCGGGTGAAATGGT	M	M	M			M	M	M	AGGTGACATAGGAAGAAGATGGA	23	TGGGTTTCGGGTGAAATGGT	20
TCAGAGAGAGATCAACAGACCA	GCTGTCTTCCCATACGGACC	P	M	M			P	M	M	TCAGAGAGAGATCAACAGACCA	22	GCTGTCTTCCCATACGGACC	20
AGCACCTGTTACCTTATAAATTGATT	TGTCAAAAATTGATGTAGGATAGTATGC	P	P	N			P	P	N	AGCACCTGTTACCTTATAAATTGATT	26	TGTCAAAAATTGATGTAGGATAGTATGC	28
GAAGCTGCCGGCGATTAAAC	CCCCTCATATACTCAATGGCAGT	M	P	M			M	P	M	GAAGCTGCCGGCGATTAAAC	20	CCCCTCATATACTCAATGGCAGT	23
TGATTATCATGAAGATTTGGAAGAGAA	TCTGATGCATCGTAGCGTGT	M	M	M			M	M	M	TGATTATCATGAAGATTTGGAAGAGAA	27	TCTGATGCATCGTAGCGTGT	20
AGAGAACTAATCTTTAGCTAGACTTTCA	AAGATTTCATTTGTTGACAAACTCTTT	MB	N	N			MB	N	N	AGAGAACTAATCTTTAGCTAGACTTTCA	28	AAGATTTCATTTGTTGACAAACTCTTT	27
GAGAGTTGAAGCCGTCCGAG	AACCTCTTGAGCCCGAATGG	N	N	N			N	N	N	GAGAGTTGAAGCCGTCCGAG	20	AACCTCTTGAGCCCGAATGG	20
TGGCACATCTATTTAACCGCA	ACAACTCCATCCTAGTAGATAAATTAGT	P	P	P			P	P	P	TGGCACATCTATTTAACCGCA	21	ACAACTCCATCCTAGTAGATAAATTAGT	28
GCCAAAGAAGAAATTGTGCTCCT	CCCAGTCATTTTCCACGACG	P	P	P			P	P	P	GCCAAAGAAGAAATTGTGCTCCT	23	CCCAGTCATTTTCCACGACG	20
TGCATAGTTGAGAGATGAAATTGATGA	TGATCTCACTGTTAGAAATGACACT	N	M	P			N	M	P	TGCATAGTTGAGAGATGAAATTGATGA	27	TGATCTCACTGTTAGAAATGACACT	25
AGAAGGAGAAGTAGCAAGGTGC	TGTGATGTGAGAAGAATGATGCA	P	M	P			P	M	P	AGAAGGAGAAGTAGCAAGGTGC	22	TGTGATGTGAGAAGAATGATGCA	23
AACTGTGAATTATTGAGTCAAATTTTGA	CACTCTTCTTAAACGACACTAATGT	P	M	P			P	M	P	AACTGTGAATTATTGAGTCAAATTTTGA	28	CACTCTTCTTAAACGACACTAATGT	25
ATGAAAATGATACATTGTTGGAGACT	GGTTCTGCTGCTGCTGCTAT	P	P	P			P	P	P	ATGAAAATGATACATTGTTGGAGACT	26	GGTTCTGCTGCTGCTGCTAT	20
CAGACGTAATTGTTCCAGAAATATAACT	TGTGTGCTATTTTGGTTGTGGT	N	N	P			N	N	P	CAGACGTAATTGTTCCAGAAATATAACT	28	TGTGTGCTATTTTGGTTGTGGT	22
TGAACATCCAAAAATGCATCTGA	AGACTAGGTTCGGCTTCTCA	N	N	N			N	N	N	TGAACATCCAAAAATGCATCTGA	23	AGACTAGGTTCGGCTTCTCA	20
TGAGTTCCTAATGTTGCCGT	CCCAACACGTTATGAGGCCT	M	M	M			M	M	M	TGAGTTCCTAATGTTGCCGT	20	CCCAACACGTTATGAGGCCT	20
TCATCAAGTTTGCTTAGATCAGAGT	GTGCAAACAAGTCCTGTGGC	P	P	P			P	P	P	TCATCAAGTTTGCTTAGATCAGAGT	25	GTGCAAACAAGTCCTGTGGC	20
CATCAGCCCTCGCCTTACTT	ACGACACTCATTATGAGATAAAAGGAC	P	P	P			P	P	P	CATCAGCCCTCGCCTTACTT	20	ACGACACTCATTATGAGATAAAAGGAC	27
GTCAACTCGAACTCTCTTTCACT	TGTCGTTTATTTCATATTCACAAAGATT	P	P	P			P	P	P	GTCAACTCGAACTCTCTTTCACT	23	TGTCGTTTATTTCATATTCACAAAGATT	28
TGGGGACTTTTAATTGGTTTATTTTCA	TTGACTATGATCAAGATTTAACTCTGAT	M	M	M			M	M	M	TGGGGACTTTTAATTGGTTTATTTTCA	27	TTGACTATGATCAAGATTTAACTCTGAT	28
TGAAAGCCTTGCATAAGATTGTGA	CACCACAAATTAGGCTGCGT	M	M	P			M	M	P	TGAAAGCCTTGCATAAGATTGTGA	24	CACCACAAATTAGGCTGCGT	20
TTTTGGTCGGTCGTGTTTGC	ACAAGTTCACCCCATGTTGGT	M	M	P			M	M	P	TTTTGGTCGGTCGTGTTTGC	20	ACAAGTTCACCCCATGTTGGT	21
AGTTGTAGTTGCCACGGCTA	AGAGAGATTGAGGTGGATATGGT	P	P	M			P	P	M	AGTTGTAGTTGCCACGGCTA	20	AGAGAGATTGAGGTGGATATGGT	23
AGGGACCACAAACGTTACCTC	TTTATTAATTGAGTTGAGTGAACCTCT	N	N	N			N	N	N	AGGGACCACAAACGTTACCTC	21	TTTATTAATTGAGTTGAGTGAACCTCT	27
AAGAAACATACAAATGGACATGTCA	TTTCTCAAAATGCTGCGTTCCA	N	N	N			N	N	N	AAGAAACATACAAATGGACATGTCA	25	TTTCTCAAAATGCTGCGTTCCA	22
ACCCTACAAGTCAAGTCTTCTCC	AGAGATCATAAAGAGAAACACTTGTTT	M	M	M			M	M	M	ACCCTACAAGTCAAGTCTTCTCC	23	AGAGATCATAAAGAGAAACACTTGTTT	27
TTGTAAGGCTTAATTTGATTGTCGA	GAAGGCATAGGACCGCATGT	P	M	M			P	M	M	TTGTAAGGCTTAATTTGATTGTCGA	25	GAAGGCATAGGACCGCATGT	20
TGAGTTTTCATCATTGCTTGCA	TGTCATTTAATACGAGCTAGAGGAGT	P	M	M			P	M	M	TGAGTTTTCATCATTGCTTGCA	22	TGTCATTTAATACGAGCTAGAGGAGT	26
ACCCTATGTTGTTAGTCCCGG	GTAAGAAGCAACCCAAAGTTTCCA	P	P	M			P	P	M	ACCCTATGTTGTTAGTCCCGG	21	GTAAGAAGCAACCCAAAGTTTCCA	24
ACGAATCACTGTAATTTTGCGAA	TGCCGGTAGAAAAGTGTTTGG	P	M	M			P	M	M	ACGAATCACTGTAATTTTGCGAA	23	TGCCGGTAGAAAAGTGTTTGG	21
CTCTTTCTCTGCAACTGCGC	ACGAACTCGCCTGAGGTAAC	P	P	M			P	P	M	CTCTTTCTCTGCAACTGCGC	20	ACGAACTCGCCTGAGGTAAC	20
CGAACATGGTTGACGAGTACC	TAAGCCTTCACACGGCAAGG	N	N	N			N	N	N	CGAACATGGTTGACGAGTACC	21	TAAGCCTTCACACGGCAAGG	20
AGCCAAAAATGTCTAGGTGCA	TGGTGTCAAAATGTATAGTTTTTCAGT	M	P	M			M	P	M	AGCCAAAAATGTCTAGGTGCA	21	TGGTGTCAAAATGTATAGTTTTTCAGT	27
TGGTATTATAAGGTAAAGATTGTTTGCA	ACACAAAACAAAATAGACAATGAAAACA	P	P	P			P	P	P	TGGTATTATAAGGTAAAGATTGTTTGCA	28	ACACAAAACAAAATAGACAATGAAAACA	28
ACACACACTTATCAACGGCTCT	ACCGACTTAAAATGTACATTTTAACCG	P	P	P			P	P	P	ACACACACTTATCAACGGCTCT	22	ACCGACTTAAAATGTACATTTTAACCG	27
TTGTGAAGTAACTAAGTGGTAATGAAT	CCAGCGGCAAACTTTGACAA	N	N	N			N	N	N	TTGTGAAGTAACTAAGTGGTAATGAAT	27	CCAGCGGCAAACTTTGACAA	20
TCTTCAAAACCCCAAACCACA	ACAAGAGTTATTACTGAAAAGTTACGT	P	M	N			P	M	N	TCTTCAAAACCCCAAACCACA	21	ACAAGAGTTATTACTGAAAAGTTACGT	27
AGCTGTATCTAAAGTGTCCCAGC	ACAAACACAACTGGTTTTCATAGCA	M	M	M			M	M	M	AGCTGTATCTAAAGTGTCCCAGC	23	ACAAACACAACTGGTTTTCATAGCA	25
TTTGAATGGATATAGACCAACCAAAA	TTCCTCCACGATTTCCTTTAGAT	P	M	P			P	M	P	TTTGAATGGATATAGACCAACCAAAA	26	TTCCTCCACGATTTCCTTTAGAT	23
TTTCATCCAACGAAATGAGATAGTT	CCTTAAACTACATCTATCAAAATTGCGA	M	M	N			M	M	N	TTTCATCCAACGAAATGAGATAGTT	25	CCTTAAACTACATCTATCAAAATTGCGA	28
AGCAATAAAAACTACCAACCAGCT	CCCCTACACTTAATCTTTGTACAACA	M	P	P			M	P	P	AGCAATAAAAACTACCAACCAGCT	24	CCCCTACACTTAATCTTTGTACAACA	26
GGAATGACTACTAAGTGATTGCCT	CGGGGCTTATGGTCTGACAT	M	M	M			M	M	M	GGAATGACTACTAAGTGATTGCCT	24	CGGGGCTTATGGTCTGACAT	20
TGTTCTTGCACCAAGGAAGC	CCCCTAAATATGTTGAATCTGCTGT	M	M	P			M	M	P	TGTTCTTGCACCAAGGAAGC	20	CCCCTAAATATGTTGAATCTGCTGT	25
TTTATGCTTTTAATCCTTGAGATTCCT	TTCTCCAAATACTTCAATGCAGTCA	P	P	M			P	P	M	TTTATGCTTTTAATCCTTGAGATTCCT	27	TTCTCCAAATACTTCAATGCAGTCA	25
CAGCATCTGTTCTGTTTGAAGCA	TGAAAAGGTGTGGATAAAAGCAACA	M	P	P			M	P	P	CAGCATCTGTTCTGTTTGAAGCA	23	TGAAAAGGTGTGGATAAAAGCAACA	25
TCCTGACACCGACATTGCTT	TTCATTCGCCAACCTCTGCT	M	P	P			M	P	P	TCCTGACACCGACATTGCTT	20	TTCATTCGCCAACCTCTGCT	20
TGTAAGTTGTTGTCTTATTTAGATCACA	TTTTGTCATCACAAGCGCGG	P	M	P			P	M	P	TGTAAGTTGTTGTCTTATTTAGATCACA	28	TTTTGTCATCACAAGCGCGG	20
AGTCTGAGTTTGTAAAGACGACT	ACCAACTATATCAATTAACTGGTCGT	MB	MB	MB			MB	MB	MB	AGTCTGAGTTTGTAAAGACGACT	23	ACCAACTATATCAATTAACTGGTCGT	26
AGATTAATGACTCTCAACATATACCAGA	AGGGTTTCATAACATAGAATGAACCA	M	P	P			M	P	P	AGATTAATGACTCTCAACATATACCAGA	28	AGGGTTTCATAACATAGAATGAACCA	26
AGTGACAATGTAAGAGACCTAATGG	ATGGATAGGCATGGTCACCT	M	P	P			M	P	P	AGTGACAATGTAAGAGACCTAATGG	25	ATGGATAGGCATGGTCACCT	20
TGAGTGACACATCTGAAGCCT	GGTCCATGTTTGTTTGCTGGT	P	P	P			P	P	P	TGAGTGACACATCTGAAGCCT	21	GGTCCATGTTTGTTTGCTGGT	21
CGGTTTGTTTGGATCAATTTTAAAACG	ACTCCACCAAGGTCAAGCAC	P	P	P			P	P	P	CGGTTTGTTTGGATCAATTTTAAAACG	27	ACTCCACCAAGGTCAAGCAC	20
TGGAAGCATTGGAGAAAGACGA	CTCTTCTACGGGACCATTGCA	P	MB	MB			P	MB	MB	TGGAAGCATTGGAGAAAGACGA	22	CTCTTCTACGGGACCATTGCA	21
TGGATGTATGTGAATATCTGTGAGT	GAAATTAAGTTAAAGAACCATTTGAGCA	P	P	P			P	P	P	TGGATGTATGTGAATATCTGTGAGT	25	GAAATTAAGTTAAAGAACCATTTGAGCA	28
TGCAACAACAGCGACATTACT	ACAGGGGAGATGAATTCAACCT	M	M	M			M	M	M	TGCAACAACAGCGACATTACT	21	ACAGGGGAGATGAATTCAACCT	22
CATTGGACCAATAGAGATTGAGCG	ACAACGTACTCCCTCTCCCT	M	P	P			M	P	P	CATTGGACCAATAGAGATTGAGCG	24	ACAACGTACTCCCTCTCCCT	20
TCAGATAGTCTGCAACTCGC	ACAGTTCACATTTTTCAAAGTGTTCG	P	P	P			P	P	P	TCAGATAGTCTGCAACTCGC	20	ACAGTTCACATTTTTCAAAGTGTTCG	26
ACAACACATAGTAAAACTTGGCGA	AGGTTGGTTGAACTTTTAAAGTTAGACT	P	P	P			P	P	P	ACAACACATAGTAAAACTTGGCGA	24	AGGTTGGTTGAACTTTTAAAGTTAGACT	28
TTTCCTTCCATATTTTTGATTGGTGA	TTTCTATAATATATTTGCGACCAACCT	N	N	N			N	N	N	TTTCCTTCCATATTTTTGATTGGTGA	26	TTTCTATAATATATTTGCGACCAACCT	27
ACTAGTCGACAACTTCATCAACA	ACGTACGTCACCTTGTTTCACT	P	M	P			P	M	P	ACTAGTCGACAACTTCATCAACA	23	ACGTACGTCACCTTGTTTCACT	22
TGCTAGTCATCCGCAAACCA	AGATCTCCTCGAATACTTGAGAACT	P	M	P			P	M	P	TGCTAGTCATCCGCAAACCA	20	AGATCTCCTCGAATACTTGAGAACT	25
GATTTGGTGCAACGTGGCTT	ACCACTCAATGAAAAAGTTGTTTCCT	M	M	P			M	M	P	GATTTGGTGCAACGTGGCTT	20	ACCACTCAATGAAAAAGTTGTTTCCT	26
AGAGTTTGAATTCAAGTGGGTTTGA	GCTCAACCCTCCAACACCAA	M	M	P			M	M	P	AGAGTTTGAATTCAAGTGGGTTTGA	25	GCTCAACCCTCCAACACCAA	20
ACCGTAAATTTGTTAAAATCGTGACA	ACCAATTGAACTAGACCTTACGA	M	P	P			M	P	P	ACCGTAAATTTGTTAAAATCGTGACA	26	ACCAATTGAACTAGACCTTACGA	23
GGATAGTCATGATTAGAAGAAAAAGTCG	ACAAGATTTTGATGTTGCAGGCA	M	M	P			M	M	P	GGATAGTCATGATTAGAAGAAAAAGTCG	28	ACAAGATTTTGATGTTGCAGGCA	23
ACGTCCTCATCAAAGTGAGGT	ACTTTCACTTTACCCACGGAT	P	M	P			P	M	P	ACGTCCTCATCAAAGTGAGGT	21	ACTTTCACTTTACCCACGGAT	21
TGAAGAAGGAGACGTGGTCG	TGGGAGGTGATGTGGAAGTG	MB	MB	MB			MB	MB	MB	TGAAGAAGGAGACGTGGTCG	20	TGGGAGGTGATGTGGAAGTG	20
TCGTTCAACTTGCATCCTCT	GGCATGTTAAGCCAATTATATCCGA	P	P	M			P	P	M	TCGTTCAACTTGCATCCTCT	20	GGCATGTTAAGCCAATTATATCCGA	25
TCTTTATAAACTATCACGTGAAACTCTT	ACTTGGGAACACACATGAAACT	P	M	P			P	M	P	TCTTTATAAACTATCACGTGAAACTCTT	28	ACTTGGGAACACACATGAAACT	22
TCTTCTTTGCTATCTGTCTCGCT	AGTGCATGTCAAACATTAGACAACT	P	M	M			P	M	M	TCTTCTTTGCTATCTGTCTCGCT	23	AGTGCATGTCAAACATTAGACAACT	25
TCTTGGGAGCTTCCTCTAGC	TCAACGGTGCATCAAAATCATT	P	P	P			P	P	P	TCTTGGGAGCTTCCTCTAGC	20	TCAACGGTGCATCAAAATCATT	22
CAAGCGGACCAACTATGCAA	TCGGAAGTTTCAGTAATTTTTAGAAAAA	M	M	M			M	M	M	CAAGCGGACCAACTATGCAA	20	TCGGAAGTTTCAGTAATTTTTAGAAAAA	28
GCCCTGCCAGTATGAAATCG	TGAGAGTGTGAAGAGAAGTGGA	P	M	P			P	M	P	GCCCTGCCAGTATGAAATCG	20	TGAGAGTGTGAAGAGAAGTGGA	22
TGCAATTTTTGTGATGTTTTGGTGT	ACAACTCAAACGTTACACTAAACACA	N	N	N			N	N	N	TGCAATTTTTGTGATGTTTTGGTGT	25	ACAACTCAAACGTTACACTAAACACA	26
GGTTGTCATAAAACCAGCTGTCA	CAGTGCAGGCAACAAAGTGA	P	M	P			P	M	P	GGTTGTCATAAAACCAGCTGTCA	23	CAGTGCAGGCAACAAAGTGA	20
CTGGCCTGACCTATTCCCAC	AGCAATCAATTAAATCAAACAATTGCT	P	M	M			P	M	M	CTGGCCTGACCTATTCCCAC	20	AGCAATCAATTAAATCAAACAATTGCT	27
TTCACACAAAACTGCGAGATTT	ACCACAAATTTAAGCTTAACTTTCAAA	M	M	M			M	M	M	TTCACACAAAACTGCGAGATTT	22	ACCACAAATTTAAGCTTAACTTTCAAA	27
TCGAACCAAGTGAGGAAAGAGA	AGTTGATGCTCATCATTTAGTCTTT	P	M	P			P	M	P	TCGAACCAAGTGAGGAAAGAGA	22	AGTTGATGCTCATCATTTAGTCTTT	25
AGTCTCCCTTTGGAAAGAGAGG	TGGAGAAGCCGATTCTTGGG	P	P	P			P	P	P	AGTCTCCCTTTGGAAAGAGAGG	22	TGGAGAAGCCGATTCTTGGG	20
ACAACCTCTTGTGACCACAC	TGGTTAGGTTGTCTTGCTTCT	M	M	M			M	M	M	ACAACCTCTTGTGACCACAC	20	TGGTTAGGTTGTCTTGCTTCT	21
ACTTCCTTGAAATCACTAGGCTCA	AGTGTGTAGGAAATGTTGAGACT	N	N	N			N	N	N	ACTTCCTTGAAATCACTAGGCTCA	24	AGTGTGTAGGAAATGTTGAGACT	23
ACAAATCAAACCTTCCTTACTTGTGT	CGTCACACGAAATTAATAAAAGGATAA	N	M	P			N	M	P	ACAAATCAAACCTTCCTTACTTGTGT	26	CGTCACACGAAATTAATAAAAGGATAA	27
GGAAAGGACACATGTATGACGC	TAGAGGACCAAATTGCAGTTTACT	P	P	P			P	P	P	GGAAAGGACACATGTATGACGC	22	TAGAGGACCAAATTGCAGTTTACT	24
TTTAATCTCACCGCACCGCT	CAGCCAGGATCCGAAATCGA	P	P	P			P	P	P	TTTAATCTCACCGCACCGCT	20	CAGCCAGGATCCGAAATCGA	20
TTCTCGTGTGTCTGTAAAAACTGA	AGCGAATTGAGAGAGACCGA	P	P	P			P	P	P	TTCTCGTGTGTCTGTAAAAACTGA	24	AGCGAATTGAGAGAGACCGA	20
ACAATCTTTTAGAAATAGAAATGCACAA	AGGATGAACTAGTATCTCATCTCAAT	P	P	N			P	P	N	ACAATCTTTTAGAAATAGAAATGCACAA	28	AGGATGAACTAGTATCTCATCTCAAT	26
AGTTGCATCACCCTAATTGAGT	GGTCCTTGTGAACAAAGCACC	P	P	M			P	P	M	AGTTGCATCACCCTAATTGAGT	22	GGTCCTTGTGAACAAAGCACC	21
TGCAAATTACGACTTCTTTACGGA	AGAACTGAAATAGGCGTTAGAGA	P	P	P			P	P	P	TGCAAATTACGACTTCTTTACGGA	24	AGAACTGAAATAGGCGTTAGAGA	23
AGAAAACGAAGAAAATACATGATTGAAT	TCACCCTTTGGATTATTTAGTGCC	P	P	P			P	P	P	AGAAAACGAAGAAAATACATGATTGAAT	28	TCACCCTTTGGATTATTTAGTGCC	24
TGGGATATAGGGTGGCCACA	ATTTGGGACCCTCGTGTCAC	M	M	M			M	M	M	TGGGATATAGGGTGGCCACA	20	ATTTGGGACCCTCGTGTCAC	20
TCAAGCGTCTTGAACACCCT	TTCCGCTCTAACAAATTAGCGT	N	N	N			N	N	N	TCAAGCGTCTTGAACACCCT	20	TTCCGCTCTAACAAATTAGCGT	22
ACAATAGCTTGCCACCTCCC	CGATTTAGTCTTACTGCGTGCA	M	M	P			M	M	P	ACAATAGCTTGCCACCTCCC	20	CGATTTAGTCTTACTGCGTGCA	22
GGACACACCCCAATTAACATACT	ACACAATTTCACCATATTTTGTAGTCT	P	P	N			P	P	N	GGACACACCCCAATTAACATACT	23	ACACAATTTCACCATATTTTGTAGTCT	27
GGAGGCGGGAGAGTAATTAATT	CAGAAGCGGAGTGGTTGAGA	M	M	M			M	M	M	GGAGGCGGGAGAGTAATTAATT	22	CAGAAGCGGAGTGGTTGAGA	20
AGATGTTTGAATCATAGTTTCAACTCA	TTTTGCCGTTCTCTCCTCCC	P	M	N			P	M	N	AGATGTTTGAATCATAGTTTCAACTCA	27	TTTTGCCGTTCTCTCCTCCC	20
GCAGTTTGGGAGTCTCCAGT	CTACCACCACTACCACGCTC	P	M	M			P	M	M	GCAGTTTGGGAGTCTCCAGT	20	CTACCACCACTACCACGCTC	20
ACACGAGGGAGTAATGTTTAATTACA	TGGCAGAATATGTTTACTTTCTTCTT	P	P	P			P	P	P	ACACGAGGGAGTAATGTTTAATTACA	26	TGGCAGAATATGTTTACTTTCTTCTT	26
GATGTTGTCGAGAAGCGGCT	TGGCTAAAAAGACTCCGAGTTCA	M	M	P			M	M	P	GATGTTGTCGAGAAGCGGCT	20	TGGCTAAAAAGACTCCGAGTTCA	23
TGCCCATGATAGTTGTCGATGT	TCCAGTTCATTTCTCTCTCTCTCT	P	M	P			P	M	P	TGCCCATGATAGTTGTCGATGT	22	TCCAGTTCATTTCTCTCTCTCTCT	24
CCATGGATCATCTCTCGATGCA	AGATGAACAAATTGAGCCCTCA	M	M	M			M	M	M	CCATGGATCATCTCTCGATGCA	22	AGATGAACAAATTGAGCCCTCA	22
TAGCAGGGGGAAGCTTCTCT	TGAGTTGCGACGAGAGTAGA	N	N	N			N	N	N	TAGCAGGGGGAAGCTTCTCT	20	TGAGTTGCGACGAGAGTAGA	20
CACTCGCGCTGCTAAACATC	CTTCTTCATTGTAGTCCGTCCA	N	N	N			N	N	N	CACTCGCGCTGCTAAACATC	20	CTTCTTCATTGTAGTCCGTCCA	22
AGCAACAAATAAACACAAAATTGAGT	TGTGACTGGACACATGCAAT	M	M	P			M	M	P	AGCAACAAATAAACACAAAATTGAGT	26	TGTGACTGGACACATGCAAT	20
CTCTCGCCGCAACTCAATTG	TTTTGTGGTAAATTGCTTAGGCA	M	M	M			M	M	M	CTCTCGCCGCAACTCAATTG	20	TTTTGTGGTAAATTGCTTAGGCA	23
CGACGCAACTCAATTGACAGA	TGCTTAGGCATTTAACCCAATTT	P	M	P			P	M	P	CGACGCAACTCAATTGACAGA	21	TGCTTAGGCATTTAACCCAATTT	23
ACGGTTCTATAATGATTGTTTGTGT	CTTTGTGACACCATAAACCCCA	M	M	M			M	M	M	ACGGTTCTATAATGATTGTTTGTGT	25	CTTTGTGACACCATAAACCCCA	22
AGTGGAGGTATGACATTGAATGT	ACTAAAATTGAGGGAGGGGAGT	P	P	P			P	P	P	AGTGGAGGTATGACATTGAATGT	23	ACTAAAATTGAGGGAGGGGAGT	22
TCATTTAAATTGCACGCATGAGT	ACGAATCGTACCTCTTTCTATTTTGT	M	P	M			M	P	M	TCATTTAAATTGCACGCATGAGT	23	ACGAATCGTACCTCTTTCTATTTTGT	26
AGATTTTCTTCAACAACATGAATCTTCT	ATGATGTAGATGTTACTTTAGTCATCGA	MB	MB	MB			MB	MB	MB	AGATTTTCTTCAACAACATGAATCTTCT	28	ATGATGTAGATGTTACTTTAGTCATCGA	28
GCACGCGCAGATTGTCAAAT	GCTTCGACACTGTAGCACCT	M	M	M			M	M	M	GCACGCGCAGATTGTCAAAT	20	GCTTCGACACTGTAGCACCT	20
TCTACTGTGCATACACACTCACA	CCGCAGTAGTTTAAGTATGTGAGT	N	N	N			N	N	N	TCTACTGTGCATACACACTCACA	23	CCGCAGTAGTTTAAGTATGTGAGT	24
AGAACAAACTGATTGACCCCGT	AGGTTACCTTATCACATTTTGTGGA	P	M	P			P	M	P	AGAACAAACTGATTGACCCCGT	22	AGGTTACCTTATCACATTTTGTGGA	25
ACACATTGGAACCTATGCCCA	TCCTTGAGTGTGTTTGATGAACT	M	M	P			M	M	P	ACACATTGGAACCTATGCCCA	21	TCCTTGAGTGTGTTTGATGAACT	23
TTGGCTTGCTAGATGTGGGG	GTCGTAGTCGTAGTCGTCGC	N	N	N			N	N	N	TTGGCTTGCTAGATGTGGGG	20	GTCGTAGTCGTAGTCGTCGC	20
ACACTGAAATCTTCATTTTCAATACCCA	TGGATGATTTGATGTCACATAGGA	M	M	M			M	M	M	ACACTGAAATCTTCATTTTCAATACCCA	28	TGGATGATTTGATGTCACATAGGA	24
TCCGGAAAACTTGATGGCCA	GAAGTCTCAGTGTCCCGTGT	M	M	M			M	M	M	TCCGGAAAACTTGATGGCCA	20	GAAGTCTCAGTGTCCCGTGT	20
TGAGTTATTGCCTAATAGAATGGCT	ACCTGACAGGTCGGCCTATA	M	M	M			M	M	M	TGAGTTATTGCCTAATAGAATGGCT	25	ACCTGACAGGTCGGCCTATA	20
ACACATGTACTTAGGATTTAGAAGGGT	AAGGCTGCAAAACTAGAGCA	P	P	P			P	P	P	ACACATGTACTTAGGATTTAGAAGGGT	27	AAGGCTGCAAAACTAGAGCA	20
GGCCTACTTATGACCTGGCC	TGCTCATTGAGTGATTGCCT	MB	MB	MB			MB	MB	MB	GGCCTACTTATGACCTGGCC	20	TGCTCATTGAGTGATTGCCT	20
TCACACCTAAGAGGCCCGAT	TCTTCTTTGTTTGAGATAACTATTCGCT	M	M	M			M	M	M	TCACACCTAAGAGGCCCGAT	20	TCTTCTTTGTTTGAGATAACTATTCGCT	28
TCTTCTTTTAGTGATATACCGCGT	TCTTTCGGATTAGATGATTCGATCA	M	P	P			M	P	P	TCTTCTTTTAGTGATATACCGCGT	24	TCTTTCGGATTAGATGATTCGATCA	25
AAAATGCCCGTTCGCTTGTC	TGGTTGGGTTATTTTCATGGGC	M	M	M			M	M	M	AAAATGCCCGTTCGCTTGTC	20	TGGTTGGGTTATTTTCATGGGC	22
TCGAATAAAAGTATCAGCAATATCTCTT	TCATCAAAGTAATCATACAACTCTTTGA	P	M	M			P	M	M	TCGAATAAAAGTATCAGCAATATCTCTT	28	TCATCAAAGTAATCATACAACTCTTTGA	28
AGGTCCAAATTGCATGTAGTCA	TCCCGAATCTAGATTGTATGCCG	M	P	P			M	P	P	AGGTCCAAATTGCATGTAGTCA	22	TCCCGAATCTAGATTGTATGCCG	23
TCGCTGGAGTATGCACGTAC	TGATGAGGTGTTTTTGTTTTGGGT	M	M	P			M	M	P	TCGCTGGAGTATGCACGTAC	20	TGATGAGGTGTTTTTGTTTTGGGT	24
TCTGTCGGTTAAATCACGGGA	ACCCCGAACCATGTTACATCT	P	P	P			P	P	P	TCTGTCGGTTAAATCACGGGA	21	ACCCCGAACCATGTTACATCT	21
ACAACTCAATCAATGGTGTAAGGT	TTTAGGGGTTTGGGCGATGG	P	M	P			P	M	P	ACAACTCAATCAATGGTGTAAGGT	24	TTTAGGGGTTTGGGCGATGG	20
TGACATGGTGGGGTCAGGTA	GGTTGTACAACAAAGCTGCCC	P	M	P			P	M	P	TGACATGGTGGGGTCAGGTA	20	GGTTGTACAACAAAGCTGCCC	21
AGTTACAAACGTTTATCCTCCTAACT	ACAAGACATATGGTATCCTTCAAAACT	P	M	M			P	M	M	AGTTACAAACGTTTATCCTCCTAACT	26	ACAAGACATATGGTATCCTTCAAAACT	27
CCAAGAGCCAAACCTTGCTG	TTCAAATTTTCAACTATGCGGGT	M	P	P			M	P	P	CCAAGAGCCAAACCTTGCTG	20	TTCAAATTTTCAACTATGCGGGT	23
GCATACTTTCAGAAAATACAAGCCC	ATGTTTTAGTGAATAATAATGCCATTGT	M	P	P			M	P	P	GCATACTTTCAGAAAATACAAGCCC	25	ATGTTTTAGTGAATAATAATGCCATTGT	28
ACACTAACATTGGTGTTAACACAT	ACGCAAGAATAAACTATTCTTTGTGA	P	P	P			P	P	P	ACACTAACATTGGTGTTAACACAT	24	ACGCAAGAATAAACTATTCTTTGTGA	26
TGCTTCTCCTGATGGTTGGTC	ATCTTGCCATTATGTAACTACTTCCA	M	M	M			M	M	M	TGCTTCTCCTGATGGTTGGTC	21	ATCTTGCCATTATGTAACTACTTCCA	26
TTTACACGACAGACGAAAAAGAGC	AGCCAACGACTAAAATGACAACG	N	N	N			N	N	N	TTTACACGACAGACGAAAAAGAGC	24	AGCCAACGACTAAAATGACAACG	23
GGGCCATCTAACAGCTTTTCG	GCCACACTTCCGCTTCCTAT	P	P	M			P	P	M	GGGCCATCTAACAGCTTTTCG	21	GCCACACTTCCGCTTCCTAT	20
ACGGTCGATAGCATAACACTT	ACCGGTCAATTCTGATCAATATGG	P	P	P			P	P	P	ACGGTCGATAGCATAACACTT	21	ACCGGTCAATTCTGATCAATATGG	24
TCACCTTTGACAAAATACACTGAACA	TCGTGACAAATCTAACTTCAACCA	P	P	M			P	P	M	TCACCTTTGACAAAATACACTGAACA	26	TCGTGACAAATCTAACTTCAACCA	24
AGTCGACAGAAGATTGCTTGT	CCCTTGAAACCACAAATACTTGGT	N	N	N			N	N	N	AGTCGACAGAAGATTGCTTGT	21	CCCTTGAAACCACAAATACTTGGT	24
ACATTTTCCAAACTCAATCGTCA	TCTAATCCTTGTTGGCAAAGCA	N	N	M			N	N	M	ACATTTTCCAAACTCAATCGTCA	23	TCTAATCCTTGTTGGCAAAGCA	22
TGGAAATTCCAGTGGATTACACCA	TTCTTCGGTCTTCGTCACATT	P	N	N			P	N	N	TGGAAATTCCAGTGGATTACACCA	24	TTCTTCGGTCTTCGTCACATT	21
TGCATGCACCCTTGTTTGAT	TCGAAACACAAGATGTACCTAGGA	M	M	P			M	M	P	TGCATGCACCCTTGTTTGAT	20	TCGAAACACAAGATGTACCTAGGA	24
AGACACACTTCTTTTAGGCTATTCT	TGTCCTAATCGTGTTTTGTGGTG	M	M	P			M	M	P	AGACACACTTCTTTTAGGCTATTCT	25	TGTCCTAATCGTGTTTTGTGGTG	23
TCCCACAAACCGCAGCATAT	TACCCTCATCGTGTCCACCT	M	M	P			M	M	P	TCCCACAAACCGCAGCATAT	20	TACCCTCATCGTGTCCACCT	20
TTTCATTCATCTATTGGAAAAACAGCAC	GGTAGAGAAATTTGATATGCTAAGAGGC	N	N	N			N	N	N	TTTCATTCATCTATTGGAAAAACAGCAC	28	GGTAGAGAAATTTGATATGCTAAGAGGC	28
TGAGTATCTCAAAACAACGTTGTCA	ACGTCTAACCTAACAATATCGACA	P	M	P			P	M	P	TGAGTATCTCAAAACAACGTTGTCA	25	ACGTCTAACCTAACAATATCGACA	24
AATTTTGAAAATGTCAATTCATGCAACA	GTATGTTGTGATTGACGTGAAATCT	P	P	P			P	P	P	AATTTTGAAAATGTCAATTCATGCAACA	28	GTATGTTGTGATTGACGTGAAATCT	25
TGACCATGGGAAAAGAAGTCCA	ACAACTTTTCTATCTTCTTCCTCCT	M	M	P			M	M	P	TGACCATGGGAAAAGAAGTCCA	22	ACAACTTTTCTATCTTCTTCCTCCT	25
CCTACATATCCCCATGCGCA	TGTGAACAGATATCTCACCGCT	P	P	N			P	P	N	CCTACATATCCCCATGCGCA	20	TGTGAACAGATATCTCACCGCT	22
TGAAACATCTTATGTGCAACTTTCA	ACACCAAAATAGTCTCATCTTTTGGA	M	M	M			M	M	M	TGAAACATCTTATGTGCAACTTTCA	25	ACACCAAAATAGTCTCATCTTTTGGA	26
AAAGCAGACTAATTTTGCATATTAATGA	AAATTACTCTACTCTAGCTCCTGCG	P	P	P			P	P	P	AAAGCAGACTAATTTTGCATATTAATGA	28	AAATTACTCTACTCTAGCTCCTGCG	25
GGTTTCATGTCTTTCTGTCCCG	TCCTTGGTGATGTGAGCAGC	M	M	P			M	M	P	GGTTTCATGTCTTTCTGTCCCG	22	TCCTTGGTGATGTGAGCAGC	20
TCGACATGAAATTCGGTGCA	GTAGCCGCCTCACTATGGTC	M	M	P			M	M	P	TCGACATGAAATTCGGTGCA	20	GTAGCCGCCTCACTATGGTC	20
GTCTTGCTAATATGTGGCAATCTCA	ACATTGTTTTGTTTGCAGACCA	M	M	M			M	M	M	GTCTTGCTAATATGTGGCAATCTCA	25	ACATTGTTTTGTTTGCAGACCA	22
GGAATCGACAATTGGAGCAGC	TGAACGACTTCATGACAGGTCA	MB	MB	MB			MB	MB	MB	GGAATCGACAATTGGAGCAGC	21	TGAACGACTTCATGACAGGTCA	22
ACGGATCTAAGTCTCCTACATTTGA	CTGAACACCTTTAAATTTGTTCCAGG	N	N	N			N	N	N	ACGGATCTAAGTCTCCTACATTTGA	25	CTGAACACCTTTAAATTTGTTCCAGG	26
TTCATCATTCTCTATGAAATCCAAACA	AGTGATGATGGTTGGATTCCAAG	P	M	P			P	M	P	TTCATCATTCTCTATGAAATCCAAACA	27	AGTGATGATGGTTGGATTCCAAG	23
TGCGTTGTTTAGTAATATCTAGTTTGCA	CCTCACTCTATAATGTTGAATGCGA	P	P	P			P	P	P	TGCGTTGTTTAGTAATATCTAGTTTGCA	28	CCTCACTCTATAATGTTGAATGCGA	25
CCAGATCAATCGTGTTGCACA	AGTGGATCTCAATGACCTTTTGT	P	M	M			P	M	M	CCAGATCAATCGTGTTGCACA	21	AGTGGATCTCAATGACCTTTTGT	23
TCAACGTTTCCCGATTCATGT	ACCCGCATTTTTCTTCATCAGT	P	M	M			P	M	M	TCAACGTTTCCCGATTCATGT	21	ACCCGCATTTTTCTTCATCAGT	22
TGGGACCTGGTTTCTTTGGT	TGGTGGAAAAGGTGATACAACCT	M	M	M			M	M	M	TGGGACCTGGTTTCTTTGGT	20	TGGTGGAAAAGGTGATACAACCT	23
TTATCATTTGTGCATCAAAACGAGA	ATTTAAAGTGTTTGAAAGATCAATGCA	MB	MB	MB			MB	MB	MB	TTATCATTTGTGCATCAAAACGAGA	25	ATTTAAAGTGTTTGAAAGATCAATGCA	27
TTTGTGAGTTGATTTATTAACAAGAACA	ACCAATTAAATCAAAAACAGTTCAATCT	MB	MB	MB			MB	MB	MB	TTTGTGAGTTGATTTATTAACAAGAACA	28	ACCAATTAAATCAAAAACAGTTCAATCT	28
GCTAAATTTCTCCTAACGATGCCA	ACCTGTTCGAATGTTTTATAAGCGT	M	P	M			M	P	M	GCTAAATTTCTCCTAACGATGCCA	24	ACCTGTTCGAATGTTTTATAAGCGT	25
TCACTCTTATTAAGGAAAGCTGATAGGA	AGCACCATTTCAATTTATTAGGTGTCT	P	M	M			P	M	M	TCACTCTTATTAAGGAAAGCTGATAGGA	28	AGCACCATTTCAATTTATTAGGTGTCT	27
TGTTGTTAAGTTGGTTTCACCCA	AGAGATTACACATGAGAAGATTTATTGA	M	M	M			M	M	M	TGTTGTTAAGTTGGTTTCACCCA	23	AGAGATTACACATGAGAAGATTTATTGA	28
ACCGCATCTCTTCAACTCGA	TGGGGTGTTACAAAATCTCACT	M	M	M			M	M	M	ACCGCATCTCTTCAACTCGA	20	TGGGGTGTTACAAAATCTCACT	22
TTGACGTACATTTAAGAGTTGTCTC	GAACTGGTAGAGGGGGCAGA	P	P	M			P	P	M	TTGACGTACATTTAAGAGTTGTCTC	25	GAACTGGTAGAGGGGGCAGA	20
AAGTTCGAGTTCTCATTTAAAACCA	ATTCTTTGTACCGTTAGCAATCATAT	M	P	P			M	P	P	AAGTTCGAGTTCTCATTTAAAACCA	25	ATTCTTTGTACCGTTAGCAATCATAT	26
TGACGGTTATGATTAATTCACATTGT	AGATTGTCTAATACTCAAACCAAACA	M	P	M			M	P	M	TGACGGTTATGATTAATTCACATTGT	26	AGATTGTCTAATACTCAAACCAAACA	26
AGAAGACGGTTGAGTGTCGG	TGGATGTTTCACTAAAATTGACGGA	M	P	M			M	P	M	AGAAGACGGTTGAGTGTCGG	20	TGGATGTTTCACTAAAATTGACGGA	25
ACAATTGTATTTGAAATCGGTAGCA	GAGCACCCTCTTGTAGGAGC	M	M	P			M	M	P	ACAATTGTATTTGAAATCGGTAGCA	25	GAGCACCCTCTTGTAGGAGC	20
GGGTTTTGCTGTTATGTATTGTCG	TCTCATTTAAAAGCGACCGAGA	P	P	P			P	P	P	GGGTTTTGCTGTTATGTATTGTCG	24	TCTCATTTAAAAGCGACCGAGA	22
TCTTGCCTCGTCTATGTCAGT	ATCCCAATCAGCCTCCCAGA	M	M	M			M	M	M	TCTTGCCTCGTCTATGTCAGT	21	ATCCCAATCAGCCTCCCAGA	20
GGTAGCCTATAGGGTCACACG	TCTACGTGAACGCTTGTCTCA	M	P	P			M	P	P	GGTAGCCTATAGGGTCACACG	21	TCTACGTGAACGCTTGTCTCA	21
TCCCACGCCAAATTGATCTCT	TGTTTTGTTCAGCTACTGCAAA	M	M	N			M	M	N	TCCCACGCCAAATTGATCTCT	21	TGTTTTGTTCAGCTACTGCAAA	22
ACATGACGGTTATTTGTGACAGA	TGCAATCATGACATCACCCA	N	M	P			N	M	P	ACATGACGGTTATTTGTGACAGA	23	TGCAATCATGACATCACCCA	20
AGATTAAGAATTTCACCACATGTTGA	ACCAAGTGCTTAGTTATCATGCT	M	M	P			M	M	P	AGATTAAGAATTTCACCACATGTTGA	26	ACCAAGTGCTTAGTTATCATGCT	23
ATCGAGGCTGCATGACTTGT	TGACACACTCTACAATATATTTTATCGG	M	M	P			M	M	P	ATCGAGGCTGCATGACTTGT	20	TGACACACTCTACAATATATTTTATCGG	28
AGAATTGCTTCCCTTGATATATGCA	ATTCACATCAAACAGATCTTTAGTGT	N	N	N			N	N	N	AGAATTGCTTCCCTTGATATATGCA	25	ATTCACATCAAACAGATCTTTAGTGT	26
TCGTAATGTCATTTTCTCAGGTTACT	TCTCAATCTTTATAACACGGCATCA	P	P	M			P	P	M	TCGTAATGTCATTTTCTCAGGTTACT	26	TCTCAATCTTTATAACACGGCATCA	25
AGGCCAACAAATATTTATCCAGACA	TGGGATCTCATGCCCTAGACT	N	M	P			N	M	P	AGGCCAACAAATATTTATCCAGACA	25	TGGGATCTCATGCCCTAGACT	21
GCTCATCATATCCACCGGGG	AAGATGGAAATGCGTTTCACCG	M	M	M			M	M	M	GCTCATCATATCCACCGGGG	20	AAGATGGAAATGCGTTTCACCG	22
TGGGCTTGACTCATGTGTGA	ACAGTTATCGATCACCAATGCA	M	M	P			M	M	P	TGGGCTTGACTCATGTGTGA	20	ACAGTTATCGATCACCAATGCA	22
ACACCATAAGCAGCCATCGA	TGAGAACTATAACTGTCAACTCTACAGA	N	N	N			N	N	N	ACACCATAAGCAGCCATCGA	20	TGAGAACTATAACTGTCAACTCTACAGA	28
CCAGTCTCAAAATGCATTAAGGACA	ACCACTTAGTAGTCTTACTCTTTAATCA	P	P	P			P	P	P	CCAGTCTCAAAATGCATTAAGGACA	25	ACCACTTAGTAGTCTTACTCTTTAATCA	28
GGGCACGTGTTACAACATTT	ACATTTCGCCACATTGAATAATTTCT	M	M	P			M	M	P	GGGCACGTGTTACAACATTT	20	ACATTTCGCCACATTGAATAATTTCT	26
ACTTCAAGAAATGACGAAAGAATGGA	ATACAACAAGAGAGCGGGGG	N	N	N			N	N	N	ACTTCAAGAAATGACGAAAGAATGGA	26	ATACAACAAGAGAGCGGGGG	20
ACAACGCCTCACCAATTTTCA	ACACGCTTTATAACCGTTGCA	N	M	M			N	M	M	ACAACGCCTCACCAATTTTCA	21	ACACGCTTTATAACCGTTGCA	21
CCAACTTGGTTCTCACATATATACCA	ACAGTGATAGTGTTTCTTAAGATGCAC	M	M	P			M	M	P	CCAACTTGGTTCTCACATATATACCA	26	ACAGTGATAGTGTTTCTTAAGATGCAC	27
TTTGGTGCCACGTGTACTCA	GGTCTTGCTTGAGGTCCCAA	M	M	P			M	M	P	TTTGGTGCCACGTGTACTCA	20	GGTCTTGCTTGAGGTCCCAA	20
TCACTACCAAATCCCACAAACA	AATGGTTAAATAGGTGTTTGGATGT	N	N	N			N	N	N	TCACTACCAAATCCCACAAACA	22	AATGGTTAAATAGGTGTTTGGATGT	25
GCATTTCACCAAAAGTTTGATGGG	AAATGCAATTGTTGAATGATGACTT	M	P	P			M	P	P	GCATTTCACCAAAAGTTTGATGGG	24	AAATGCAATTGTTGAATGATGACTT	25
ACACAAAGTGGAAGGACGAGA	GGGAACCCAATTGGTCATTATCC	N	N	P			N	N	P	ACACAAAGTGGAAGGACGAGA	21	GGGAACCCAATTGGTCATTATCC	23
ACATCCTTTTTGAAGCACACGT	ACGCAGACAAGTTGGAAGCT	M	M	M			M	M	M	ACATCCTTTTTGAAGCACACGT	22	ACGCAGACAAGTTGGAAGCT	20
AGTCATTAACAACGAACAACACTT	TCTTGAAGATCCCTGATCGATGT	P	N	P			P	N	P	AGTCATTAACAACGAACAACACTT	24	TCTTGAAGATCCCTGATCGATGT	23
CTCACATGGACCAAGCCCAT	AGGCCGACATGATTGAGCAA	P	P	P			P	P	P	CTCACATGGACCAAGCCCAT	20	AGGCCGACATGATTGAGCAA	20
TGCATATTTTGAGGAGATGAGCA	CGCCCTAGATTTTTCATTCAAGACA	M	P	P			M	P	P	TGCATATTTTGAGGAGATGAGCA	23	CGCCCTAGATTTTTCATTCAAGACA	25
TGATTCGGCCACTACGCTAG	TGGACTTATCCCATTCCCCA	M	M	N			M	M	N	TGATTCGGCCACTACGCTAG	20	TGGACTTATCCCATTCCCCA	20
AGTGCAAGTAATCCCCAAGCT	TGAGGTGTCTTGAGATGGACT	M	M	M			M	M	M	AGTGCAAGTAATCCCCAAGCT	21	TGAGGTGTCTTGAGATGGACT	21
AACTACTCCTGCGTACGCAC	ACAACCATCAAAATAGCTTAAATACCT	P	P	P			P	P	P	AACTACTCCTGCGTACGCAC	20	ACAACCATCAAAATAGCTTAAATACCT	27
TGAGAGGATTTATTACGTAGAAAAAGGA	TCCATTTTTCCCTTTTTGGAGGA	M	M	M			M	M	M	TGAGAGGATTTATTACGTAGAAAAAGGA	28	TCCATTTTTCCCTTTTTGGAGGA	23
TGATACTAGCACTATTGATTTGTAGAGT	TCATGAATATTGAAAGAAATATCCACCA	M	M	M			M	M	M	TGATACTAGCACTATTGATTTGTAGAGT	28	TCATGAATATTGAAAGAAATATCCACCA	28
TGCACTTACGTTTTCTTTTTGAATT	TGACAAGGGAAAATCATTCTTAGTCC	M	M	M			M	M	M	TGCACTTACGTTTTCTTTTTGAATT	25	TGACAAGGGAAAATCATTCTTAGTCC	26
GAGGTGGAGTTTGGAGGGTG	ACCTCACATACCCCTAGCGA	M	M	P			M	M	P	GAGGTGGAGTTTGGAGGGTG	20	ACCTCACATACCCCTAGCGA	20
AGAAGAAGAAGTTCGCGCGA	CAGTTGCGACGAGAGTGGAT	N	N	N			N	N	N	AGAAGAAGAAGTTCGCGCGA	20	CAGTTGCGACGAGAGTGGAT	20
TGCTGACAAAAGACCATCCT	TGGTACGCTTACTGCTCATATT	P	P	P			P	P	P	TGCTGACAAAAGACCATCCT	20	TGGTACGCTTACTGCTCATATT	22
AGTGATTACGTGATGCTCTTTACCT	TGTTAATCTACCCCTATCGCTTT	N	N	N			N	N	N	AGTGATTACGTGATGCTCTTTACCT	25	TGTTAATCTACCCCTATCGCTTT	23
ACCACAATTGACAAATTTTAAAAGTGA	GCGACTTGCAAGTCTACAACC	P	M	M			P	M	M	ACCACAATTGACAAATTTTAAAAGTGA	27	GCGACTTGCAAGTCTACAACC	21
TGCGGCTACCACTTCCTTTT	AGGTGGACCTACACTATAAATGAAACT	P	M	P			P	M	P	TGCGGCTACCACTTCCTTTT	20	AGGTGGACCTACACTATAAATGAAACT	27
ACACTAGACTTTAAGTTTGAATTGAGGT	CCCAGTACGTAAGGTTTGGGT	P	M	P			P	M	P	ACACTAGACTTTAAGTTTGAATTGAGGT	28	CCCAGTACGTAAGGTTTGGGT	21
CACTGTCGTCTCATAATTAACGTGG	TGACAACCAATCAGCACCAA	P	P	P			P	P	P	CACTGTCGTCTCATAATTAACGTGG	25	TGACAACCAATCAGCACCAA	20
TCAGGGATCAACAGTTGTTCGA	TGCATACATTCCTCGGATTCCA	P	P	P			P	P	P	TCAGGGATCAACAGTTGTTCGA	22	TGCATACATTCCTCGGATTCCA	22
TGTGATTCTCCCACAATCACCA	AGCAACGGAAAGGATACACGA	P	P	P			P	P	P	TGTGATTCTCCCACAATCACCA	22	AGCAACGGAAAGGATACACGA	21
GCGAGTTTGGAGGGGAAGAC	TTGCCTTTAAGCATATAAACGCT	M	M	P			M	M	P	GCGAGTTTGGAGGGGAAGAC	20	TTGCCTTTAAGCATATAAACGCT	23
TGCCCACGAAAAGAAAAATCGG	AATCCCTAGATTGTGGCGCC	M	N	N			M	N	N	TGCCCACGAAAAGAAAAATCGG	22	AATCCCTAGATTGTGGCGCC	20
AGAGGAAACAAACGAAGGCAGA	ACTCCGCTTTGCATCCTCAT	M	M	P			M	M	P	AGAGGAAACAAACGAAGGCAGA	22	ACTCCGCTTTGCATCCTCAT	20
ATCTGTCACAACATTAGAACTTGTT	AGTTGAGAATTAAGTAGGGAATCAAAT	P	M	P			P	M	P	ATCTGTCACAACATTAGAACTTGTT	25	AGTTGAGAATTAAGTAGGGAATCAAAT	27
AAATCACAAGGATTCTGTAACATCCC	ACTTTTGTAATTGTGAATACTCTGACT	P	P	P			P	P	P	AAATCACAAGGATTCTGTAACATCCC	26	ACTTTTGTAATTGTGAATACTCTGACT	27
AGCGAGGGGAGTTTATTTAAGCT	AGGGATCACATGTAGTATTTAACCT	M	M	M			M	M	M	AGCGAGGGGAGTTTATTTAAGCT	23	AGGGATCACATGTAGTATTTAACCT	25
TGTCCATTCAAAGTTTCTTGCA	GGTGGTCCCATCTTTAGCTAGT	P	M	P			P	M	P	TGTCCATTCAAAGTTTCTTGCA	22	GGTGGTCCCATCTTTAGCTAGT	22
AGGTAGTTAGAATGTAACATCCAGACA	TGTCTTTCTATCAGTGGGCAACA	M	M	P			M	M	P	AGGTAGTTAGAATGTAACATCCAGACA	27	TGTCTTTCTATCAGTGGGCAACA	23
AGTTGTTTAACGGAAAACTTAAAAAGA	TGGGCCATAGTACAGGAACG	P	M	M			P	M	M	AGTTGTTTAACGGAAAACTTAAAAAGA	27	TGGGCCATAGTACAGGAACG	20
AGACTTGTGGCTGAGTACACG	ACTACTCTTTTATTTAATCACAAATGCG	N	N	N			N	N	N	AGACTTGTGGCTGAGTACACG	21	ACTACTCTTTTATTTAATCACAAATGCG	28
TACAGGTTCAAAGCAGCTGC	GGGAACGTGGCATTTCAACC	P	P	N			P	P	N	TACAGGTTCAAAGCAGCTGC	20	GGGAACGTGGCATTTCAACC	20
ATTTTGATATGACATTGAGTAAAGGAGT	TTTTTCGATAAATTCGTGACTTGTCC	P	M	M			P	M	M	ATTTTGATATGACATTGAGTAAAGGAGT	28	TTTTTCGATAAATTCGTGACTTGTCC	26
ATGATCGTTTAGCCGCGTCC	ACTCCAAAAAGTAAAAATTGAACCCA	P	P	P			P	P	P	ATGATCGTTTAGCCGCGTCC	20	ACTCCAAAAAGTAAAAATTGAACCCA	26
ACCTCGAAGAACAACTCAAGTCA	TGGTAGTTGATGAATGAATGGTTGA	N	N	N			N	N	N	ACCTCGAAGAACAACTCAAGTCA	23	TGGTAGTTGATGAATGAATGGTTGA	25
TTGCTGATGTTGTTTGAAGATCA	ACAAACGGTGAAGGTTTTGTATT	P	M	P			P	M	P	TTGCTGATGTTGTTTGAAGATCA	23	ACAAACGGTGAAGGTTTTGTATT	23
TGGGAGCGAATGAAACGATGA	TGCTTGGCGAGGAAGTTGAA	M	M	P			M	M	P	TGGGAGCGAATGAAACGATGA	21	TGCTTGGCGAGGAAGTTGAA	20
TCTGTCTCTGACTTTGTTCATCCT	AGTTCAGTCCTCAAACACAAATCA	P	P	P			P	P	P	TCTGTCTCTGACTTTGTTCATCCT	24	AGTTCAGTCCTCAAACACAAATCA	24
CGAATGGAGTCGACTGGTGT	ACAATTGTCATATGTTTCACTTTACGT	P	M	M			P	M	M	CGAATGGAGTCGACTGGTGT	20	ACAATTGTCATATGTTTCACTTTACGT	27
ACATGCATGCTTAAAACACTTGT	TGACGACTTTTAAAATAGGATGACCA	P	P	P			P	P	P	ACATGCATGCTTAAAACACTTGT	23	TGACGACTTTTAAAATAGGATGACCA	26
GGGGAAGAGTTGCACCTTCA	TGGATTGGACTGGATGCATGT	P	P	P			P	P	P	GGGGAAGAGTTGCACCTTCA	20	TGGATTGGACTGGATGCATGT	21
TGACTGTGATGTGTACGTCAA	AAAAGGTTAGCAAATTTACCATTTAACA	P	P	P			P	P	P	TGACTGTGATGTGTACGTCAA	21	AAAAGGTTAGCAAATTTACCATTTAACA	28
TCTTCACGCCCGTATATGAAA	TGATCAATTAGTGTCTAACCGTATGT	P	P	P			P	P	P	TCTTCACGCCCGTATATGAAA	21	TGATCAATTAGTGTCTAACCGTATGT	26
TGGATACATCCATTATAACCTACCTCA	TACAATACCAGCTCGCGCAT	P	P	P			P	P	P	TGGATACATCCATTATAACCTACCTCA	27	TACAATACCAGCTCGCGCAT	20
CTGTTAACCATGGCACGTGC	TCAGAATGGATAGCTTGCGGT	M	M	M			M	M	M	CTGTTAACCATGGCACGTGC	20	TCAGAATGGATAGCTTGCGGT	21
TGCAGATACTTGAGAGGTTTAACC	TGAATCAATCGATGGCCATGT	M	M	M			M	M	M	TGCAGATACTTGAGAGGTTTAACC	24	TGAATCAATCGATGGCCATGT	21
GTCTCTCCACATAGGTACACCC	TGCTGGGCCCAACACAATAT	M	M	P			M	M	P	GTCTCTCCACATAGGTACACCC	22	TGCTGGGCCCAACACAATAT	20
CAGAACCTCGGGAGCAATGT	TGCGACTTCGGTTACTCCAA	P	M	M			P	M	M	CAGAACCTCGGGAGCAATGT	20	TGCGACTTCGGTTACTCCAA	20
ACTCTAATCTCACCCAATCATAAAACA	AACTCTTTTAATATTGCATTCAATGACA	N	P	N			N	P	N	ACTCTAATCTCACCCAATCATAAAACA	27	AACTCTTTTAATATTGCATTCAATGACA	28
TGGAGAATAAGATTTGGGGTGGG	ACATTTCATTACTTGTTTGACTTTAAGT	P	P	P			P	P	P	TGGAGAATAAGATTTGGGGTGGG	23	ACATTTCATTACTTGTTTGACTTTAAGT	28
CCAAATCCGCCCAAAAGCAA	GCCAAATCAATGCCTCAAAAGG	M	M	P			M	M	P	CCAAATCCGCCCAAAAGCAA	20	GCCAAATCAATGCCTCAAAAGG	22
TGAGTGCAAGTCGTTTTCCTG	AGCGAACGACGTAGGATAGT	M	M	M			M	M	M	TGAGTGCAAGTCGTTTTCCTG	21	AGCGAACGACGTAGGATAGT	20
GGTGCACTCATCACTACTTACCA	TGGAAACGGTGGCTGAAGTT	P	M	P			P	M	P	GGTGCACTCATCACTACTTACCA	23	TGGAAACGGTGGCTGAAGTT	20
TGGTTGGGTGCTGTTTGGAT	ATGAGATAGACGTACGTGTAAGTT	P	P	P			P	P	P	TGGTTGGGTGCTGTTTGGAT	20	ATGAGATAGACGTACGTGTAAGTT	24
AGCAAAAATCAACAAATTCAACTTCA	TGGTACAAGTGCCTTGAGTAAT	P	P	P			P	P	P	AGCAAAAATCAACAAATTCAACTTCA	26	TGGTACAAGTGCCTTGAGTAAT	22
AGTCACAAGAGATATACAACACGA	ACAAGAAGACTTTGTTTTTGCAAGG	P	P	P			P	P	P	AGTCACAAGAGATATACAACACGA	24	ACAAGAAGACTTTGTTTTTGCAAGG	25
ACACGTCATTTTAGAGAATTCGATCT	AGTTTCTTAAATCTATGAGATCGACCT	P	N	N			P	N	N	ACACGTCATTTTAGAGAATTCGATCT	26	AGTTTCTTAAATCTATGAGATCGACCT	27
AGTCAAAAGAGGGACATGTAGGT	TGTGTTTGTCTCATCATGAAAACA	P	P	P			P	P	P	AGTCAAAAGAGGGACATGTAGGT	23	TGTGTTTGTCTCATCATGAAAACA	24
ACATGCATGTAAAACCATCATGCA	TGCAAATTGATAAAACCTGGTGGA	M	M	M			M	M	M	ACATGCATGTAAAACCATCATGCA	24	TGCAAATTGATAAAACCTGGTGGA	24
TGTATCGGGAATCACAGTAAGTGT	ACTGTGATTGTGTCTTGCCCT	M	M	M			M	M	M	TGTATCGGGAATCACAGTAAGTGT	24	ACTGTGATTGTGTCTTGCCCT	21
ACCCTCCAAATAGGTTAGACTTTT	TCCATAGGCTTCAAAAGAGGTGT	P	P	N			P	P	N	ACCCTCCAAATAGGTTAGACTTTT	24	TCCATAGGCTTCAAAAGAGGTGT	23
TGAACTATCTCCCTGAATATGTAACA	TCCCTCAATGCCTAGCTTGA	P	M	P			P	M	P	TGAACTATCTCCCTGAATATGTAACA	26	TCCCTCAATGCCTAGCTTGA	20
TGCAATTAGAGGCAAACACACA	TGGTTGTTGTGAGTTTACCTTGT	N	N	N			N	N	N	TGCAATTAGAGGCAAACACACA	22	TGGTTGTTGTGAGTTTACCTTGT	23
TGGAGTTGAGTAAATGTGTCAAAAT	GCATCCGTTGTTGTTGCTGT	P	M	M			P	M	M	TGGAGTTGAGTAAATGTGTCAAAAT	25	GCATCCGTTGTTGTTGCTGT	20
TCGAGTATGACTAGTTAACCCACA	AAGGACCAAGTCGGGAAAAA	P	M	M			P	M	M	TCGAGTATGACTAGTTAACCCACA	24	AAGGACCAAGTCGGGAAAAA	20
TGCAACAGATGATTGAGCTACT	TCCAAACCACAGTTCTGAAAAGT	P	M	M			P	M	M	TGCAACAGATGATTGAGCTACT	22	TCCAAACCACAGTTCTGAAAAGT	23
TCCGACGAATTAGGAGATGACT	AGGTTGATCACTTGTGGATGAA	N	N	N			N	N	N	TCCGACGAATTAGGAGATGACT	22	AGGTTGATCACTTGTGGATGAA	22
GCTCCTACAGACTGTGCTGA	TTCATGAGCCATGTACGGGG	M	P	M			M	P	M	GCTCCTACAGACTGTGCTGA	20	TTCATGAGCCATGTACGGGG	20
AAAGAACGTTATATAGACTTACAATCGT	GAGAAATGTGATATTCTAAATAATCCGC	P	P	P			P	P	P	AAAGAACGTTATATAGACTTACAATCGT	28	GAGAAATGTGATATTCTAAATAATCCGC	28
GGCGTAAGAAGAAAGCCAACA	TTTTGTAAAATAGAGAGCAGGTATATCA	P	M	M			P	M	M	GGCGTAAGAAGAAAGCCAACA	21	TTTTGTAAAATAGAGAGCAGGTATATCA	28
TGGTGGTCATCTGGTTGAGG	ACTTGTGTGTGTTGTTTTGTCT	N	N	N			N	N	N	TGGTGGTCATCTGGTTGAGG	20	ACTTGTGTGTGTTGTTTTGTCT	22
CACCGACCGTTTTGAATAACCC	AAGTGAAGCTAGGCTCGGTG	M	M	M			M	M	M	CACCGACCGTTTTGAATAACCC	22	AAGTGAAGCTAGGCTCGGTG	20
TGGATTTTCCCAGCAACTCTCA	TGCTGGGAAGATCCATCGTG	N	N	N			N	N	N	TGGATTTTCCCAGCAACTCTCA	22	TGCTGGGAAGATCCATCGTG	20
AAAAGAGAAGGAGGGTGGCG	TTGAATTGGGGCGAGATAAGA	M	M	M			M	M	M	AAAAGAGAAGGAGGGTGGCG	20	TTGAATTGGGGCGAGATAAGA	21
TCCTTTTGGATAAACATACAACCAA	TCATTCCAGTCGTGCGTGAA	N	N	N			N	N	N	TCCTTTTGGATAAACATACAACCAA	25	TCATTCCAGTCGTGCGTGAA	20
AGAAAGCAGGACATCACTTTTTGT	ACGAGATGGGAAATACCGCC	N	N	N			N	N	N	AGAAAGCAGGACATCACTTTTTGT	24	ACGAGATGGGAAATACCGCC	20
ACTATTGAGAGTTCCCAGCGC	GACCAGGTAGTTGGAGTCTTCA	M	M	M			M	M	M	ACTATTGAGAGTTCCCAGCGC	21	GACCAGGTAGTTGGAGTCTTCA	22
AGTCTCAAAGATGAAGTGTTTCAAACA	ACCCTTCTTTAGTACTCCTTTTGT	P	P	N			P	P	N	AGTCTCAAAGATGAAGTGTTTCAAACA	27	ACCCTTCTTTAGTACTCCTTTTGT	24
TGTTCTATCAATACAACCCATTTGAT	AGGGTTTTGGAATATTAAGTTTGGGA	N	M	M			N	M	M	TGTTCTATCAATACAACCCATTTGAT	26	AGGGTTTTGGAATATTAAGTTTGGGA	26
ATTGTCGGTTACTACTGTAATGTGT	CTTAAGCCAGACGTGGGGAA	M	M	M			M	M	M	ATTGTCGGTTACTACTGTAATGTGT	25	CTTAAGCCAGACGTGGGGAA	20
TGGTTGATTAATACTGCACAAATCA	TGGGGTACGAAATCCAACTTT	P	M	M			P	M	M	TGGTTGATTAATACTGCACAAATCA	25	TGGGGTACGAAATCCAACTTT	21
AAGCAAGGAGGGAGAAAGGC	CCTGTCGAATTGAGTTTCAGCG	MB	MB	MB			MB	MB	MB	AAGCAAGGAGGGAGAAAGGC	20	CCTGTCGAATTGAGTTTCAGCG	22
TGTGTTTAAAGGGCGGGTGT	TGTTCACACTTCATACGTCTCA	MB	MB	MB			MB	MB	MB	TGTGTTTAAAGGGCGGGTGT	20	TGTTCACACTTCATACGTCTCA	22
TTGAGTGAAATCTACGGCTACA	TGACCATCTTTATTTCTGACTGAGA	MB	MB	MB			MB	MB	MB	TTGAGTGAAATCTACGGCTACA	22	TGACCATCTTTATTTCTGACTGAGA	25
TTTGTTCCCCGATATGCTTCT	GTGAGCTCCACGTGATTCAGA	P	N	N			P	N	N	TTTGTTCCCCGATATGCTTCT	21	GTGAGCTCCACGTGATTCAGA	21
AGCAAACGTTGGATCAAACTTGA	CTGGTTGCTCTCTTGGTCGG	P	P	M			P	P	M	AGCAAACGTTGGATCAAACTTGA	23	CTGGTTGCTCTCTTGGTCGG	20
TTTGTGATTTGGGGATCATGCC	CGAAACTCGTAAAATTTATCAACATGT	N	N	N			N	N	N	TTTGTGATTTGGGGATCATGCC	22	CGAAACTCGTAAAATTTATCAACATGT	27
GTGGATCTCGTCTTCGGCTT	TGATTGGGGTGAATGTGCGA	N	N	N			N	N	N	GTGGATCTCGTCTTCGGCTT	20	TGATTGGGGTGAATGTGCGA	20
AGCACCTAGCCTTTGATCTGA	TCTCACCATTTTCCACCTTCCA	P	N	N			P	N	N	AGCACCTAGCCTTTGATCTGA	21	TCTCACCATTTTCCACCTTCCA	22
ACAAGATATGATTGAAGGTGTGTGT	AGAAGGTGTGCTCAAAATTGCA	M	N	N			M	N	N	ACAAGATATGATTGAAGGTGTGTGT	25	AGAAGGTGTGCTCAAAATTGCA	22
GACTCATCCCTTAATCGTGGCT	ATGTTGAATTGAAATTCGCTCCT	M	N	N			M	N	N	GACTCATCCCTTAATCGTGGCT	22	ATGTTGAATTGAAATTCGCTCCT	23
TTTTCAACCACACATTTTGACCT	AGATGACGTACACCGACTGA	N	N	N			N	N	N	TTTTCAACCACACATTTTGACCT	23	AGATGACGTACACCGACTGA	20
TGACTGTACTGAATTTCACAACAA	AGTGGTTTGGCCCTTGAAGG	N	N	N			N	N	N	TGACTGTACTGAATTTCACAACAA	24	AGTGGTTTGGCCCTTGAAGG	20
AGTCTTCTAAATTAGAGTTGTCAAATGG	AATAGAAAAATGGTCGGACTAAACC	P	P	P			P	P	P	AGTCTTCTAAATTAGAGTTGTCAAATGG	28	AATAGAAAAATGGTCGGACTAAACC	25
TCGGACGTATGCATCAAATTCA	GAGACTCGCTACGTACGACA	P	M	P			P	M	P	TCGGACGTATGCATCAAATTCA	22	GAGACTCGCTACGTACGACA	20
ATTTGTATCAGATCGATCAAAGTTGA	AGCAGGGACCTAGTAGTCGT	N	N	N			N	N	N	ATTTGTATCAGATCGATCAAAGTTGA	26	AGCAGGGACCTAGTAGTCGT	20
AGCATATTCACCGAGCAGTAAGT	TGAGTTACTATTTGTACTAACATCCACA	P	M	P			P	M	P	AGCATATTCACCGAGCAGTAAGT	23	TGAGTTACTATTTGTACTAACATCCACA	28
ATGGTGTTGGTTGTGGTGGT	GGGTAGGTCTAAGGCCCTCA	M	M	P			M	M	P	ATGGTGTTGGTTGTGGTGGT	20	GGGTAGGTCTAAGGCCCTCA	20
AATCATTGAACATACTCACCAAACA	GCTAGCTGTTTCCCTATCAGTGA	N	N	N	TRUE		N	N	N	AATCATTGAACATACTCACCAAACA	25	GCTAGCTGTTTCCCTATCAGTGA	23
ATCGTTTTCCATTGCGGTGG	CCGCTACCGATCTTACGACC	P	P	P	TRUE		P	P	P	ATCGTTTTCCATTGCGGTGG	20	CCGCTACCGATCTTACGACC	20
ACGGTGAACTCATGATTGACCT	TCCAAAACAAAGTTATGCATTGAGC	M	M	P			M	M	P	ACGGTGAACTCATGATTGACCT	22	TCCAAAACAAAGTTATGCATTGAGC	25
